# Supplementary material for: Evaluating cancer cell line and patient‐derived xenograft recapitulation of tumor and non‐diseased tissue gene expression profiles in silico
Source: Cancer Rep (Hoboken). 2023 Aug 2;6(9):e1874. doi: 10.1002/cnr2.1874 (PMC10480419; doi:10.1002/cnr2.1874)
Supplement: Supplementary file 8 — TABLE S4. Median Correlation of Each Individual Model Sample to Each Tissue Grouping and Top 100 Cell Lines by Tissue‐Specific Correlation. [file CNR2-6-e1874-s001.xlsx]

## Sheet: INFO
In this spreadsheet:
Median Spearman correlation between all included preclinical model (i.e., cell line or patient-derived xenograft) samples and each tissue type (i.e., each included tumor or non-disease tissue type)
Page model_samp_medcor_eachtis includes the median Spearman correlation values (rows = model sample SRR IDs, columns = tissue type correlated to)
Page model_sample_identities includes the SRR IDs for each model sample (column "sample"), which group they belong to (column "samp_origin"; e.g., glioblastoma-derived models would be grouped within "Brain Cancer"), and which model type they are (column "samp_type"; i.e., cell line or patient-derived xenograft)
Page top100_ts_celllines_YuEtalOverlap includes the top 100 cell lines by highest correlation to tissues/tumors with median correlation rho values to each tissue/tumor, metadata for each cell line, and comparison of to top 110 cell lines from Yu et al. 2019

## Sheet: model_samp_medcor_eachtis
	Breast Cancer	Kidney Cancer	Lung Cancer	Uterine Cancer	Thyroid Cancer	Prostate Cancer	Head And Neck Cancer	Colon Cancer	Brain Cancer	Skin Cancer	Blood Cancer	Stomach Cancer	Bladder Cancer	Ovarian Cancer	Liver Cancer	Cervical Cancer	Soft Tissue Cancer	Esophageal Cancer	Adrenal Cancer	Pancreatic Cancer	Rectal Cancer	Testicular Cancer	Thymus Cancer	Pleural Cancer	Eye Cancer	Biliary Cancer	Non-Disease Brain	Non-Disease Skin	Non-Disease Esophagus	Non-Disease Blood	Non-Disease Blood Vessel	Non-Disease Adipose Tissue	Non-Disease Heart	Non-Disease Muscle	Non-Disease Colon	Non-Disease Thyroid	Non-Disease Nerve	Non-Disease Lung	Non-Disease Breast	Non-Disease Testis	Non-Disease Stomach	Non-Disease Pancreas	Non-Disease Pituitary	Non-Disease Adrenal Gland	Non-Disease Prostate	Non-Disease Spleen	Non-Disease Liver	Non-Disease Ovary	Non-Disease Small Intestine
SRR4344083	0.8394	0.827956	0.830261	0.815957	0.83585	0.832064	0.829642	0.823438	0.835299	0.837583	0.759694	0.824609	0.832824	0.836146	0.80704	0.834478	0.843805	0.830599	0.832817	0.834408	0.82339	0.823192	0.818742	0.84105	0.833774	0.834504	0.819868	0.840807	0.845992	0.841147	0.84764	0.845453	0.840461	0.836998	0.845833	0.840748	0.846591	0.834698	0.84405	0.752001	0.83869	0.834213	0.833313	0.847986	0.839162	0.820324	0.808024	0.839413	0.82803
SRR4344086	0.828869	0.817209	0.82008	0.814139	0.826695	0.83015	0.818288	0.817908	0.836477	0.830252	0.743824	0.812698	0.82309	0.828865	0.803518	0.826132	0.828912	0.818094	0.830041	0.820396	0.818042	0.823052	0.815574	0.827652	0.834925	0.824525	0.823514	0.825926	0.830684	0.820405	0.828177	0.826142	0.825304	0.824589	0.831579	0.828002	0.828111	0.81398	0.827124	0.75192	0.827626	0.827959	0.829892	0.836291	0.827486	0.803919	0.799688	0.826487	0.813775
SRR4344087	0.829842	0.818692	0.820646	0.814217	0.827965	0.831707	0.819426	0.818713	0.837201	0.830786	0.743913	0.813485	0.823806	0.829632	0.803862	0.826705	0.829415	0.818528	0.830679	0.821454	0.818932	0.82324	0.816956	0.828773	0.834959	0.824999	0.823864	0.826351	0.831122	0.821204	0.82884	0.826691	0.826027	0.825393	0.832034	0.828537	0.828263	0.814275	0.82714	0.753306	0.82751	0.828338	0.829999	0.836046	0.827714	0.804309	0.799543	0.82679	0.814056
SRR4344088	0.818878	0.806374	0.812882	0.796766	0.81507	0.814526	0.807337	0.801128	0.819139	0.8178	0.727716	0.801901	0.81246	0.820673	0.785361	0.811144	0.816164	0.812189	0.811719	0.817007	0.801303	0.811355	0.801416	0.819089	0.809312	0.81476	0.807982	0.819283	0.822473	0.814923	0.821035	0.820461	0.814506	0.805511	0.823142	0.822307	0.825632	0.812833	0.822671	0.757117	0.817033	0.815262	0.821101	0.825712	0.823086	0.799537	0.785749	0.818591	0.808363
SRR4344090	0.819581	0.806492	0.813321	0.796385	0.815189	0.814715	0.807063	0.801237	0.819929	0.81767	0.727688	0.802331	0.812279	0.820863	0.785884	0.811374	0.816789	0.811876	0.811998	0.817374	0.801919	0.810901	0.802658	0.819428	0.808903	0.815586	0.809455	0.819929	0.823455	0.815613	0.821648	0.820816	0.815472	0.807172	0.824548	0.822522	0.826654	0.813275	0.82333	0.758174	0.818176	0.816109	0.822991	0.825823	0.824326	0.800305	0.786714	0.819173	0.808924
SRR4344091	0.82716	0.816542	0.820173	0.802598	0.822194	0.82015	0.825305	0.814898	0.816503	0.82724	0.737609	0.81259	0.822378	0.820661	0.800427	0.826779	0.830856	0.821803	0.81615	0.823562	0.814208	0.802965	0.804612	0.829299	0.819742	0.823883	0.80177	0.830708	0.832179	0.826611	0.833724	0.832724	0.824604	0.822251	0.829631	0.825043	0.828991	0.820693	0.830238	0.738349	0.824343	0.818221	0.813688	0.833021	0.82414	0.804392	0.798823	0.818521	0.81327
SRR4344092	0.826395	0.815456	0.8194	0.802417	0.821359	0.819498	0.824415	0.814938	0.815339	0.826348	0.737688	0.81284	0.82177	0.820242	0.799321	0.825851	0.82957	0.822212	0.815012	0.823081	0.813244	0.802607	0.802807	0.828533	0.818307	0.823081	0.801907	0.83083	0.83201	0.826609	0.8334	0.831929	0.82442	0.821549	0.829113	0.824434	0.828945	0.820299	0.829554	0.738082	0.824089	0.817221	0.81306	0.832389	0.823728	0.803807	0.798637	0.817945	0.813442
SRR4344093	0.825815	0.815055	0.818662	0.801598	0.820752	0.818902	0.823146	0.813463	0.815113	0.826068	0.736724	0.811992	0.820687	0.819941	0.799288	0.825297	0.829335	0.820582	0.814881	0.822002	0.812167	0.802548	0.802782	0.827927	0.818325	0.822328	0.800494	0.8291	0.830891	0.825752	0.832405	0.831065	0.823036	0.820009	0.82836	0.823578	0.827715	0.819504	0.828717	0.737345	0.823402	0.816602	0.812111	0.831622	0.822822	0.80302	0.797609	0.81705	0.811879
SRR4344094	0.82835	0.818224	0.820904	0.810443	0.828098	0.825548	0.822603	0.81963	0.826785	0.831106	0.744638	0.814998	0.824025	0.825386	0.800476	0.828072	0.831533	0.82149	0.824923	0.823202	0.818786	0.811969	0.810225	0.8296	0.831689	0.823902	0.810437	0.826122	0.830465	0.824024	0.831049	0.829123	0.82486	0.823772	0.829491	0.826143	0.827357	0.816516	0.828567	0.735536	0.825976	0.824662	0.818967	0.833375	0.822755	0.803288	0.796052	0.823563	0.813074
SRR4344095	0.827796	0.818064	0.820148	0.809006	0.826869	0.824529	0.821674	0.818301	0.826402	0.830033	0.74401	0.814346	0.822741	0.824791	0.799773	0.826791	0.83088	0.820953	0.824267	0.82227	0.817444	0.812252	0.80851	0.828937	0.830701	0.823356	0.811218	0.825813	0.83045	0.824512	0.831679	0.82919	0.825086	0.822813	0.82952	0.825592	0.827696	0.816474	0.828324	0.736723	0.825671	0.823959	0.818412	0.833437	0.822595	0.802958	0.796146	0.824087	0.812517
SRR4344096	0.828257	0.817583	0.820336	0.809336	0.827453	0.824564	0.822541	0.818387	0.826564	0.830557	0.743573	0.814095	0.823239	0.82492	0.800297	0.827066	0.831168	0.820253	0.82458	0.822061	0.817617	0.812319	0.809444	0.82941	0.831561	0.823576	0.810241	0.824646	0.82872	0.822982	0.830175	0.82811	0.824078	0.821994	0.827773	0.824611	0.825672	0.815567	0.827327	0.734904	0.823909	0.822745	0.817261	0.83276	0.821166	0.802479	0.795363	0.821602	0.811346
SRR4344082	0.839992	0.828092	0.830967	0.816719	0.836639	0.832727	0.829693	0.824085	0.835933	0.838804	0.761168	0.824729	0.833879	0.837025	0.807427	0.835096	0.843901	0.8318	0.833395	0.835022	0.823606	0.824476	0.820342	0.841077	0.833996	0.83496	0.821516	0.842353	0.847901	0.842744	0.849201	0.847236	0.842478	0.838389	0.847707	0.843098	0.847829	0.836503	0.846072	0.752123	0.839711	0.835884	0.835507	0.849525	0.841463	0.822413	0.809326	0.841585	0.829587
SRR4344084	0.839897	0.827822	0.830763	0.816651	0.835778	0.832335	0.82997	0.824125	0.835173	0.837978	0.758501	0.824699	0.833373	0.835841	0.807239	0.835012	0.843962	0.830586	0.833568	0.835095	0.823448	0.824852	0.819767	0.840557	0.833829	0.834172	0.82047	0.841508	0.846603	0.841806	0.848111	0.846229	0.841508	0.837639	0.84665	0.841367	0.847027	0.835208	0.845305	0.751567	0.839559	0.835258	0.83482	0.848655	0.840335	0.821349	0.809148	0.840678	0.828506
SRR4344085	0.830323	0.818885	0.821463	0.815365	0.827885	0.831793	0.819348	0.819405	0.837566	0.830904	0.744676	0.814091	0.824266	0.830319	0.804726	0.827268	0.830266	0.81854	0.831133	0.82269	0.819787	0.823886	0.816962	0.829227	0.835893	0.826266	0.824371	0.827041	0.832153	0.822122	0.83	0.827966	0.826908	0.826198	0.833463	0.82937	0.829334	0.815959	0.828593	0.752862	0.829123	0.829777	0.831289	0.837336	0.829233	0.805917	0.801294	0.827782	0.815591
SRR4344089	0.819265	0.806837	0.813265	0.796794	0.814777	0.815127	0.806775	0.801141	0.819357	0.817971	0.728355	0.802411	0.81263	0.820926	0.786326	0.811508	0.816188	0.812466	0.811739	0.817213	0.801603	0.810924	0.801812	0.819795	0.809179	0.815144	0.808691	0.819688	0.82325	0.814995	0.821091	0.820963	0.815272	0.8062	0.824186	0.822776	0.826042	0.81328	0.823489	0.757189	0.817633	0.81574	0.822436	0.82613	0.824458	0.800544	0.786854	0.818987	0.809519
SRR8615510	0.826372	0.819691	0.82259	0.808361	0.824282	0.820117	0.812193	0.820252	0.816308	0.827734	0.836205	0.820246	0.823045	0.821578	0.801708	0.827156	0.821782	0.825612	0.812582	0.819429	0.820379	0.813701	0.824124	0.828185	0.823189	0.824276	0.792505	0.825614	0.828742	0.823446	0.82399	0.831208	0.816632	0.812445	0.827522	0.827744	0.826844	0.82896	0.827972	0.723542	0.826507	0.823291	0.812169	0.835063	0.821366	0.835035	0.802673	0.824464	0.828376
SRR8615511	0.843987	0.827389	0.842102	0.830171	0.842019	0.84549	0.843374	0.836857	0.829038	0.838151	0.761564	0.829863	0.846779	0.845389	0.814173	0.851387	0.829279	0.846819	0.826525	0.835781	0.838637	0.824403	0.827337	0.839212	0.835191	0.840815	0.81063	0.843949	0.838837	0.824635	0.829804	0.828575	0.82355	0.822961	0.833619	0.838908	0.828368	0.823939	0.834626	0.747441	0.836658	0.840145	0.833428	0.839865	0.83764	0.808699	0.807984	0.830278	0.822988
SRR8615522	0.797487	0.785879	0.788862	0.786167	0.797525	0.799853	0.777624	0.787065	0.814726	0.798035	0.769798	0.792051	0.792592	0.800219	0.765395	0.791215	0.795575	0.800516	0.816859	0.791139	0.789301	0.790173	0.78553	0.79531	0.805894	0.794112	0.800452	0.807522	0.811963	0.803551	0.807876	0.804559	0.801214	0.793723	0.81287	0.809604	0.813399	0.794607	0.806341	0.715331	0.804614	0.807459	0.819507	0.816045	0.806652	0.784446	0.770742	0.823835	0.792111
SRR8615523	0.809516	0.795727	0.802942	0.791989	0.805538	0.798814	0.789643	0.799636	0.795127	0.804786	0.828249	0.800455	0.802636	0.80362	0.779027	0.80967	0.800456	0.805022	0.792923	0.796022	0.800063	0.797927	0.814213	0.805493	0.801486	0.802001	0.771289	0.799782	0.805701	0.799095	0.79909	0.803079	0.790309	0.789916	0.806841	0.807705	0.801919	0.804408	0.804189	0.704792	0.806103	0.797873	0.793865	0.808871	0.799277	0.821624	0.780463	0.807476	0.81086
SRR8615524	0.808264	0.797701	0.802705	0.793208	0.806293	0.800272	0.792717	0.802886	0.795794	0.807809	0.828132	0.801713	0.804025	0.803136	0.782946	0.80983	0.800961	0.806285	0.793221	0.795967	0.803439	0.796896	0.813439	0.807006	0.806426	0.803792	0.769765	0.803087	0.807266	0.802145	0.800878	0.806417	0.792319	0.79299	0.806509	0.807505	0.802161	0.804334	0.804895	0.703901	0.805903	0.800575	0.791715	0.811406	0.798541	0.821193	0.782322	0.806161	0.810445
SRR8615525	0.844988	0.829495	0.847415	0.828549	0.842918	0.842434	0.850222	0.841312	0.812557	0.834334	0.763159	0.837539	0.857368	0.84406	0.811945	0.861447	0.82419	0.856914	0.814104	0.846614	0.842683	0.812684	0.824096	0.840779	0.821741	0.845374	0.795259	0.85313	0.83702	0.825358	0.829805	0.831605	0.820739	0.816557	0.835436	0.84026	0.830686	0.83308	0.839588	0.733601	0.839106	0.838102	0.824625	0.838335	0.842576	0.813937	0.810916	0.826405	0.831757
SRR8615528	0.85588	0.835228	0.85442	0.841922	0.849869	0.847636	0.859332	0.853452	0.81686	0.846216	0.75449	0.841801	0.862187	0.849676	0.826053	0.866306	0.83514	0.852032	0.82236	0.85341	0.852885	0.826008	0.829663	0.846488	0.835034	0.852963	0.795293	0.844877	0.835452	0.822071	0.826965	0.827861	0.821981	0.81934	0.831118	0.83112	0.821103	0.827799	0.834219	0.734307	0.837462	0.835976	0.816594	0.835684	0.831987	0.809012	0.811045	0.818247	0.825569
SRR8615529	0.846743	0.829775	0.847295	0.830138	0.844804	0.841399	0.847927	0.842322	0.81688	0.837345	0.775599	0.839128	0.855271	0.845118	0.811874	0.860055	0.826755	0.857688	0.820103	0.844671	0.843884	0.8173	0.82559	0.842154	0.825945	0.847814	0.798396	0.851925	0.839252	0.828686	0.832025	0.832804	0.824787	0.819449	0.836131	0.842397	0.832262	0.833963	0.840018	0.732744	0.839521	0.841054	0.828213	0.840958	0.840152	0.814824	0.811269	0.831735	0.830745
SRR8615530	0.848165	0.828563	0.849587	0.833451	0.847973	0.844983	0.841934	0.843385	0.824412	0.836571	0.768599	0.838296	0.851535	0.847052	0.815626	0.856924	0.827613	0.851181	0.824038	0.844975	0.845745	0.821624	0.826322	0.838233	0.830472	0.847419	0.808216	0.845013	0.838246	0.824163	0.827839	0.828763	0.823484	0.820545	0.836421	0.842534	0.827287	0.831342	0.836432	0.742227	0.84147	0.843017	0.833843	0.840468	0.839158	0.814499	0.813599	0.828044	0.831404
SRR8615532	0.852524	0.822872	0.830884	0.826813	0.838221	0.845704	0.822378	0.831897	0.822663	0.828019	0.779632	0.825296	0.835945	0.837321	0.810435	0.841718	0.819121	0.835409	0.821995	0.828397	0.834703	0.814184	0.82004	0.830592	0.831524	0.840045	0.804779	0.840349	0.833584	0.81953	0.823161	0.823567	0.817588	0.817298	0.831045	0.83855	0.825392	0.820223	0.835223	0.738036	0.834658	0.838123	0.82968	0.835996	0.836152	0.807664	0.809411	0.828872	0.823699
SRR8615533	0.839466	0.829892	0.834999	0.815713	0.840583	0.831456	0.831132	0.831429	0.822256	0.835476	0.768193	0.828794	0.837732	0.833735	0.812146	0.839856	0.835624	0.838295	0.823795	0.835901	0.830722	0.8104	0.816191	0.839557	0.828045	0.83928	0.802417	0.836308	0.841235	0.833184	0.839185	0.837643	0.828914	0.823568	0.835515	0.837653	0.836784	0.831187	0.836825	0.732732	0.836808	0.833705	0.822162	0.842237	0.830951	0.81296	0.810104	0.83277	0.824552
SRR8615535	0.853015	0.845597	0.852885	0.839236	0.852827	0.849306	0.847651	0.853202	0.836836	0.849372	0.777515	0.848885	0.854763	0.854388	0.827411	0.859605	0.842304	0.858045	0.837844	0.860784	0.854901	0.832105	0.833478	0.853073	0.840668	0.859839	0.817323	0.852683	0.850897	0.837528	0.842231	0.844704	0.835775	0.828583	0.849202	0.850327	0.844948	0.842012	0.847935	0.749957	0.849329	0.848244	0.842558	0.854316	0.847627	0.826178	0.82282	0.841821	0.843907
SRR8615536	0.858275	0.842754	0.858847	0.844081	0.856192	0.855015	0.854417	0.85468	0.836893	0.847917	0.762962	0.846043	0.860677	0.8559	0.823496	0.864801	0.842272	0.855537	0.835432	0.861134	0.854337	0.833639	0.836237	0.85581	0.839515	0.858399	0.817669	0.854894	0.848905	0.834117	0.839494	0.842704	0.833333	0.827061	0.84615	0.848419	0.840578	0.84418	0.848293	0.748034	0.848543	0.84864	0.840406	0.84803	0.848764	0.823239	0.818842	0.838096	0.839226
SRR8615537	0.846595	0.830656	0.848648	0.834112	0.849651	0.84019	0.84226	0.846246	0.8163	0.837658	0.775703	0.839683	0.849584	0.845335	0.817376	0.855953	0.828092	0.849334	0.820379	0.84417	0.847531	0.823567	0.823372	0.841088	0.834575	0.847261	0.794975	0.840605	0.835826	0.823311	0.826808	0.82794	0.820655	0.816941	0.832026	0.83713	0.82384	0.830351	0.832823	0.72993	0.837182	0.836883	0.822161	0.836674	0.83051	0.811223	0.808214	0.825442	0.827218
SRR8615538	0.841579	0.827947	0.837312	0.827545	0.838277	0.838575	0.834218	0.833167	0.832159	0.841516	0.780118	0.832226	0.840846	0.84451	0.811271	0.845274	0.833568	0.843766	0.831595	0.83375	0.834527	0.830992	0.824364	0.841664	0.837313	0.839872	0.815941	0.840509	0.840697	0.830468	0.833704	0.834752	0.827833	0.823677	0.837461	0.839607	0.833953	0.827712	0.83734	0.751505	0.837187	0.837539	0.836346	0.844393	0.836911	0.817331	0.80905	0.835634	0.827422
SRR8616000	0.852022	0.842016	0.848925	0.835398	0.852209	0.847677	0.846861	0.846359	0.833624	0.848359	0.758833	0.836974	0.850106	0.844415	0.828642	0.850919	0.846428	0.841188	0.835671	0.848039	0.846316	0.829244	0.828833	0.852103	0.845384	0.852089	0.809465	0.835207	0.841038	0.830767	0.838492	0.836912	0.831005	0.82881	0.83652	0.83733	0.831578	0.831816	0.836865	0.741192	0.837469	0.835969	0.823168	0.845383	0.831752	0.814312	0.812555	0.830287	0.825904
SRR8616001	0.845924	0.816743	0.828288	0.822547	0.831747	0.840337	0.822785	0.833409	0.810793	0.822606	0.766495	0.826188	0.835594	0.834641	0.80987	0.839596	0.810385	0.835704	0.812974	0.827605	0.834173	0.806727	0.811226	0.822714	0.824728	0.837577	0.794582	0.835887	0.826237	0.812108	0.81556	0.815756	0.811395	0.811703	0.824541	0.82799	0.814402	0.814917	0.827272	0.726118	0.832629	0.836901	0.817342	0.829072	0.829199	0.800563	0.807669	0.816442	0.819278
SRR8616002	0.826671	0.812541	0.816588	0.807422	0.823618	0.827721	0.805628	0.807342	0.836693	0.824673	0.758197	0.806831	0.818772	0.83014	0.794437	0.819133	0.822318	0.817093	0.827596	0.817089	0.809207	0.825935	0.811855	0.824464	0.830132	0.819625	0.825632	0.824699	0.831108	0.819816	0.826532	0.825306	0.820806	0.815311	0.832796	0.83425	0.832448	0.814071	0.828293	0.765073	0.825693	0.828145	0.839126	0.837183	0.831112	0.805399	0.794523	0.834131	0.814572
SRR8616003	0.821799	0.805567	0.815931	0.803471	0.819068	0.825225	0.801916	0.810493	0.826885	0.807698	0.743217	0.80648	0.812477	0.822236	0.786171	0.816739	0.804313	0.817342	0.81846	0.816639	0.813146	0.80323	0.806127	0.807667	0.806214	0.814862	0.818677	0.817296	0.818532	0.803223	0.807987	0.807307	0.804609	0.79842	0.821305	0.825154	0.814246	0.807298	0.814878	0.745809	0.822078	0.826941	0.839776	0.821417	0.823933	0.793905	0.788578	0.81253	0.811942
SRR8616004	0.833818	0.821861	0.824222	0.815857	0.833241	0.835506	0.819718	0.820902	0.847244	0.831912	0.75611	0.814762	0.82527	0.831747	0.805062	0.827977	0.831477	0.82091	0.839269	0.825176	0.822328	0.82421	0.819122	0.828046	0.837086	0.828215	0.831665	0.828096	0.834494	0.82341	0.830123	0.826815	0.828454	0.827117	0.835486	0.832602	0.830569	0.815416	0.828181	0.749855	0.83217	0.83487	0.840725	0.840251	0.8296	0.804343	0.800708	0.831591	0.817299
SRR8616005	0.810887	0.801758	0.80853	0.793066	0.806825	0.816969	0.792657	0.805911	0.806177	0.801407	0.728003	0.801098	0.805983	0.809249	0.797333	0.80467	0.792779	0.807451	0.804469	0.810358	0.808375	0.799556	0.792976	0.795709	0.797363	0.814651	0.796431	0.802218	0.804013	0.790215	0.794244	0.794171	0.79316	0.789953	0.808257	0.810131	0.796923	0.792625	0.80101	0.746446	0.813496	0.821808	0.819853	0.812308	0.80818	0.779955	0.79495	0.79814	0.804821
SRR8616006	0.815535	0.807939	0.814263	0.80122	0.812264	0.808338	0.810736	0.81212	0.802149	0.819402	0.786835	0.807584	0.815202	0.808702	0.793388	0.822812	0.810539	0.817544	0.80235	0.808999	0.811881	0.800005	0.807085	0.816181	0.809098	0.815061	0.777215	0.81114	0.813616	0.80591	0.808363	0.812312	0.800013	0.8009	0.809624	0.810761	0.808606	0.808846	0.810929	0.716789	0.809366	0.806448	0.800451	0.817027	0.805002	0.808842	0.790379	0.806853	0.808054
SRR8616007	0.845987	0.829268	0.850908	0.836356	0.841239	0.842418	0.858959	0.851056	0.812712	0.839607	0.759716	0.840606	0.85792	0.84267	0.817771	0.864249	0.828512	0.856732	0.815364	0.845981	0.850977	0.8186	0.825422	0.842234	0.828956	0.846258	0.78658	0.842398	0.831245	0.819881	0.823926	0.825095	0.81684	0.816669	0.828334	0.827219	0.818834	0.823803	0.829944	0.72182	0.83218	0.829503	0.811287	0.830566	0.829117	0.803498	0.805927	0.817193	0.822153
SRR8616008	0.841083	0.830966	0.830679	0.814854	0.838714	0.834468	0.825329	0.823465	0.837782	0.840343	0.769284	0.82642	0.832064	0.833014	0.807552	0.832055	0.847838	0.832985	0.835373	0.836182	0.822818	0.812938	0.815625	0.842545	0.831565	0.836021	0.816598	0.83956	0.851344	0.852089	0.858175	0.850422	0.842608	0.833376	0.851024	0.845677	0.851249	0.837245	0.847844	0.736031	0.8395	0.836081	0.833478	0.854212	0.841416	0.821898	0.808824	0.849587	0.828498
SRR8616010	0.829443	0.813859	0.836141	0.813476	0.824978	0.825134	0.839008	0.828107	0.801132	0.822997	0.763876	0.83179	0.842268	0.835095	0.798456	0.846777	0.808263	0.854325	0.801566	0.832067	0.830069	0.808992	0.809493	0.823526	0.806225	0.831433	0.788453	0.842966	0.825448	0.812033	0.814983	0.820058	0.811316	0.803629	0.823573	0.829183	0.819921	0.82243	0.827749	0.736112	0.82858	0.828177	0.818583	0.827213	0.829369	0.805343	0.802225	0.816523	0.822205
SRR8616011	0.836038	0.828053	0.834584	0.824336	0.831975	0.832155	0.836337	0.846262	0.810957	0.831986	0.754931	0.834933	0.839582	0.829478	0.819538	0.842161	0.824152	0.837402	0.815895	0.840148	0.845456	0.81423	0.81412	0.833318	0.828627	0.841905	0.789033	0.823982	0.826501	0.814829	0.819566	0.819916	0.814081	0.813135	0.825885	0.818085	0.813742	0.814534	0.821199	0.71823	0.8285	0.828234	0.803405	0.82777	0.817246	0.799389	0.806326	0.812157	0.82147
SRR8616013	0.80879	0.82794	0.805952	0.795925	0.811003	0.807133	0.79371	0.803106	0.799082	0.807052	0.771273	0.807253	0.807556	0.812904	0.792965	0.81168	0.801705	0.818276	0.796497	0.810731	0.803491	0.784979	0.796254	0.814379	0.797084	0.830076	0.781851	0.818461	0.817631	0.810467	0.813781	0.814549	0.804138	0.796238	0.816329	0.824563	0.819019	0.80946	0.817476	0.718833	0.815895	0.821719	0.811846	0.822377	0.816987	0.797235	0.801217	0.819756	0.81089
SRR8616014	0.828643	0.817121	0.825912	0.819034	0.828635	0.82885	0.820949	0.824838	0.821276	0.834816	0.771342	0.820372	0.832085	0.832599	0.805798	0.834461	0.821521	0.830734	0.822037	0.821077	0.825588	0.822574	0.81648	0.830086	0.830565	0.8307	0.804418	0.824752	0.82882	0.817276	0.820328	0.820514	0.815938	0.812354	0.824398	0.82776	0.820655	0.813566	0.822636	0.73972	0.825584	0.827421	0.82436	0.832574	0.823146	0.80565	0.799755	0.82317	0.814156
SRR8616015	0.84371	0.845518	0.840144	0.830171	0.843873	0.839819	0.838781	0.83987	0.830768	0.843223	0.752715	0.82945	0.842617	0.84015	0.82688	0.847307	0.841231	0.837183	0.830381	0.844041	0.838836	0.819206	0.825636	0.849533	0.839101	0.852774	0.809192	0.835108	0.839132	0.828584	0.835862	0.834955	0.826794	0.823978	0.836613	0.8362	0.83218	0.827732	0.835628	0.741921	0.835096	0.835243	0.825721	0.843772	0.832373	0.81268	0.816176	0.829467	0.826054
SRR8616016	0.808913	0.796219	0.808624	0.794231	0.802404	0.802723	0.799683	0.801718	0.794057	0.808855	0.78115	0.800667	0.80894	0.808472	0.786499	0.811405	0.798248	0.808246	0.793747	0.799353	0.801884	0.813802	0.808042	0.804895	0.798853	0.803667	0.773028	0.800455	0.802398	0.791854	0.79409	0.799408	0.78972	0.789112	0.802202	0.804464	0.798553	0.799022	0.80175	0.738982	0.804005	0.801117	0.799245	0.808028	0.799123	0.806694	0.782534	0.79934	0.804501
SRR8616017	0.835944	0.829097	0.834911	0.81779	0.83295	0.832581	0.832841	0.834317	0.820268	0.834406	0.754183	0.826802	0.837704	0.830842	0.818723	0.83944	0.828739	0.836468	0.822944	0.836489	0.833653	0.8173	0.812569	0.835555	0.829073	0.844758	0.80341	0.8292	0.833983	0.821979	0.828036	0.826669	0.822636	0.819752	0.830456	0.828307	0.823613	0.819859	0.82726	0.738304	0.83157	0.833158	0.820397	0.838255	0.826351	0.803675	0.81209	0.821552	0.820087
SRR8616018	0.839492	0.822609	0.843571	0.829123	0.833889	0.835825	0.857741	0.839337	0.815193	0.835487	0.753161	0.831327	0.849464	0.839932	0.808984	0.861619	0.826921	0.852016	0.814703	0.839343	0.839675	0.820149	0.825639	0.837432	0.824598	0.838101	0.796784	0.848054	0.830008	0.815728	0.820139	0.823463	0.813823	0.812496	0.827834	0.827649	0.821062	0.820847	0.828266	0.740445	0.828448	0.826454	0.818558	0.829464	0.830831	0.804691	0.801945	0.819466	0.821428
SRR8616019	0.824037	0.811277	0.815989	0.81366	0.821949	0.823027	0.811131	0.81465	0.826235	0.825587	0.763966	0.810035	0.819635	0.825625	0.799846	0.822487	0.820628	0.817234	0.821817	0.813755	0.815542	0.820376	0.81135	0.820567	0.82826	0.819388	0.806506	0.816945	0.823133	0.815275	0.819037	0.817097	0.814593	0.81287	0.821965	0.822139	0.819535	0.807661	0.819146	0.737647	0.819574	0.820555	0.820424	0.83092	0.817919	0.800232	0.793909	0.823207	0.808833
SRR8616020	0.82566	0.813162	0.8203	0.808085	0.820525	0.820984	0.816882	0.815258	0.82042	0.841688	0.758593	0.813626	0.825793	0.826304	0.798155	0.823123	0.823465	0.826255	0.818478	0.818361	0.816367	0.819003	0.807639	0.822317	0.82532	0.821941	0.799571	0.822133	0.826687	0.818823	0.823859	0.823027	0.816239	0.811022	0.824051	0.823321	0.826814	0.811285	0.823911	0.746643	0.81975	0.817911	0.815936	0.830097	0.820954	0.802288	0.791705	0.823172	0.810506
SRR8616021	0.801708	0.790491	0.799255	0.787186	0.799534	0.798236	0.788153	0.790642	0.791134	0.801321	0.771529	0.788791	0.80086	0.801972	0.780666	0.801046	0.791097	0.79928	0.790889	0.789309	0.791932	0.802943	0.798704	0.796581	0.794956	0.79715	0.774185	0.796018	0.801299	0.791089	0.794161	0.796014	0.789921	0.788937	0.797806	0.804864	0.796593	0.792754	0.798606	0.738925	0.799967	0.800842	0.799828	0.807667	0.796789	0.794602	0.778821	0.802439	0.795834
SRR8616022	0.836386	0.82354	0.833991	0.822515	0.832993	0.834587	0.830345	0.85023	0.809174	0.825247	0.763643	0.838197	0.837917	0.831796	0.81515	0.84369	0.81312	0.842726	0.811836	0.842089	0.850782	0.80842	0.812617	0.82814	0.819473	0.842921	0.794248	0.836445	0.827457	0.815085	0.818481	0.820993	0.813082	0.812087	0.829695	0.829147	0.81891	0.821662	0.827508	0.726658	0.839901	0.83999	0.817165	0.83182	0.828009	0.806539	0.813844	0.816058	0.833521
SRR8616023	0.841064	0.841208	0.838754	0.827121	0.841262	0.837584	0.832198	0.841839	0.824939	0.836094	0.757973	0.834064	0.842113	0.836088	0.839601	0.844388	0.832131	0.839576	0.822766	0.849091	0.842155	0.812747	0.819808	0.839183	0.82993	0.864053	0.806066	0.842206	0.841107	0.831041	0.837037	0.836151	0.830462	0.82508	0.840268	0.839325	0.834935	0.833282	0.838912	0.734431	0.842156	0.84587	0.827787	0.84592	0.837451	0.815645	0.835084	0.834154	0.834339
SRR8616024	0.8438	0.829762	0.845345	0.836193	0.83802	0.843455	0.84291	0.870475	0.809139	0.83296	0.769868	0.851835	0.852827	0.842193	0.82466	0.858192	0.819173	0.854985	0.811982	0.85218	0.871808	0.81721	0.821385	0.833523	0.827486	0.851939	0.78695	0.840219	0.825612	0.81297	0.816352	0.820172	0.810078	0.811418	0.828543	0.827362	0.815578	0.822621	0.827484	0.724766	0.839111	0.837791	0.813488	0.830577	0.829117	0.80713	0.814378	0.814673	0.837656
SRR8616025	0.835676	0.821977	0.838808	0.829116	0.832182	0.832613	0.837799	0.854478	0.802704	0.827881	0.768349	0.845015	0.84643	0.837277	0.817569	0.849943	0.813287	0.849891	0.805459	0.845204	0.855382	0.812893	0.816105	0.830427	0.819988	0.844885	0.783009	0.835724	0.823155	0.810591	0.813935	0.816505	0.808397	0.808102	0.822651	0.824293	0.81192	0.820246	0.822643	0.725026	0.837708	0.834224	0.809415	0.825845	0.823083	0.803816	0.810173	0.812919	0.826481
SRR8616026	0.84757	0.841049	0.837079	0.829568	0.848579	0.845342	0.831334	0.832688	0.858194	0.843852	0.766649	0.830308	0.838917	0.844614	0.817752	0.841713	0.848217	0.835868	0.845198	0.842824	0.832008	0.824045	0.829059	0.84851	0.842019	0.844741	0.834628	0.843417	0.850183	0.843872	0.851211	0.847203	0.843877	0.836517	0.85143	0.850222	0.850699	0.83806	0.848031	0.755045	0.843215	0.839819	0.847522	0.856681	0.84713	0.822728	0.813511	0.845707	0.832457
SRR8616027	0.832067	0.818947	0.830168	0.822446	0.828477	0.831025	0.822794	0.852085	0.800407	0.820116	0.775809	0.842446	0.836858	0.83099	0.813994	0.84177	0.806717	0.842616	0.802934	0.838712	0.852598	0.802627	0.809661	0.820403	0.81678	0.841074	0.780099	0.832226	0.81971	0.80737	0.810491	0.813141	0.804353	0.803552	0.821421	0.825125	0.811838	0.814942	0.821156	0.716856	0.838964	0.83536	0.809052	0.825559	0.822601	0.800915	0.810105	0.814926	0.826328
SRR8616028	0.816956	0.80403	0.816048	0.804387	0.813658	0.811911	0.808893	0.813467	0.800333	0.815407	0.774061	0.807093	0.81728	0.814882	0.795854	0.820046	0.804241	0.812299	0.799389	0.80783	0.814389	0.812535	0.814678	0.814689	0.810223	0.813332	0.778923	0.805642	0.805884	0.795512	0.797548	0.802273	0.795232	0.793712	0.805716	0.808332	0.798309	0.80187	0.804955	0.724913	0.809289	0.808723	0.800455	0.810983	0.80247	0.807068	0.788426	0.798603	0.808313
SRR8616029	0.835967	0.824363	0.83207	0.823584	0.833355	0.83181	0.829304	0.83596	0.818073	0.836068	0.782183	0.831065	0.838945	0.835205	0.812465	0.842673	0.826619	0.841698	0.823289	0.831078	0.837297	0.813745	0.817243	0.838095	0.835161	0.837545	0.797753	0.83556	0.836441	0.825588	0.829136	0.830982	0.822362	0.821388	0.832016	0.832122	0.827454	0.823023	0.832109	0.725542	0.832037	0.831935	0.821198	0.841138	0.828215	0.810002	0.807144	0.829997	0.822824
SRR8616030	0.844029	0.831884	0.839417	0.832605	0.843185	0.840626	0.842723	0.837874	0.830156	0.847069	0.756195	0.829186	0.845734	0.842864	0.820397	0.846176	0.840897	0.834917	0.833264	0.836919	0.838076	0.831012	0.825232	0.849617	0.845166	0.842883	0.806846	0.830654	0.834613	0.824118	0.831387	0.827855	0.825183	0.82317	0.829075	0.828377	0.823473	0.81919	0.828184	0.742303	0.828128	0.827353	0.819351	0.837113	0.823755	0.805092	0.802985	0.826019	0.814886
SRR8616031	0.813049	0.803468	0.813076	0.803204	0.810929	0.812976	0.802824	0.830187	0.788478	0.805263	0.770983	0.824272	0.818941	0.815007	0.796396	0.821083	0.791058	0.830497	0.788991	0.817717	0.832662	0.792566	0.796672	0.805276	0.795812	0.823297	0.769294	0.818769	0.807479	0.796014	0.798794	0.80217	0.791068	0.788633	0.809341	0.813657	0.803481	0.802115	0.810013	0.717098	0.819082	0.821131	0.799939	0.811649	0.811197	0.790216	0.795343	0.804667	0.815383
SRR8616032	0.816817	0.805419	0.817058	0.808174	0.810857	0.815625	0.808916	0.837047	0.783159	0.805146	0.774722	0.832374	0.8251	0.821212	0.797767	0.828416	0.790459	0.837015	0.78742	0.824042	0.838783	0.788715	0.793639	0.804855	0.797399	0.827291	0.766991	0.821454	0.807593	0.795792	0.798518	0.802673	0.792194	0.792013	0.80956	0.813109	0.801096	0.804631	0.811654	0.709983	0.824258	0.824864	0.79917	0.812808	0.813345	0.791196	0.798551	0.80233	0.817515
SRR8616033	0.840877	0.829862	0.840571	0.831845	0.837845	0.841803	0.836888	0.866197	0.813028	0.830938	0.759126	0.843152	0.84679	0.840087	0.824416	0.850628	0.81962	0.846077	0.815161	0.848464	0.870332	0.815632	0.821527	0.830944	0.825104	0.849763	0.796412	0.839987	0.828252	0.814604	0.8183	0.821774	0.813261	0.815301	0.831038	0.829565	0.818601	0.822599	0.828078	0.733621	0.840154	0.840568	0.818867	0.833132	0.831201	0.808967	0.818474	0.816582	0.83669
SRR8616034	0.82233	0.806564	0.8217	0.808425	0.81969	0.817922	0.827026	0.820621	0.795086	0.817504	0.767268	0.816236	0.831669	0.824436	0.796174	0.836523	0.804409	0.8374	0.796262	0.815687	0.821788	0.797242	0.804316	0.817289	0.809307	0.822343	0.775812	0.829194	0.814544	0.805459	0.808121	0.808485	0.799986	0.799409	0.811139	0.81655	0.807752	0.8059	0.815006	0.716703	0.814141	0.815893	0.802647	0.817097	0.815203	0.792644	0.792586	0.80933	0.805625
SRR8616035	0.829869	0.81281	0.830159	0.818788	0.825559	0.827732	0.836656	0.823462	0.81427	0.826555	0.76209	0.821479	0.836886	0.833125	0.797665	0.843225	0.814748	0.844284	0.81019	0.822492	0.82476	0.813419	0.816903	0.822891	0.816047	0.826598	0.798305	0.839812	0.825649	0.813734	0.817276	0.817277	0.811212	0.808778	0.822521	0.827729	0.820168	0.814193	0.824071	0.736819	0.824006	0.823791	0.820183	0.825693	0.827222	0.799398	0.796208	0.818367	0.814957
SRR8616036	0.841821	0.827764	0.841807	0.830404	0.839172	0.843402	0.841871	0.836381	0.831295	0.837658	0.760223	0.833796	0.847476	0.847133	0.809205	0.850181	0.830304	0.849681	0.827916	0.840584	0.836575	0.832118	0.828694	0.840119	0.83331	0.840883	0.818898	0.844365	0.840315	0.8247	0.830089	0.83119	0.82604	0.817915	0.838814	0.841848	0.832366	0.82887	0.836844	0.750706	0.83849	0.83822	0.839823	0.839629	0.844251	0.813892	0.807298	0.83231	0.828724
SRR8616037	0.821976	0.805202	0.825039	0.808698	0.815854	0.818286	0.833018	0.818546	0.800055	0.820147	0.759975	0.818073	0.832611	0.826071	0.79546	0.837961	0.807405	0.842962	0.799066	0.816279	0.819513	0.807585	0.804998	0.815508	0.806875	0.82134	0.78447	0.832103	0.817774	0.80783	0.810745	0.811404	0.804302	0.803239	0.815311	0.817764	0.811	0.806761	0.816957	0.729463	0.816183	0.816971	0.807795	0.818388	0.818299	0.791649	0.793667	0.811642	0.807749
SRR8616038	0.813402	0.796607	0.815597	0.796545	0.805931	0.808079	0.816687	0.810976	0.785878	0.806131	0.751715	0.812208	0.827733	0.813557	0.783418	0.825163	0.795789	0.834095	0.786805	0.811306	0.811829	0.790034	0.79155	0.803207	0.788023	0.813238	0.768726	0.818876	0.80712	0.798081	0.801461	0.802371	0.793203	0.789895	0.805362	0.808559	0.802342	0.799746	0.808208	0.713696	0.807772	0.807986	0.795837	0.806648	0.808632	0.781384	0.783484	0.800247	0.798957
SRR8616039	0.826655	0.810612	0.826174	0.807977	0.824006	0.824273	0.821027	0.816398	0.799148	0.814954	0.768546	0.822525	0.834925	0.829943	0.793503	0.836145	0.802674	0.842942	0.798356	0.822186	0.818665	0.795774	0.805604	0.817816	0.802319	0.827353	0.786672	0.836959	0.822662	0.811432	0.814532	0.817318	0.806326	0.801632	0.8213	0.830354	0.82018	0.818891	0.826788	0.730048	0.825895	0.825691	0.819767	0.825272	0.830968	0.802592	0.799224	0.818219	0.818316
SRR8616040	0.840095	0.825794	0.842509	0.825165	0.837381	0.837417	0.852735	0.83777	0.814828	0.837995	0.767722	0.832402	0.851322	0.838716	0.810155	0.85655	0.826781	0.855025	0.816757	0.838459	0.838487	0.814231	0.822103	0.836222	0.825208	0.838944	0.795041	0.852345	0.836001	0.82587	0.829605	0.829865	0.821073	0.817263	0.832195	0.834247	0.828468	0.827263	0.835086	0.73027	0.83385	0.833257	0.8215	0.836154	0.835657	0.810563	0.807594	0.826726	0.824992
SRR8616041	0.82565	0.812016	0.827611	0.807854	0.821372	0.818444	0.840097	0.826376	0.795659	0.82331	0.763429	0.821556	0.83486	0.821393	0.798299	0.841815	0.811638	0.841903	0.798413	0.824057	0.825283	0.801807	0.805314	0.82199	0.810346	0.826442	0.775679	0.833346	0.820767	0.812051	0.814926	0.816111	0.806932	0.806177	0.816669	0.816269	0.81116	0.81136	0.819221	0.715496	0.818622	0.817276	0.799825	0.819928	0.815404	0.795786	0.795359	0.808883	0.810144
SRR8616042	0.842277	0.825112	0.843121	0.826119	0.838465	0.839254	0.845403	0.831811	0.818386	0.831725	0.767256	0.833292	0.849198	0.84475	0.80686	0.856519	0.824372	0.855936	0.815371	0.838594	0.83394	0.812001	0.824029	0.836772	0.820003	0.840182	0.803227	0.856447	0.840367	0.826473	0.831928	0.833375	0.822621	0.817581	0.837045	0.844215	0.836532	0.833276	0.842308	0.739894	0.837739	0.837083	0.83219	0.838687	0.84662	0.813553	0.809064	0.833865	0.830399
SRR8616043	0.822899	0.813059	0.820676	0.807116	0.820487	0.818718	0.823682	0.81946	0.810211	0.832008	0.762524	0.815025	0.826525	0.818312	0.797658	0.826184	0.824557	0.825863	0.812235	0.818584	0.818336	0.810695	0.806287	0.827763	0.819847	0.823243	0.784783	0.818459	0.822808	0.817182	0.820749	0.819322	0.811931	0.808327	0.816426	0.816772	0.815828	0.809177	0.817732	0.729554	0.814204	0.812653	0.804029	0.823484	0.812722	0.798914	0.787595	0.815314	0.805934
SRR8616044	0.834077	0.825819	0.836227	0.825076	0.830531	0.834657	0.831746	0.861684	0.804247	0.824485	0.767563	0.846137	0.842252	0.83639	0.819179	0.847978	0.812457	0.84819	0.805698	0.843912	0.862798	0.8095	0.812614	0.827658	0.818491	0.845412	0.786841	0.836926	0.822728	0.811206	0.814023	0.819929	0.810082	0.809973	0.826105	0.825638	0.815782	0.821168	0.826375	0.727645	0.838592	0.838007	0.81227	0.829359	0.826436	0.805193	0.815474	0.813881	0.834303
SRR8616045	0.825787	0.809242	0.826168	0.810038	0.819012	0.818573	0.831857	0.824538	0.791079	0.821245	0.747606	0.817397	0.837635	0.820998	0.800123	0.833249	0.808739	0.82932	0.794996	0.822246	0.824559	0.811864	0.804654	0.820851	0.808225	0.823007	0.769489	0.824816	0.813464	0.803481	0.807502	0.809782	0.800986	0.798139	0.809557	0.809187	0.80353	0.808155	0.813178	0.724213	0.813656	0.81253	0.792571	0.813684	0.809324	0.791789	0.789861	0.800105	0.804208
SRR8616046	0.830043	0.809827	0.829031	0.814475	0.825125	0.8227	0.834238	0.82407	0.796838	0.823997	0.754178	0.818481	0.842905	0.827022	0.80252	0.841302	0.809628	0.835138	0.798266	0.82151	0.826223	0.808641	0.810396	0.822603	0.810201	0.825106	0.77747	0.835148	0.819096	0.808039	0.811326	0.811496	0.804494	0.801697	0.813975	0.818931	0.809247	0.810881	0.81793	0.726856	0.817747	0.817486	0.80253	0.818622	0.816839	0.795399	0.793872	0.808646	0.809387
SRR8616047	0.828504	0.818629	0.823643	0.810709	0.823621	0.825106	0.821665	0.819255	0.824324	0.852932	0.758273	0.815845	0.827776	0.825039	0.804114	0.825676	0.830955	0.826988	0.821857	0.820982	0.818937	0.821337	0.81011	0.828162	0.836938	0.825264	0.800607	0.824496	0.830007	0.823189	0.828954	0.827905	0.822243	0.816376	0.828173	0.824333	0.831312	0.815439	0.826715	0.743982	0.821341	0.817812	0.814844	0.832767	0.822421	0.804677	0.794759	0.823024	0.811768
SRR8616048	0.832192	0.82436	0.826307	0.816986	0.830854	0.830735	0.822468	0.824883	0.830688	0.858618	0.774137	0.820696	0.829004	0.827553	0.805364	0.830116	0.830165	0.829394	0.826153	0.825166	0.824868	0.818268	0.816206	0.83022	0.84868	0.828147	0.807203	0.830274	0.833301	0.825427	0.828781	0.82918	0.825606	0.820751	0.829808	0.829101	0.83114	0.81961	0.829471	0.735297	0.827036	0.825584	0.821088	0.83714	0.825077	0.809382	0.798877	0.827725	0.817382
SRR8616049	0.838405	0.831936	0.832288	0.816279	0.835893	0.832375	0.831067	0.826776	0.836851	0.859289	0.749447	0.820706	0.832587	0.828475	0.813518	0.832966	0.840762	0.827666	0.833083	0.834758	0.825857	0.815565	0.817213	0.838987	0.841542	0.835502	0.81211	0.833489	0.838747	0.834052	0.841612	0.839341	0.832422	0.827447	0.839121	0.831623	0.843989	0.826018	0.837677	0.739563	0.830759	0.827558	0.820854	0.842572	0.828091	0.811595	0.805148	0.830473	0.820314
SRR8616050	0.817763	0.808322	0.813429	0.805287	0.814346	0.810843	0.811396	0.811945	0.802768	0.819157	0.783352	0.820835	0.819086	0.822919	0.789945	0.81994	0.815357	0.832512	0.806079	0.811251	0.812168	0.797405	0.798139	0.816885	0.812637	0.815552	0.779601	0.815553	0.818344	0.812816	0.816257	0.815661	0.806908	0.804059	0.813592	0.814956	0.814566	0.804876	0.814764	0.712715	0.811298	0.81019	0.799659	0.820262	0.807795	0.793144	0.785497	0.815637	0.80195
SRR8616051	0.8451	0.83621	0.839661	0.829412	0.844711	0.841581	0.831425	0.838421	0.842176	0.847312	0.823946	0.833187	0.84048	0.839846	0.819051	0.847092	0.842019	0.838056	0.836124	0.837065	0.839436	0.832379	0.842084	0.847075	0.848815	0.841267	0.816662	0.840281	0.845712	0.837112	0.839956	0.844791	0.833743	0.829879	0.843899	0.84368	0.842651	0.839751	0.842441	0.739706	0.841647	0.838976	0.832399	0.851276	0.838566	0.844726	0.815983	0.839992	0.841254
SRR8616052	0.838391	0.831306	0.833059	0.816224	0.835546	0.833011	0.829008	0.824272	0.837594	0.860096	0.753088	0.822865	0.834627	0.832152	0.811403	0.832453	0.841846	0.830809	0.832617	0.835989	0.823748	0.822177	0.819619	0.840305	0.840425	0.836886	0.815214	0.835014	0.840546	0.834338	0.84093	0.839325	0.83395	0.824446	0.839978	0.836375	0.843884	0.828782	0.83825	0.75271	0.832066	0.828224	0.828262	0.84513	0.834091	0.81696	0.805233	0.832735	0.823575
SRR8616053	0.830596	0.820807	0.823237	0.814752	0.827736	0.828605	0.819186	0.821804	0.831849	0.855631	0.774131	0.820108	0.826006	0.826721	0.80154	0.826997	0.828912	0.82821	0.82749	0.822411	0.823028	0.818355	0.812716	0.828953	0.849254	0.826549	0.807973	0.82953	0.831996	0.824358	0.827852	0.827463	0.823609	0.818784	0.829513	0.82866	0.832248	0.817422	0.827599	0.736952	0.825262	0.824652	0.821922	0.837216	0.823628	0.80723	0.796721	0.828504	0.815793
SRR8616054	0.836774	0.826921	0.832213	0.819287	0.833673	0.833842	0.829511	0.828417	0.830333	0.864315	0.769049	0.825194	0.834595	0.832584	0.809637	0.835949	0.832683	0.83456	0.828461	0.830638	0.827721	0.824723	0.819374	0.834055	0.849293	0.834093	0.808682	0.834482	0.835191	0.826769	0.830301	0.831294	0.825309	0.820449	0.831878	0.831904	0.834025	0.823119	0.832301	0.74291	0.830389	0.828891	0.825085	0.840799	0.82836	0.813403	0.804329	0.828125	0.82215
SRR8616055	0.83527	0.82495	0.829846	0.821062	0.831783	0.830083	0.828405	0.828816	0.828371	0.864794	0.777139	0.823105	0.834299	0.830808	0.812051	0.837533	0.833834	0.832181	0.826428	0.826736	0.829378	0.820995	0.81891	0.833538	0.853969	0.832955	0.805398	0.833225	0.835362	0.828484	0.831976	0.831924	0.824533	0.824846	0.831148	0.829194	0.832861	0.821592	0.830778	0.73809	0.829315	0.826985	0.819872	0.839329	0.825097	0.815325	0.804569	0.829451	0.821211
SRR8616056	0.825463	0.815573	0.820811	0.808479	0.821298	0.822893	0.816732	0.816764	0.822787	0.855237	0.766453	0.817968	0.822676	0.824542	0.80094	0.822103	0.822383	0.827695	0.819849	0.816866	0.817709	0.819396	0.806001	0.820541	0.842867	0.821275	0.801937	0.824543	0.826714	0.818818	0.822445	0.822593	0.8185	0.81365	0.823496	0.823228	0.825801	0.81226	0.82331	0.739612	0.821029	0.820708	0.81626	0.831483	0.818931	0.803179	0.794803	0.82111	0.811004
SRR8616057	0.844499	0.836502	0.843339	0.824716	0.844667	0.839128	0.837352	0.835599	0.830088	0.842292	0.762369	0.831804	0.844653	0.84073	0.817612	0.844957	0.838719	0.842895	0.830298	0.844826	0.835606	0.819473	0.824029	0.845351	0.83295	0.845074	0.811414	0.8386	0.842594	0.832878	0.83886	0.838372	0.829811	0.82154	0.837977	0.842069	0.838874	0.832475	0.840179	0.744538	0.837963	0.836327	0.834227	0.84627	0.83762	0.816625	0.810009	0.834606	0.828394
SRR8616058	0.835321	0.823847	0.833782	0.825093	0.829463	0.834114	0.830694	0.860963	0.804255	0.825898	0.750364	0.840496	0.837799	0.829389	0.821667	0.840638	0.812835	0.836368	0.807968	0.844206	0.8614	0.810698	0.813372	0.826103	0.819419	0.842639	0.786488	0.825968	0.819559	0.805837	0.809647	0.812996	0.807367	0.806225	0.82254	0.817736	0.808013	0.815579	0.818253	0.717666	0.83542	0.832762	0.805398	0.823854	0.820645	0.801952	0.812235	0.804218	0.834324
SRR8616059	0.846008	0.830997	0.844268	0.840425	0.844262	0.843139	0.848033	0.854105	0.821709	0.845916	0.749413	0.835766	0.851712	0.845444	0.822779	0.855943	0.833309	0.841063	0.82697	0.845253	0.854772	0.828509	0.832727	0.844293	0.840554	0.846778	0.801164	0.831451	0.828758	0.814212	0.818738	0.820692	0.815752	0.815034	0.826253	0.823341	0.814767	0.817127	0.823959	0.739044	0.828716	0.828833	0.817618	0.831474	0.824291	0.80654	0.80442	0.814019	0.820096
SRR8616060	0.815551	0.80526	0.810045	0.798432	0.813292	0.80829	0.79938	0.809093	0.803107	0.812654	0.827531	0.806722	0.811111	0.80799	0.788376	0.818	0.806496	0.809757	0.80304	0.80464	0.809812	0.805428	0.826571	0.813876	0.809986	0.810216	0.779595	0.807578	0.811843	0.806656	0.80455	0.809749	0.796452	0.796614	0.811734	0.813137	0.80708	0.811632	0.808668	0.712787	0.812198	0.807535	0.800305	0.814936	0.804881	0.827133	0.788118	0.809412	0.81691
SRR8616061	0.807309	0.795237	0.80195	0.790487	0.803977	0.799313	0.787403	0.796162	0.798348	0.801625	0.832394	0.80435	0.800761	0.805805	0.773543	0.806589	0.796939	0.809965	0.793831	0.795899	0.795597	0.801333	0.817641	0.803543	0.797416	0.799857	0.777313	0.802888	0.805688	0.797766	0.797513	0.803098	0.789773	0.785155	0.80609	0.810974	0.805007	0.805396	0.804122	0.715339	0.805477	0.799665	0.800703	0.808363	0.802249	0.819605	0.778852	0.808264	0.811173
SRR8616062	0.835167	0.818136	0.836128	0.81956	0.830986	0.833449	0.829527	0.826806	0.814335	0.827756	0.759196	0.824654	0.841401	0.8349	0.805446	0.843442	0.816556	0.84183	0.815866	0.830549	0.829718	0.815021	0.816878	0.829518	0.817643	0.835659	0.801483	0.838264	0.82816	0.813688	0.818264	0.819914	0.812026	0.809468	0.826929	0.833032	0.820873	0.819079	0.826209	0.743537	0.828439	0.830865	0.827838	0.832604	0.83183	0.804065	0.803134	0.81993	0.821858
SRR8616063	0.830221	0.822489	0.825686	0.814982	0.830235	0.824604	0.816128	0.825811	0.818375	0.83177	0.839448	0.819292	0.827076	0.825006	0.808006	0.831939	0.825318	0.821395	0.817834	0.821178	0.825616	0.818585	0.832835	0.832206	0.831014	0.826812	0.792803	0.82142	0.828168	0.822535	0.821158	0.828219	0.814823	0.813308	0.826472	0.826143	0.822102	0.826958	0.82554	0.721635	0.826505	0.823987	0.8113	0.834441	0.81992	0.838884	0.804854	0.823516	0.828192
SRR8616064	0.830525	0.82049	0.823238	0.817323	0.829692	0.826312	0.815117	0.824015	0.821882	0.829802	0.81569	0.816624	0.826768	0.827821	0.808028	0.830585	0.825552	0.819842	0.821995	0.819135	0.824745	0.823496	0.827967	0.830039	0.833121	0.825423	0.795715	0.819737	0.8268	0.819071	0.821433	0.826284	0.816097	0.81604	0.824325	0.824976	0.820839	0.820116	0.823994	0.734112	0.824564	0.822843	0.814163	0.835992	0.817964	0.826314	0.802631	0.825489	0.821997
SRR8616065	0.819685	0.80782	0.818914	0.805632	0.819168	0.816618	0.810736	0.814675	0.805718	0.823838	0.772151	0.806993	0.820146	0.815802	0.799815	0.819606	0.812827	0.812633	0.809386	0.808276	0.814859	0.819915	0.819525	0.816944	0.81899	0.812341	0.78124	0.802401	0.811741	0.802487	0.805941	0.806636	0.800978	0.802772	0.809575	0.811234	0.802404	0.80194	0.807761	0.733349	0.812805	0.810489	0.802277	0.816363	0.804555	0.807561	0.787768	0.808233	0.807488
SRR8616066	0.806924	0.796763	0.808188	0.791769	0.803718	0.803532	0.796308	0.802087	0.793111	0.807446	0.769583	0.797514	0.807417	0.804507	0.787468	0.808254	0.796131	0.800988	0.795522	0.80066	0.80286	0.804856	0.807948	0.802511	0.800151	0.803877	0.774099	0.796625	0.799523	0.789968	0.791286	0.796089	0.787472	0.787289	0.800373	0.801507	0.793666	0.797151	0.798247	0.736008	0.803201	0.802397	0.798321	0.806155	0.798353	0.808254	0.781439	0.792826	0.804736
SRR8616067	0.856564	0.848591	0.85171	0.839779	0.867768	0.852308	0.842171	0.841984	0.850537	0.849989	0.781289	0.842338	0.849176	0.856828	0.824491	0.852595	0.850812	0.850292	0.849655	0.854442	0.842579	0.834925	0.836103	0.85832	0.848428	0.856706	0.831458	0.854987	0.859365	0.850332	0.85619	0.855337	0.848788	0.838444	0.857361	0.869875	0.857428	0.851099	0.857417	0.75645	0.854557	0.852811	0.856126	0.865067	0.855239	0.833083	0.823775	0.857889	0.844217
SRR8616068	0.837452	0.821427	0.837557	0.821832	0.833445	0.832107	0.838654	0.835269	0.811255	0.830206	0.750874	0.829496	0.845382	0.838725	0.809977	0.845736	0.820714	0.840949	0.81221	0.836832	0.835963	0.817223	0.815954	0.833815	0.820372	0.836919	0.794335	0.833827	0.826134	0.81506	0.818773	0.820136	0.813288	0.810302	0.823634	0.825704	0.817715	0.819472	0.825187	0.739567	0.826875	0.828091	0.816919	0.828695	0.824976	0.803361	0.802561	0.813669	0.817748
SRR8616069	0.817521	0.809718	0.814168	0.802277	0.814482	0.812283	0.807113	0.814628	0.808004	0.82171	0.828148	0.813197	0.815936	0.814261	0.79789	0.821757	0.814343	0.81815	0.807271	0.809153	0.814189	0.806458	0.815236	0.818527	0.818787	0.815366	0.786788	0.81492	0.819311	0.814922	0.81382	0.82039	0.808304	0.807415	0.818694	0.815897	0.814324	0.817285	0.815888	0.718235	0.81715	0.814417	0.803572	0.827966	0.811591	0.827107	0.800076	0.813071	0.81865
SRR8616070	0.820271	0.808779	0.816118	0.802351	0.816429	0.813415	0.806949	0.814519	0.809841	0.819601	0.798659	0.812234	0.816637	0.813464	0.7951	0.822696	0.810155	0.819424	0.809735	0.808742	0.814362	0.810356	0.815843	0.815625	0.813802	0.815905	0.789396	0.81283	0.817326	0.808065	0.809792	0.812945	0.804348	0.804852	0.817104	0.816937	0.810309	0.8123	0.813422	0.72122	0.818999	0.81611	0.80948	0.821664	0.808772	0.819769	0.794516	0.811447	0.818724
SRR8616071	0.84069	0.830205	0.833787	0.82081	0.838882	0.837991	0.825869	0.824783	0.843768	0.842416	0.762595	0.824841	0.834664	0.839761	0.811144	0.830123	0.843051	0.831299	0.842975	0.83708	0.825707	0.827693	0.821811	0.84516	0.837916	0.838948	0.823988	0.832008	0.843402	0.836553	0.842522	0.839817	0.837931	0.823685	0.844435	0.841736	0.840781	0.830234	0.839705	0.750276	0.83623	0.834264	0.840847	0.850221	0.838689	0.817701	0.80556	0.842131	0.825728
SRR8616072	0.804822	0.791577	0.791759	0.78791	0.802941	0.807104	0.779406	0.786426	0.831667	0.803705	0.762091	0.788513	0.794131	0.804546	0.770422	0.793399	0.804324	0.794989	0.828987	0.793654	0.78927	0.79955	0.796231	0.800931	0.810155	0.799867	0.817878	0.804923	0.815491	0.806292	0.811167	0.805672	0.805701	0.799133	0.818628	0.813894	0.815269	0.794201	0.808508	0.730933	0.807906	0.809941	0.829789	0.820957	0.810646	0.78936	0.773708	0.823495	0.797394
SRR8616073	0.830897	0.821505	0.8236	0.812872	0.828631	0.824965	0.821751	0.820983	0.82444	0.836483	0.771715	0.819255	0.827623	0.824645	0.803604	0.829467	0.833706	0.825842	0.82449	0.824235	0.819721	0.810424	0.812473	0.831597	0.829381	0.827201	0.799179	0.826922	0.834475	0.831096	0.836636	0.832418	0.825741	0.821342	0.831441	0.828245	0.833558	0.821883	0.830349	0.727258	0.824971	0.822213	0.816084	0.83726	0.823667	0.80946	0.798991	0.831058	0.815277
SRR8616074	0.837588	0.823568	0.836985	0.822262	0.834122	0.833983	0.835076	0.830205	0.81897	0.834189	0.764419	0.828286	0.844637	0.839445	0.806566	0.845794	0.823411	0.844666	0.818091	0.834885	0.831865	0.824504	0.822899	0.83471	0.823989	0.835834	0.804138	0.84289	0.834214	0.821796	0.82559	0.828575	0.819884	0.812464	0.832015	0.838672	0.830131	0.825407	0.834556	0.749826	0.83365	0.834089	0.830466	0.83679	0.837316	0.812228	0.804909	0.828603	0.825896
SRR8616075	0.847462	0.836004	0.841989	0.834772	0.845664	0.845073	0.837726	0.841576	0.841451	0.848066	0.785325	0.836157	0.846272	0.846591	0.819038	0.849719	0.841915	0.846632	0.838683	0.841405	0.84321	0.832506	0.832414	0.846304	0.845782	0.846047	0.819845	0.841942	0.845608	0.835722	0.839269	0.83933	0.832092	0.828675	0.842643	0.843299	0.841045	0.831743	0.841062	0.749857	0.840764	0.840223	0.838132	0.849578	0.840112	0.822113	0.812828	0.842177	0.832015
SRR8616077	0.803599	0.79314	0.792428	0.788068	0.801141	0.802142	0.788394	0.790049	0.806951	0.809121	0.764701	0.789806	0.799343	0.802793	0.776864	0.800614	0.808612	0.798941	0.805013	0.790541	0.792446	0.79519	0.790407	0.805897	0.810338	0.79947	0.787327	0.806002	0.812876	0.809484	0.815043	0.80919	0.802504	0.804136	0.812836	0.809235	0.814543	0.794	0.808172	0.72442	0.802557	0.804195	0.803984	0.821811	0.804768	0.789033	0.777375	0.820285	0.792627
SRR8616078	0.804081	0.791973	0.790043	0.786675	0.803888	0.805633	0.77708	0.783812	0.832094	0.800478	0.764063	0.789522	0.792557	0.805793	0.768969	0.791682	0.802358	0.796716	0.82664	0.794277	0.786871	0.797554	0.793027	0.799292	0.8088	0.800454	0.821624	0.807768	0.818671	0.807289	0.813119	0.808615	0.808288	0.800729	0.821384	0.818912	0.819783	0.79811	0.811601	0.733271	0.81026	0.81371	0.833174	0.823202	0.813957	0.792114	0.776546	0.827038	0.801049
SRR8616079	0.846221	0.828223	0.841534	0.833099	0.841174	0.846432	0.838761	0.837282	0.825238	0.83917	0.764757	0.830438	0.847204	0.84522	0.812268	0.852522	0.825974	0.844129	0.8258	0.836714	0.838936	0.825846	0.828551	0.839867	0.833845	0.841222	0.80694	0.844686	0.834784	0.820577	0.824576	0.826672	0.819133	0.818248	0.832606	0.837753	0.826508	0.823502	0.834557	0.748343	0.834458	0.837479	0.833171	0.838309	0.836867	0.809845	0.805889	0.82673	0.824912
SRR8616080	0.815392	0.808101	0.811076	0.79966	0.813499	0.811486	0.801331	0.810543	0.8041	0.815734	0.823163	0.809459	0.81359	0.812718	0.793388	0.81526	0.808014	0.81558	0.805099	0.806425	0.810558	0.806902	0.813231	0.814481	0.812437	0.812962	0.782755	0.814223	0.819285	0.811166	0.812862	0.818095	0.807406	0.804133	0.817229	0.818132	0.814129	0.814603	0.816452	0.721786	0.817303	0.81552	0.805156	0.826097	0.81155	0.821097	0.795744	0.816397	0.816706
SRR8616081	0.842605	0.833596	0.836563	0.831865	0.847445	0.838518	0.826605	0.829476	0.831723	0.834217	0.76701	0.829426	0.836491	0.86153	0.812967	0.840377	0.831011	0.838567	0.825073	0.837919	0.830949	0.819038	0.824074	0.841205	0.831208	0.840979	0.816831	0.842229	0.845306	0.835395	0.840886	0.839299	0.834193	0.825959	0.842654	0.852628	0.843992	0.835902	0.843962	0.74896	0.84337	0.842795	0.841216	0.846748	0.844122	0.820914	0.813309	0.843988	0.831718
SRR8616083	0.826723	0.81573	0.816478	0.802949	0.826465	0.82433	0.807564	0.810714	0.830154	0.825744	0.766979	0.811164	0.820169	0.822316	0.794629	0.816757	0.824943	0.820195	0.828156	0.819198	0.81155	0.808401	0.80611	0.825302	0.823928	0.825132	0.813773	0.825751	0.836633	0.828724	0.835263	0.830541	0.828445	0.819565	0.836198	0.835051	0.834989	0.819906	0.831224	0.735765	0.829557	0.829051	0.829877	0.840452	0.830398	0.808371	0.799095	0.837492	0.817858
SRR8616084	0.802077	0.790251	0.797518	0.785974	0.795423	0.792182	0.787165	0.796797	0.787708	0.800245	0.824253	0.802258	0.799026	0.797388	0.776168	0.804825	0.791785	0.809822	0.787406	0.789083	0.797402	0.790568	0.799044	0.796939	0.793975	0.797228	0.762118	0.798784	0.799658	0.794171	0.794611	0.798369	0.785081	0.787688	0.799672	0.800343	0.797327	0.795798	0.798117	0.699508	0.799291	0.795851	0.78579	0.804209	0.791612	0.80869	0.778027	0.800896	0.803719
SRR8616085	0.835873	0.822757	0.825894	0.823579	0.833782	0.835939	0.819223	0.824003	0.842361	0.835363	0.774962	0.817856	0.830077	0.834102	0.803785	0.832393	0.834216	0.826322	0.835389	0.824828	0.82641	0.826711	0.821555	0.833717	0.838786	0.829294	0.821151	0.831288	0.836293	0.827361	0.832168	0.83019	0.824469	0.822107	0.835913	0.834879	0.834359	0.818118	0.832917	0.74567	0.829934	0.830007	0.8354	0.842722	0.83185	0.809796	0.798276	0.838656	0.819375
SRR8616086	0.825413	0.817393	0.816712	0.809105	0.826562	0.825532	0.809845	0.812163	0.831212	0.830596	0.765504	0.809078	0.821283	0.822871	0.799756	0.821786	0.82771	0.816836	0.829314	0.818162	0.812423	0.814695	0.812841	0.827221	0.830144	0.82369	0.813636	0.822634	0.832318	0.825375	0.831129	0.827461	0.822952	0.817363	0.832259	0.830888	0.832793	0.815993	0.827503	0.742857	0.82567	0.825706	0.829227	0.842271	0.827555	0.808977	0.799522	0.834615	0.81511
SRR8616088	0.843148	0.834487	0.83611	0.822567	0.845042	0.839394	0.833671	0.831574	0.836526	0.84578	0.77227	0.829038	0.839765	0.836544	0.816297	0.839406	0.851152	0.834862	0.838602	0.838223	0.830298	0.820673	0.824246	0.849178	0.844127	0.841542	0.814748	0.84007	0.852312	0.849186	0.855589	0.849932	0.84295	0.834435	0.850141	0.845371	0.848402	0.838125	0.846583	0.737865	0.841275	0.837093	0.831744	0.854776	0.840922	0.822942	0.813039	0.850596	0.829336
SRR8616089	0.835455	0.825516	0.83083	0.81936	0.835297	0.83018	0.832291	0.827057	0.834949	0.837625	0.756211	0.822361	0.832315	0.831895	0.80777	0.834752	0.837671	0.829176	0.828767	0.832604	0.825908	0.815517	0.816499	0.837284	0.830809	0.832174	0.810198	0.828833	0.832749	0.826749	0.833237	0.829076	0.824788	0.821791	0.830941	0.826532	0.829553	0.819337	0.828369	0.731525	0.826442	0.822614	0.819811	0.836191	0.824145	0.806003	0.796633	0.826661	0.816005
SRR8616090	0.835667	0.826391	0.829709	0.82006	0.833452	0.832434	0.828094	0.828731	0.830659	0.861492	0.777054	0.824801	0.832114	0.831282	0.810246	0.83423	0.832352	0.833083	0.829276	0.827651	0.828851	0.818995	0.81728	0.833595	0.852673	0.833398	0.8062	0.833939	0.835314	0.828771	0.832288	0.831881	0.826603	0.82511	0.830495	0.829328	0.831543	0.822038	0.831419	0.736702	0.82768	0.826884	0.82126	0.839337	0.824711	0.811235	0.802869	0.829112	0.818865
SRR8616091	0.831977	0.822647	0.827208	0.81425	0.828663	0.826248	0.818065	0.823692	0.823632	0.83332	0.815658	0.822115	0.827346	0.828019	0.807641	0.832179	0.82934	0.827506	0.818082	0.823792	0.824791	0.821502	0.826824	0.83322	0.8297	0.827229	0.801457	0.826101	0.831566	0.82391	0.827077	0.833181	0.820484	0.816323	0.830333	0.829839	0.829655	0.82873	0.829721	0.734885	0.827479	0.82507	0.818077	0.839644	0.825098	0.833336	0.806028	0.825289	0.828554
SRR8616092	0.82658	0.822215	0.827025	0.820336	0.827381	0.82312	0.819542	0.82653	0.80079	0.817763	0.767822	0.825799	0.831585	0.836379	0.80459	0.833165	0.808779	0.836525	0.802569	0.824833	0.82834	0.808243	0.806004	0.820163	0.813137	0.8339	0.780979	0.822088	0.81845	0.808265	0.811102	0.813233	0.804645	0.802278	0.817466	0.824431	0.812357	0.812758	0.818694	0.726226	0.821124	0.827018	0.809221	0.822861	0.816775	0.798495	0.800006	0.812967	0.813951
SRR8616093	0.817142	0.807458	0.813838	0.802995	0.812747	0.812143	0.806678	0.813569	0.806237	0.818612	0.81304	0.813391	0.818109	0.817621	0.796588	0.82146	0.810919	0.819939	0.80615	0.809141	0.813901	0.809704	0.810971	0.816861	0.812786	0.814036	0.786396	0.815117	0.819009	0.809683	0.811948	0.819068	0.808232	0.805757	0.817398	0.816896	0.81444	0.814811	0.816773	0.727504	0.816847	0.814569	0.806045	0.827457	0.812348	0.819322	0.796466	0.813928	0.816616
SRR8616094	0.84137	0.834187	0.83598	0.826163	0.842232	0.834628	0.835763	0.834285	0.829142	0.84413	0.77365	0.828387	0.840537	0.837756	0.814397	0.843051	0.842161	0.83762	0.832304	0.836008	0.83392	0.821187	0.823492	0.842932	0.838507	0.841168	0.804067	0.832928	0.840253	0.833892	0.839109	0.837469	0.828905	0.825807	0.836123	0.836402	0.835119	0.827315	0.836092	0.7358	0.83199	0.830469	0.823095	0.843785	0.829873	0.817016	0.805951	0.834961	0.8227
SRR8616095	0.828731	0.813427	0.832234	0.809939	0.823359	0.821527	0.844049	0.82176	0.799593	0.825581	0.76398	0.821971	0.841475	0.82754	0.797294	0.847646	0.813696	0.849388	0.800611	0.827016	0.823714	0.803952	0.807996	0.824753	0.804052	0.828066	0.785702	0.85562	0.830762	0.819319	0.823769	0.825475	0.814942	0.809507	0.825848	0.830891	0.826406	0.82396	0.83184	0.732637	0.826457	0.823936	0.815181	0.829543	0.831769	0.806429	0.801632	0.822043	0.821612
SRR8616096	0.818594	0.805092	0.811577	0.806749	0.81825	0.823997	0.797692	0.807494	0.837231	0.809486	0.757033	0.804104	0.810652	0.821725	0.784042	0.813776	0.807499	0.813928	0.827536	0.815279	0.810079	0.808508	0.809389	0.813527	0.814724	0.815693	0.832441	0.823775	0.824743	0.810801	0.814972	0.813493	0.813193	0.806765	0.82706	0.829676	0.824347	0.811424	0.820323	0.748171	0.825126	0.830323	0.850003	0.827209	0.828278	0.796817	0.78905	0.82553	0.812641
SRR8616097	0.849185	0.834907	0.853341	0.83451	0.843804	0.842995	0.872238	0.847624	0.821534	0.84872	0.748507	0.8392	0.859027	0.846446	0.822691	0.867771	0.839715	0.856997	0.823927	0.85173	0.846954	0.826422	0.832556	0.849431	0.833371	0.848264	0.802407	0.850174	0.838698	0.824308	0.831224	0.833228	0.825022	0.822509	0.833738	0.830568	0.826281	0.829587	0.83521	0.73915	0.835219	0.830329	0.818259	0.836183	0.834771	0.813438	0.81178	0.820505	0.826776
SRR8616098	0.843917	0.829324	0.849579	0.830382	0.837855	0.839116	0.857942	0.843013	0.817322	0.839878	0.762283	0.838461	0.855631	0.843995	0.813737	0.862564	0.83086	0.858042	0.817078	0.849708	0.843007	0.822964	0.827754	0.843561	0.822962	0.846053	0.801602	0.857983	0.840271	0.827865	0.832534	0.836911	0.825203	0.819342	0.838604	0.839178	0.834803	0.837122	0.84213	0.745567	0.839232	0.836622	0.828874	0.839603	0.843845	0.81894	0.814332	0.830188	0.834414
SRR8616099	0.842608	0.82724	0.847938	0.829843	0.837597	0.8385	0.860879	0.844112	0.812339	0.840978	0.755427	0.835865	0.856424	0.840577	0.815255	0.861394	0.829309	0.855482	0.815277	0.843534	0.844073	0.821305	0.82433	0.841346	0.825122	0.841823	0.791242	0.843661	0.8321	0.820306	0.825149	0.826098	0.817737	0.817386	0.828565	0.827665	0.821081	0.823852	0.829403	0.731257	0.830371	0.828221	0.813376	0.831832	0.830234	0.806667	0.805784	0.816968	0.821645
SRR8616100	0.857489	0.843237	0.862416	0.84086	0.853521	0.852802	0.873369	0.855152	0.828948	0.852329	0.760191	0.848664	0.867642	0.855376	0.825273	0.874969	0.844614	0.86712	0.830235	0.863786	0.854031	0.831243	0.838788	0.857366	0.837551	0.857971	0.810474	0.865982	0.850963	0.836452	0.842982	0.846329	0.83539	0.830508	0.847695	0.846857	0.841843	0.846598	0.850285	0.75047	0.84919	0.844812	0.835288	0.84916	0.851344	0.826788	0.82168	0.835593	0.841991
SRR8616101	0.830625	0.818314	0.824204	0.814431	0.827669	0.82506	0.822237	0.820559	0.824649	0.831299	0.769409	0.817839	0.829096	0.826318	0.799603	0.829829	0.835083	0.827663	0.822196	0.821625	0.820847	0.813657	0.811385	0.830129	0.826258	0.825094	0.798922	0.827194	0.832149	0.827919	0.835102	0.829466	0.823256	0.820903	0.830121	0.82767	0.830548	0.816762	0.828335	0.733343	0.821402	0.81768	0.816188	0.83397	0.822935	0.802218	0.792822	0.830607	0.812484
SRR8616102	0.824745	0.814197	0.819123	0.813471	0.825146	0.826178	0.810179	0.813106	0.830209	0.830017	0.758804	0.80702	0.822013	0.826579	0.79963	0.824227	0.821164	0.817284	0.824132	0.815798	0.814584	0.822185	0.816517	0.824762	0.829656	0.823244	0.814623	0.819918	0.825833	0.815942	0.81991	0.817818	0.814928	0.811262	0.824465	0.828004	0.823742	0.809578	0.821892	0.756233	0.821987	0.823767	0.830517	0.833591	0.823958	0.804037	0.793515	0.82529	0.811603
SRR8616103	0.837051	0.821129	0.837492	0.824988	0.833048	0.837672	0.837281	0.830301	0.825711	0.833299	0.76815	0.826911	0.841416	0.839026	0.808589	0.845507	0.821637	0.845736	0.823386	0.83086	0.832327	0.823748	0.823482	0.831267	0.828991	0.836377	0.810215	0.840482	0.833633	0.818902	0.822283	0.823266	0.81786	0.815802	0.829888	0.833862	0.825577	0.820626	0.829383	0.746141	0.831737	0.832882	0.829221	0.834857	0.833088	0.808998	0.805562	0.82579	0.822469
SRR8616104	0.837439	0.82576	0.83985	0.819614	0.841772	0.834482	0.836576	0.829889	0.815654	0.830349	0.778917	0.830888	0.84482	0.83795	0.806271	0.84997	0.821726	0.850013	0.81583	0.838067	0.831903	0.814343	0.822184	0.835185	0.818151	0.841552	0.806977	0.858733	0.845123	0.833832	0.837566	0.83912	0.829954	0.821878	0.841142	0.850849	0.840749	0.84174	0.846086	0.742857	0.845388	0.846	0.838053	0.844085	0.848459	0.823955	0.819773	0.839069	0.837621
SRR8616105	0.834961	0.818051	0.832893	0.819673	0.831134	0.832648	0.822247	0.825769	0.806593	0.820381	0.773249	0.828028	0.837074	0.836213	0.804076	0.838808	0.809819	0.840849	0.805394	0.826152	0.828286	0.811225	0.809288	0.823864	0.81535	0.83241	0.792534	0.836887	0.825305	0.813504	0.81658	0.819524	0.810533	0.808494	0.823662	0.832069	0.820374	0.820882	0.828125	0.735241	0.828322	0.832931	0.818001	0.828213	0.828726	0.802047	0.804186	0.819317	0.819224
SRR8616106	0.848712	0.834468	0.851415	0.833965	0.850079	0.844324	0.844712	0.847937	0.821481	0.838101	0.776083	0.842937	0.851022	0.847836	0.818376	0.857892	0.831186	0.853917	0.823245	0.849896	0.848949	0.825278	0.827388	0.844269	0.830253	0.850093	0.802067	0.843945	0.838967	0.826469	0.82959	0.832778	0.823454	0.817555	0.837528	0.84193	0.830156	0.836168	0.838019	0.73888	0.841313	0.840867	0.828678	0.839925	0.836422	0.818488	0.813581	0.828602	0.833698
SRR8616107	0.81079	0.796314	0.804824	0.796295	0.809102	0.81503	0.796051	0.798047	0.829102	0.805807	0.745764	0.793809	0.805934	0.814419	0.778089	0.808992	0.803389	0.80592	0.819458	0.804008	0.799519	0.80896	0.80587	0.804374	0.809709	0.80573	0.820989	0.81327	0.815191	0.801577	0.805596	0.803812	0.804408	0.802485	0.815555	0.818642	0.811671	0.799153	0.808809	0.750579	0.815026	0.817431	0.836644	0.818743	0.81713	0.789991	0.779847	0.811432	0.802894
SRR8616108	0.834124	0.817104	0.834223	0.821368	0.830331	0.833738	0.824952	0.832085	0.810877	0.822664	0.775004	0.829194	0.839275	0.834056	0.804844	0.840138	0.812124	0.842252	0.812632	0.827923	0.834987	0.811349	0.81397	0.821179	0.818916	0.833233	0.794019	0.830958	0.823874	0.812499	0.815413	0.815553	0.809576	0.807785	0.82349	0.828788	0.815404	0.815861	0.823068	0.727167	0.829697	0.831479	0.819637	0.828082	0.825205	0.800501	0.801954	0.816557	0.818612
SRR8616109	0.822836	0.809123	0.81515	0.804321	0.822441	0.828251	0.799318	0.808173	0.830856	0.810708	0.754908	0.807281	0.813634	0.823464	0.789059	0.818942	0.807683	0.816959	0.8212	0.816408	0.81026	0.803154	0.808085	0.81362	0.811034	0.82098	0.82205	0.823488	0.82458	0.810604	0.81504	0.813573	0.811372	0.805915	0.825947	0.833459	0.821787	0.814637	0.820899	0.749373	0.827525	0.832822	0.846921	0.830244	0.831897	0.801158	0.79591	0.820645	0.816708
SRR8616110	0.831397	0.818875	0.828381	0.818597	0.830872	0.82939	0.824725	0.823139	0.816007	0.829131	0.760449	0.818474	0.833297	0.831471	0.808072	0.834116	0.825615	0.829394	0.818241	0.822215	0.824928	0.81877	0.813796	0.831295	0.827137	0.828867	0.795428	0.823975	0.827742	0.817793	0.822671	0.821724	0.816573	0.814581	0.822625	0.82769	0.819398	0.813815	0.823756	0.742747	0.822138	0.821702	0.817184	0.832921	0.822472	0.799649	0.799169	0.823909	0.810254
SRR8616111	0.856887	0.846945	0.857654	0.839729	0.85913	0.851496	0.849113	0.852462	0.835925	0.846718	0.775226	0.845182	0.85378	0.851638	0.829265	0.860186	0.844807	0.854582	0.83685	0.857489	0.85215	0.82824	0.833399	0.856133	0.842356	0.857846	0.813113	0.848455	0.850854	0.837421	0.84343	0.845794	0.835833	0.8319	0.846736	0.851543	0.842608	0.844341	0.848334	0.741628	0.848692	0.84904	0.837337	0.855303	0.84488	0.82568	0.821847	0.84097	0.839622
SRR8616112	0.807387	0.794277	0.798971	0.791618	0.806608	0.810424	0.785544	0.788576	0.836045	0.806886	0.744658	0.78884	0.799725	0.813116	0.777014	0.798927	0.803325	0.798661	0.82204	0.799274	0.790843	0.81166	0.797844	0.803525	0.810832	0.801056	0.828872	0.806353	0.814846	0.801292	0.807397	0.8044	0.805041	0.797811	0.81723	0.81715	0.815507	0.797784	0.808288	0.759692	0.810918	0.813671	0.839247	0.820835	0.814651	0.788712	0.778092	0.817682	0.79934
SRR8616113	0.839369	0.826826	0.836136	0.824897	0.836605	0.834862	0.832768	0.832987	0.83048	0.838804	0.777073	0.830212	0.839012	0.840032	0.811177	0.843345	0.834772	0.841453	0.83249	0.834786	0.833607	0.828346	0.822398	0.841874	0.83616	0.838043	0.814886	0.836759	0.840156	0.830453	0.834205	0.83533	0.827768	0.82303	0.837743	0.838707	0.835115	0.829177	0.836676	0.750827	0.83617	0.835655	0.835234	0.844159	0.83479	0.818331	0.808563	0.834332	0.827905
SRR8616114	0.834259	0.824328	0.830171	0.81821	0.833139	0.828671	0.833302	0.830211	0.818211	0.83164	0.76672	0.826413	0.834835	0.833342	0.808713	0.83825	0.829284	0.836976	0.818272	0.83167	0.82957	0.811492	0.814565	0.849772	0.827653	0.83793	0.798483	0.835526	0.837071	0.826675	0.832089	0.83214	0.824273	0.820003	0.829637	0.82971	0.827745	0.825198	0.83121	0.730738	0.830611	0.828201	0.817032	0.836964	0.82655	0.808517	0.805134	0.827968	0.818796
SRR8616115	0.83178	0.821755	0.832081	0.814439	0.830918	0.827472	0.829373	0.826585	0.8145	0.835085	0.75526	0.821348	0.834921	0.831452	0.807864	0.832617	0.827695	0.831669	0.816189	0.829833	0.825551	0.826248	0.813585	0.834609	0.82441	0.831766	0.794796	0.825477	0.828628	0.819189	0.823556	0.824667	0.818126	0.809797	0.823792	0.826473	0.821534	0.819929	0.826217	0.750584	0.824627	0.822567	0.815468	0.830202	0.822963	0.806105	0.797925	0.820774	0.814457
SRR8616116	0.850172	0.833402	0.856244	0.839881	0.846113	0.848694	0.868766	0.853361	0.816961	0.844646	0.749009	0.84318	0.863892	0.849955	0.823519	0.871276	0.832218	0.858068	0.819303	0.855802	0.853024	0.826559	0.832584	0.847689	0.832182	0.851605	0.800079	0.855167	0.838438	0.823708	0.829299	0.832536	0.824716	0.823464	0.836394	0.833928	0.826178	0.833855	0.838153	0.738848	0.841622	0.837478	0.821128	0.835824	0.840504	0.815223	0.815593	0.819535	0.832822
SRR8616117	0.847421	0.830895	0.849735	0.831534	0.843861	0.841984	0.866967	0.846212	0.812624	0.841595	0.747174	0.835152	0.855415	0.841466	0.818677	0.866918	0.826643	0.852922	0.816927	0.849289	0.845762	0.813642	0.822745	0.842298	0.829072	0.846788	0.794347	0.853112	0.833945	0.818829	0.825788	0.828133	0.819135	0.821278	0.830305	0.828075	0.820883	0.828258	0.833541	0.731129	0.834752	0.832258	0.814745	0.832538	0.832086	0.808538	0.810687	0.815981	0.82512
SRR8616118	0.809512	0.796067	0.806261	0.798765	0.805612	0.802401	0.799043	0.810514	0.794045	0.810541	0.806911	0.800198	0.810015	0.802016	0.78581	0.816834	0.80004	0.804692	0.795166	0.796813	0.810852	0.801325	0.814903	0.807504	0.807892	0.803956	0.765963	0.795885	0.799524	0.79252	0.79111	0.794881	0.7841	0.789434	0.799829	0.798178	0.790698	0.79437	0.795685	0.701312	0.801833	0.796613	0.787784	0.804031	0.791598	0.814186	0.780814	0.797438	0.805505
SRR8616119	0.807958	0.794548	0.805705	0.797359	0.80311	0.800734	0.798804	0.809424	0.790572	0.809633	0.807468	0.801353	0.808485	0.801453	0.782836	0.815056	0.797559	0.806191	0.793778	0.795696	0.810065	0.801791	0.811385	0.805597	0.804037	0.803006	0.761815	0.793762	0.797969	0.791037	0.790068	0.793585	0.78364	0.788362	0.798312	0.796708	0.788814	0.792919	0.794363	0.699932	0.800506	0.794889	0.785565	0.803821	0.789738	0.810481	0.777928	0.795523	0.804052
SRR8616121	0.857275	0.840861	0.860828	0.843749	0.853325	0.855483	0.875936	0.854356	0.833099	0.854286	0.749736	0.843866	0.86523	0.855202	0.82819	0.872861	0.846243	0.861677	0.832737	0.85837	0.855096	0.834724	0.840227	0.855206	0.843333	0.855825	0.812702	0.860785	0.846202	0.830762	0.83793	0.839084	0.831746	0.829384	0.840347	0.839199	0.833438	0.836095	0.842796	0.749896	0.842547	0.838183	0.828992	0.842935	0.843102	0.816089	0.815567	0.829524	0.831467
SRR8616122	0.85818	0.841504	0.863519	0.844894	0.853967	0.856059	0.875775	0.855417	0.828322	0.852255	0.744218	0.845568	0.868001	0.858636	0.82852	0.874502	0.843529	0.864392	0.829688	0.862182	0.855807	0.835609	0.838953	0.856595	0.840308	0.85463	0.810288	0.860356	0.845838	0.828089	0.836874	0.840033	0.830436	0.827618	0.841541	0.841065	0.83428	0.838343	0.845034	0.756401	0.843737	0.840424	0.83055	0.843842	0.845894	0.817209	0.81591	0.828289	0.83501
SRR8616123	0.844381	0.828128	0.848286	0.832834	0.841411	0.839431	0.865693	0.84634	0.809602	0.840018	0.754881	0.836629	0.855708	0.841161	0.818432	0.868695	0.826326	0.855495	0.813632	0.847535	0.846106	0.813817	0.824655	0.840361	0.82932	0.84531	0.790868	0.852138	0.832436	0.819652	0.824487	0.826618	0.8176	0.819114	0.829189	0.827042	0.819947	0.826708	0.83147	0.728357	0.833225	0.829651	0.813014	0.831048	0.830771	0.809411	0.809862	0.816216	0.824917
SRR8616124	0.836201	0.814997	0.830856	0.820205	0.827819	0.830694	0.827994	0.827263	0.804942	0.825881	0.769949	0.826554	0.84026	0.83605	0.80499	0.842323	0.812542	0.842155	0.806097	0.824631	0.829648	0.811732	0.812311	0.825828	0.817737	0.831964	0.786232	0.833403	0.821352	0.810371	0.813511	0.815782	0.806798	0.806598	0.819337	0.825391	0.812732	0.814238	0.823822	0.735027	0.82355	0.825499	0.813334	0.825173	0.823984	0.800614	0.800787	0.813936	0.81515
SRR8616125	0.824489	0.811776	0.817108	0.812611	0.825968	0.821778	0.815714	0.817442	0.817555	0.827229	0.765435	0.808519	0.824739	0.823667	0.801656	0.82924	0.818307	0.819187	0.818502	0.81434	0.818647	0.809691	0.812837	0.82493	0.828757	0.826117	0.800734	0.821185	0.825121	0.814177	0.817645	0.814961	0.814321	0.813116	0.818182	0.821777	0.815116	0.806847	0.817167	0.730487	0.819726	0.821538	0.817346	0.83089	0.816154	0.798715	0.797163	0.819239	0.806102
SRR8616126	0.828583	0.817347	0.821377	0.814376	0.825778	0.8259	0.818019	0.818824	0.831686	0.838659	0.766634	0.815465	0.824971	0.825389	0.801841	0.825092	0.828658	0.824568	0.824422	0.818938	0.820851	0.815572	0.812276	0.826731	0.834576	0.823487	0.807251	0.824059	0.830232	0.822312	0.827945	0.824669	0.820962	0.815953	0.828025	0.825423	0.82975	0.813299	0.824735	0.735137	0.823181	0.822597	0.818669	0.833269	0.82078	0.80318	0.795027	0.828146	0.812467
SRR8616127	0.818002	0.806433	0.813499	0.808139	0.814974	0.815684	0.812643	0.817193	0.808676	0.823305	0.777833	0.810322	0.819998	0.816129	0.798101	0.823055	0.813014	0.823722	0.809829	0.808204	0.818024	0.801823	0.802518	0.816269	0.820666	0.818818	0.784971	0.815756	0.818726	0.810622	0.814102	0.812638	0.808006	0.808208	0.812224	0.812456	0.811982	0.801353	0.81233	0.717254	0.812168	0.812863	0.803427	0.822749	0.807502	0.793954	0.791699	0.81427	0.80075
SRR8616128	0.830662	0.812983	0.836629	0.817554	0.822646	0.826566	0.84646	0.82863	0.799478	0.821064	0.76041	0.830231	0.843808	0.833925	0.798506	0.852491	0.80903	0.85575	0.797456	0.831891	0.829604	0.807362	0.812274	0.823529	0.80639	0.831385	0.784002	0.847204	0.823085	0.810975	0.814328	0.818498	0.808136	0.804487	0.822448	0.826141	0.818397	0.820818	0.827428	0.733762	0.8258	0.823295	0.81324	0.822767	0.831198	0.800636	0.799682	0.815701	0.820619
SRR8616129	0.821859	0.820626	0.818797	0.813439	0.821784	0.824036	0.813232	0.829787	0.807923	0.82108	0.756837	0.819018	0.822503	0.820652	0.838043	0.823436	0.81034	0.820951	0.807826	0.822425	0.830136	0.806523	0.806453	0.815384	0.823302	0.841406	0.78869	0.817879	0.820341	0.808905	0.81265	0.813763	0.81024	0.810785	0.819747	0.81802	0.811362	0.807838	0.816887	0.725092	0.823585	0.831795	0.808448	0.829997	0.81573	0.797716	0.832311	0.815735	0.816543
SRR8616130	0.82646	0.82276	0.823037	0.817755	0.824777	0.825466	0.813654	0.8294	0.809249	0.821502	0.770923	0.825796	0.82682	0.825767	0.832587	0.827101	0.813712	0.829571	0.80848	0.826824	0.832272	0.809089	0.806407	0.822579	0.821431	0.847276	0.787167	0.823794	0.825222	0.814616	0.817636	0.819323	0.815081	0.81107	0.824199	0.826162	0.817715	0.814741	0.823234	0.723084	0.828092	0.836281	0.813062	0.830983	0.819728	0.800095	0.827854	0.821081	0.820403
SRR8616131	0.815222	0.803436	0.809438	0.804422	0.810832	0.816566	0.805607	0.80923	0.815845	0.819371	0.762617	0.804591	0.814429	0.816993	0.790873	0.816841	0.814167	0.817024	0.811251	0.803592	0.811393	0.807645	0.80289	0.814159	0.817668	0.810755	0.793062	0.814267	0.819371	0.810323	0.81455	0.812457	0.808468	0.806293	0.816784	0.815956	0.815222	0.79991	0.813342	0.728115	0.812445	0.811714	0.807905	0.82154	0.813841	0.792229	0.78433	0.819042	0.801553
SRR8616132	0.840813	0.832739	0.837352	0.825464	0.841257	0.834331	0.838632	0.838506	0.824407	0.843376	0.770174	0.82972	0.841868	0.83696	0.816774	0.844283	0.837923	0.837217	0.827463	0.83572	0.836926	0.820521	0.82241	0.842649	0.839043	0.839536	0.797268	0.830406	0.836564	0.829341	0.833778	0.834045	0.825369	0.823641	0.830372	0.829947	0.828482	0.823453	0.832784	0.728466	0.830621	0.828032	0.81493	0.838277	0.822812	0.81175	0.804744	0.827314	0.819933
SRR8616133	0.825938	0.815789	0.821853	0.814827	0.823767	0.820713	0.815802	0.823437	0.811981	0.829485	0.822355	0.81758	0.827889	0.822624	0.80689	0.831132	0.821908	0.821591	0.813684	0.817924	0.822926	0.813683	0.8279	0.827939	0.828368	0.824253	0.790487	0.819256	0.822541	0.818003	0.815863	0.821726	0.811823	0.809792	0.820442	0.819428	0.814531	0.8196	0.818899	0.716905	0.821441	0.81869	0.805859	0.828801	0.81654	0.831764	0.805048	0.815979	0.8205
SRR8616134	0.798659	0.787019	0.794034	0.784771	0.792879	0.792185	0.789281	0.796139	0.787584	0.80282	0.791592	0.791218	0.79789	0.791912	0.777791	0.80423	0.793533	0.798878	0.788951	0.785489	0.796451	0.78709	0.797474	0.79505	0.797062	0.794648	0.762497	0.791526	0.796019	0.789262	0.790629	0.791586	0.782823	0.786589	0.792955	0.792074	0.790301	0.787156	0.7904	0.702494	0.792679	0.78871	0.782952	0.800039	0.78576	0.794841	0.772516	0.792439	0.793638
SRR8616135	0.815925	0.808731	0.812583	0.799618	0.814461	0.810237	0.809153	0.807269	0.802007	0.821109	0.751685	0.803253	0.817517	0.813742	0.795386	0.814342	0.815396	0.814002	0.804179	0.807722	0.807244	0.810499	0.799803	0.817428	0.809855	0.814298	0.778355	0.804051	0.812461	0.80879	0.812783	0.809535	0.804187	0.798599	0.808651	0.81027	0.807812	0.800275	0.8091	0.736478	0.805527	0.806071	0.798189	0.816398	0.803298	0.789393	0.783447	0.808695	0.795962
SRR8616137	0.812143	0.799416	0.809208	0.799972	0.806787	0.802856	0.802845	0.813893	0.790677	0.813747	0.815188	0.806891	0.812115	0.80497	0.786714	0.819471	0.802283	0.811839	0.793913	0.799272	0.813663	0.800776	0.812533	0.808349	0.80613	0.806238	0.7598	0.797795	0.799705	0.795525	0.792951	0.798295	0.785034	0.78904	0.800614	0.799533	0.792559	0.79733	0.797991	0.698962	0.800971	0.795178	0.784999	0.806393	0.79246	0.817295	0.78034	0.797213	0.809072
SRR8616138	0.830942	0.816466	0.834428	0.81827	0.828483	0.826391	0.844076	0.831658	0.80246	0.829198	0.768503	0.82604	0.841948	0.829037	0.80459	0.848278	0.815839	0.847665	0.805049	0.828751	0.832468	0.805794	0.812177	0.828179	0.815776	0.832472	0.781427	0.839458	0.825321	0.815417	0.818477	0.819485	0.809776	0.809221	0.820296	0.82399	0.816172	0.81723	0.824496	0.721115	0.823075	0.823307	0.809721	0.826152	0.822207	0.801468	0.799636	0.816195	0.815151
SRR8616139	0.838555	0.823714	0.838927	0.829764	0.835091	0.836246	0.838108	0.853985	0.811559	0.833231	0.764721	0.838413	0.846449	0.839609	0.812249	0.85114	0.818613	0.848743	0.813099	0.84401	0.855539	0.813204	0.818343	0.835344	0.822837	0.842807	0.792875	0.839472	0.82788	0.81445	0.817709	0.821763	0.81138	0.810591	0.828338	0.828556	0.819603	0.821318	0.827732	0.731684	0.833182	0.834034	0.819374	0.831625	0.828733	0.807032	0.804808	0.817517	0.827948
SRR8616140	0.849779	0.838062	0.851867	0.84305	0.847174	0.850558	0.846937	0.868165	0.82354	0.83957	0.766991	0.853071	0.856581	0.852086	0.828517	0.858757	0.82912	0.856732	0.824691	0.858249	0.871267	0.829771	0.830562	0.843366	0.83326	0.856518	0.80414	0.848111	0.837241	0.824129	0.828107	0.832147	0.822613	0.82116	0.839652	0.839576	0.829621	0.834449	0.83913	0.74652	0.846824	0.84693	0.83006	0.841562	0.840876	0.817969	0.821038	0.828023	0.843457
SRR8616141	0.836432	0.826227	0.836026	0.830381	0.83326	0.837146	0.828632	0.866314	0.807994	0.826165	0.7814	0.847366	0.840968	0.836761	0.818767	0.847663	0.812336	0.847535	0.808292	0.844698	0.867056	0.81	0.817265	0.826127	0.82029	0.846277	0.788571	0.840492	0.825535	0.811847	0.815036	0.820695	0.810385	0.810684	0.828919	0.831453	0.819456	0.822019	0.828497	0.729461	0.841806	0.841928	0.818373	0.832398	0.830279	0.809386	0.81655	0.820717	0.839385
SRR8616142	0.84253	0.830833	0.844807	0.838965	0.839511	0.842914	0.849983	0.874038	0.806706	0.835138	0.740223	0.846496	0.851633	0.837645	0.830388	0.856907	0.819246	0.844687	0.811986	0.854598	0.874014	0.813917	0.818808	0.835178	0.828514	0.849962	0.783346	0.830497	0.818945	0.80379	0.808688	0.811949	0.804885	0.808371	0.819939	0.813721	0.803	0.813581	0.817094	0.719192	0.831968	0.830658	0.802023	0.822571	0.817822	0.795769	0.809735	0.800056	0.827109
SRR8616143	0.813831	0.805889	0.810293	0.80004	0.810514	0.809076	0.801601	0.80994	0.804356	0.817658	0.820838	0.807068	0.813611	0.811077	0.791432	0.816471	0.808852	0.812456	0.80405	0.806221	0.810301	0.807098	0.813078	0.813524	0.811585	0.810862	0.779037	0.810422	0.81432	0.806983	0.80818	0.814353	0.802697	0.800035	0.812891	0.812649	0.811438	0.811632	0.812269	0.719854	0.811055	0.808447	0.800978	0.821396	0.807278	0.820313	0.790046	0.812203	0.813294
SRR8616144	0.813913	0.802226	0.81107	0.800488	0.810795	0.808445	0.800398	0.807681	0.808329	0.810401	0.812693	0.808091	0.810227	0.812984	0.785346	0.816344	0.804531	0.816152	0.803254	0.805299	0.808678	0.80853	0.824282	0.810568	0.807537	0.810604	0.787982	0.81139	0.81238	0.80278	0.803665	0.809198	0.797898	0.795709	0.812105	0.815809	0.809186	0.809503	0.810263	0.72377	0.811923	0.808446	0.809465	0.814258	0.809287	0.819479	0.785914	0.812878	0.816136
SRR8616145	0.833539	0.819466	0.833357	0.823879	0.829031	0.827767	0.830468	0.850941	0.802845	0.825526	0.768836	0.836963	0.839453	0.830813	0.810635	0.844265	0.809573	0.843855	0.804881	0.839334	0.851184	0.80471	0.814479	0.823254	0.814174	0.839612	0.782784	0.831504	0.818822	0.804768	0.808147	0.812689	0.802995	0.802248	0.81966	0.822003	0.810766	0.814135	0.819921	0.723626	0.827827	0.828588	0.809695	0.82338	0.819848	0.801881	0.804132	0.808294	0.823174
SRR8616146	0.817815	0.806101	0.810694	0.811357	0.813995	0.821118	0.804217	0.814593	0.815363	0.818778	0.774495	0.808035	0.81626	0.818992	0.794018	0.818736	0.810479	0.820067	0.810321	0.804576	0.81705	0.805252	0.805343	0.811177	0.818086	0.812741	0.790908	0.815722	0.81545	0.80689	0.810465	0.808968	0.804223	0.805655	0.812987	0.81511	0.812928	0.798526	0.81236	0.731529	0.81174	0.814259	0.810097	0.821296	0.81272	0.791254	0.78575	0.818462	0.803675
SRR8616147	0.818644	0.803884	0.807383	0.806365	0.81813	0.820532	0.799379	0.804855	0.838654	0.81954	0.760506	0.799368	0.81159	0.817347	0.788274	0.810743	0.817719	0.805668	0.834374	0.806954	0.807076	0.820307	0.81116	0.815525	0.824993	0.812373	0.818509	0.808678	0.820024	0.811381	0.815676	0.810664	0.812589	0.809208	0.821933	0.81984	0.817704	0.799458	0.812912	0.745019	0.814593	0.816654	0.830751	0.827502	0.814948	0.793781	0.781526	0.826184	0.804052
SRR8616148	0.817738	0.810349	0.814209	0.800411	0.814757	0.809576	0.806141	0.811708	0.808208	0.820219	0.823421	0.808145	0.815591	0.811248	0.795862	0.820395	0.813567	0.81402	0.805672	0.809297	0.81198	0.804585	0.815943	0.819613	0.813165	0.815005	0.782509	0.813254	0.816168	0.81424	0.812482	0.818519	0.803567	0.801872	0.814448	0.813672	0.812451	0.818386	0.814454	0.71995	0.813484	0.809477	0.799855	0.823106	0.807802	0.827157	0.792153	0.810072	0.816099
SRR8616149	0.808648	0.796521	0.803469	0.795215	0.806061	0.801313	0.793374	0.802941	0.798995	0.807814	0.815634	0.799777	0.805618	0.804945	0.781503	0.812957	0.800566	0.805747	0.796311	0.796394	0.803786	0.799532	0.821613	0.806774	0.804232	0.803713	0.775414	0.80255	0.805491	0.797916	0.797956	0.801539	0.790111	0.791838	0.804463	0.806958	0.800807	0.80084	0.801802	0.713771	0.804935	0.800478	0.797395	0.808872	0.798881	0.814253	0.780528	0.806697	0.807537
SRR8616150	0.844379	0.831586	0.844666	0.83101	0.843428	0.838596	0.838311	0.844947	0.815705	0.835203	0.78559	0.842107	0.850488	0.846689	0.814045	0.857335	0.823696	0.855874	0.817747	0.849242	0.846869	0.816579	0.824601	0.839882	0.824091	0.849672	0.798498	0.846845	0.836598	0.823402	0.826276	0.831068	0.81993	0.814936	0.836294	0.842659	0.830665	0.833489	0.837856	0.738297	0.841765	0.842281	0.831337	0.841209	0.83991	0.820623	0.815115	0.830769	0.836141
SRR8616151	0.800166	0.78857	0.79826	0.788306	0.796871	0.791804	0.789896	0.799777	0.782979	0.801344	0.810381	0.795871	0.80075	0.795185	0.77656	0.807106	0.78964	0.802442	0.785617	0.786843	0.800426	0.792069	0.801982	0.797067	0.795416	0.796369	0.753865	0.788798	0.791946	0.786544	0.784741	0.788346	0.777939	0.781398	0.791278	0.792556	0.784245	0.788692	0.788606	0.694069	0.793617	0.788951	0.779155	0.797948	0.783703	0.806205	0.773063	0.790557	0.797579
SRR8616152	0.795759	0.779867	0.789618	0.783558	0.791275	0.800049	0.77843	0.785752	0.807979	0.787181	0.735535	0.78573	0.789608	0.797039	0.761729	0.792292	0.784968	0.795223	0.800473	0.790169	0.788162	0.786586	0.783163	0.785483	0.784514	0.789868	0.797193	0.795646	0.796732	0.783898	0.787117	0.786899	0.785184	0.780507	0.799195	0.801004	0.793656	0.783826	0.792212	0.727995	0.799144	0.802624	0.816069	0.799928	0.799328	0.771153	0.763339	0.791482	0.78862
SRR8616153	0.813009	0.804673	0.810412	0.799346	0.806095	0.813768	0.804493	0.817878	0.807092	0.8102	0.755303	0.81358	0.814826	0.81132	0.79797	0.815656	0.803777	0.821583	0.809973	0.813519	0.820381	0.795747	0.796293	0.804326	0.804617	0.817479	0.789287	0.808585	0.811665	0.802081	0.805537	0.804396	0.799346	0.797978	0.814391	0.807281	0.805452	0.796953	0.806818	0.722925	0.813543	0.815361	0.808392	0.817267	0.807	0.784533	0.792756	0.804525	0.807985
SRR8616154	0.834597	0.833828	0.834547	0.829876	0.836519	0.830204	0.834059	0.837119	0.817936	0.836266	0.760749	0.824628	0.839592	0.833736	0.819113	0.8442	0.828301	0.831314	0.819532	0.834634	0.837093	0.8182	0.820479	0.837175	0.833369	0.842627	0.79287	0.823812	0.827058	0.818255	0.822104	0.822595	0.814509	0.814298	0.822812	0.822439	0.817077	0.817254	0.822805	0.724147	0.824047	0.824725	0.809063	0.829186	0.817529	0.804758	0.805315	0.815973	0.814562
SRR8616155	0.847653	0.836892	0.84129	0.841561	0.851998	0.846298	0.833236	0.837298	0.837917	0.841681	0.760133	0.831133	0.843592	0.86508	0.820356	0.847041	0.835614	0.83685	0.834303	0.842314	0.838554	0.829085	0.832315	0.848095	0.840052	0.845816	0.818991	0.839813	0.843556	0.830497	0.836423	0.835053	0.831027	0.825784	0.839377	0.847709	0.836855	0.831592	0.839662	0.752922	0.841591	0.843073	0.840117	0.847049	0.840666	0.817419	0.81205	0.839293	0.828166
SRR8616156	0.814199	0.806357	0.813581	0.796574	0.815372	0.810828	0.805054	0.803416	0.808705	0.817878	0.767298	0.807622	0.815653	0.818992	0.787654	0.814456	0.810809	0.820475	0.808819	0.809982	0.805586	0.808047	0.801919	0.814183	0.809087	0.813439	0.794187	0.815799	0.819488	0.813601	0.816653	0.816038	0.807676	0.799683	0.815611	0.82276	0.819253	0.809107	0.817378	0.743525	0.813635	0.814279	0.819573	0.824687	0.815734	0.801105	0.787346	0.819432	0.806472
SRR8616157	0.83406	0.817957	0.828301	0.818003	0.835316	0.836508	0.811512	0.820136	0.832648	0.819801	0.762726	0.818999	0.827393	0.836189	0.800464	0.829737	0.815996	0.830396	0.825967	0.825222	0.823663	0.813889	0.81766	0.821384	0.819048	0.828471	0.820925	0.829412	0.830702	0.816256	0.821148	0.818481	0.815116	0.810562	0.831968	0.840737	0.826497	0.820879	0.827054	0.749197	0.833046	0.83789	0.845966	0.834264	0.834655	0.805397	0.800626	0.827087	0.823467
SRR8616158	0.825604	0.812614	0.820043	0.808925	0.822586	0.82385	0.81247	0.812496	0.827921	0.826893	0.753481	0.810629	0.822639	0.826861	0.796338	0.821649	0.823374	0.8204	0.822933	0.818087	0.81383	0.825815	0.808851	0.825194	0.825801	0.820266	0.812765	0.820989	0.827374	0.818353	0.824364	0.822709	0.819416	0.812651	0.828032	0.827318	0.826538	0.814395	0.823909	0.753245	0.823226	0.822799	0.827724	0.832317	0.82397	0.803272	0.792884	0.823283	0.812554
SRR8616160	0.817571	0.806002	0.80775	0.801688	0.818454	0.82243	0.797429	0.8023	0.844803	0.816159	0.747707	0.796323	0.807942	0.818509	0.7854	0.811306	0.816067	0.804937	0.833328	0.809571	0.805075	0.815165	0.811018	0.813996	0.822645	0.811761	0.835903	0.815524	0.822892	0.810869	0.816315	0.813918	0.813729	0.811906	0.825364	0.826495	0.822791	0.80494	0.81704	0.757928	0.820557	0.82472	0.844954	0.829826	0.82287	0.796694	0.787086	0.825345	0.808267
SRR8616161	0.828805	0.813688	0.821337	0.811989	0.824493	0.831309	0.809353	0.818118	0.834792	0.820674	0.756668	0.812928	0.822312	0.829263	0.796805	0.824567	0.812812	0.820473	0.824876	0.821332	0.820808	0.822564	0.817872	0.819067	0.820695	0.823252	0.824431	0.822098	0.825723	0.811105	0.814754	0.815104	0.813591	0.808877	0.828554	0.829209	0.82126	0.812302	0.821856	0.751044	0.828611	0.832026	0.839133	0.828619	0.827865	0.805005	0.796145	0.820089	0.820583
SRR8616162	0.854103	0.841298	0.855437	0.839105	0.850673	0.85105	0.853774	0.849261	0.827858	0.845203	0.780217	0.848461	0.859235	0.854196	0.824728	0.867361	0.838902	0.864126	0.829704	0.85497	0.850678	0.822635	0.833642	0.853601	0.833838	0.854852	0.808829	0.858958	0.850161	0.837013	0.842032	0.845762	0.834835	0.828192	0.847263	0.84972	0.842607	0.845398	0.850378	0.742724	0.849352	0.845398	0.837682	0.852123	0.84954	0.825383	0.823306	0.839662	0.840962
SRR8616163	0.846556	0.834446	0.85067	0.834906	0.844868	0.841021	0.847218	0.847971	0.821198	0.843834	0.770165	0.839439	0.852684	0.843421	0.822535	0.855273	0.835113	0.850959	0.824086	0.847909	0.847716	0.824633	0.825942	0.844984	0.832133	0.848003	0.79727	0.836735	0.838014	0.82726	0.831028	0.832824	0.823843	0.81937	0.834081	0.835686	0.827933	0.830403	0.835314	0.73407	0.837151	0.834555	0.821892	0.839733	0.831467	0.814091	0.811592	0.826138	0.827351
SRR8616164	0.812141	0.801129	0.80605	0.801056	0.809596	0.807974	0.798581	0.807386	0.806784	0.813917	0.807793	0.805215	0.809214	0.809179	0.787047	0.813755	0.806842	0.811114	0.80052	0.80003	0.808514	0.803969	0.812725	0.811676	0.813312	0.807213	0.780864	0.806672	0.811361	0.803686	0.805789	0.808949	0.799662	0.800671	0.81006	0.809865	0.807171	0.803691	0.809014	0.711619	0.809462	0.804587	0.796445	0.813751	0.804009	0.811378	0.784351	0.811347	0.809977
SRR8616165	0.850483	0.835042	0.848903	0.840437	0.848476	0.847871	0.854138	0.84966	0.821157	0.848333	0.755387	0.836741	0.859145	0.847639	0.825285	0.858944	0.836265	0.844752	0.82639	0.845187	0.850368	0.827182	0.829684	0.848023	0.841119	0.849362	0.795489	0.835014	0.831934	0.81985	0.824492	0.823614	0.818112	0.818232	0.826158	0.825548	0.8166	0.819754	0.826942	0.730754	0.829915	0.8306	0.813978	0.832361	0.825518	0.804612	0.804322	0.815684	0.81806
SRR8616166	0.834717	0.8376	0.830109	0.823313	0.838437	0.833669	0.822943	0.829686	0.82953	0.834353	0.761827	0.821687	0.832088	0.833712	0.814323	0.836208	0.828387	0.829209	0.825471	0.833358	0.829796	0.812035	0.820724	0.837988	0.830963	0.843765	0.806915	0.831508	0.834932	0.825779	0.8303	0.82913	0.821551	0.818731	0.831525	0.836871	0.831269	0.823535	0.832128	0.739544	0.832485	0.835391	0.827465	0.841186	0.830203	0.810044	0.808676	0.832311	0.821214
SRR8616167	0.831593	0.832636	0.828531	0.820462	0.832854	0.828492	0.822592	0.828735	0.824159	0.832524	0.766899	0.822599	0.829803	0.830435	0.809806	0.83548	0.824467	0.831159	0.820121	0.830281	0.829422	0.811824	0.816714	0.833391	0.826665	0.840753	0.800682	0.828448	0.830888	0.821244	0.824205	0.824171	0.8158	0.812762	0.827288	0.831238	0.825559	0.820099	0.827336	0.733593	0.827928	0.831217	0.822153	0.835638	0.824819	0.807048	0.804761	0.826195	0.819563
SRR8616168	0.812194	0.800288	0.811122	0.795799	0.804232	0.80897	0.802994	0.820412	0.782441	0.800914	0.76303	0.821652	0.814915	0.809961	0.793486	0.819063	0.786039	0.829882	0.783246	0.814312	0.820322	0.784568	0.785424	0.800186	0.790483	0.820903	0.769265	0.819759	0.805638	0.794925	0.797605	0.799598	0.791378	0.791593	0.8066	0.80986	0.801335	0.801098	0.807153	0.717012	0.819851	0.819485	0.799284	0.810173	0.808863	0.784549	0.798286	0.799622	0.809334
SRR8616169	0.823555	0.808025	0.812349	0.801205	0.817207	0.833942	0.797259	0.809745	0.815886	0.811424	0.758611	0.808087	0.81543	0.817188	0.795952	0.81515	0.80208	0.816582	0.811254	0.810686	0.811529	0.8065	0.801387	0.807692	0.808721	0.820423	0.80555	0.821152	0.819856	0.807126	0.810807	0.809205	0.806578	0.803187	0.820155	0.82682	0.815814	0.806088	0.817329	0.744461	0.823836	0.831053	0.826278	0.825746	0.827848	0.794439	0.800409	0.816897	0.81292
SRR8616170	0.835978	0.823469	0.830975	0.825508	0.834574	0.833144	0.828037	0.831366	0.826395	0.838631	0.784176	0.826842	0.839542	0.837048	0.807712	0.841377	0.831647	0.839191	0.828227	0.827315	0.832444	0.822682	0.819177	0.836184	0.834126	0.832881	0.803381	0.830932	0.835395	0.827675	0.830878	0.828546	0.822275	0.819336	0.830581	0.833187	0.829131	0.819013	0.830126	0.736579	0.829471	0.829784	0.825748	0.83986	0.828548	0.809173	0.80096	0.833301	0.819503
SRR8616171	0.851319	0.84166	0.848402	0.837768	0.850087	0.847073	0.848416	0.844057	0.837613	0.85329	0.760042	0.83688	0.850585	0.850909	0.82521	0.851614	0.852027	0.842803	0.839802	0.847867	0.844685	0.835201	0.832161	0.855686	0.848149	0.848858	0.814452	0.839427	0.845402	0.839118	0.84671	0.843829	0.838156	0.835289	0.843138	0.840121	0.839673	0.833489	0.843047	0.750051	0.840163	0.837458	0.829859	0.849543	0.837666	0.818013	0.81144	0.838975	0.828429
SRR8616172	0.844479	0.830113	0.84348	0.827336	0.841132	0.839248	0.850581	0.844051	0.820182	0.838691	0.750995	0.834517	0.852119	0.83945	0.813796	0.852794	0.832304	0.846597	0.822982	0.845075	0.841788	0.819542	0.82193	0.841361	0.830911	0.844619	0.800729	0.83939	0.834723	0.820449	0.826655	0.827737	0.820943	0.817176	0.830332	0.828548	0.822978	0.824268	0.830858	0.732219	0.832925	0.83197	0.81876	0.833671	0.829266	0.805559	0.804284	0.818174	0.821436
SRR8616173	0.836237	0.822375	0.828264	0.817799	0.830998	0.82836	0.831122	0.82567	0.825082	0.838292	0.768787	0.823537	0.833851	0.830045	0.805158	0.834898	0.841226	0.830788	0.827162	0.828946	0.824643	0.815966	0.815016	0.839018	0.829813	0.829523	0.799979	0.830875	0.835536	0.830943	0.837822	0.834841	0.825867	0.821932	0.831639	0.828451	0.829918	0.821575	0.832357	0.731443	0.826348	0.822045	0.818253	0.839599	0.825076	0.809539	0.797293	0.832882	0.816442
SRR8616174	0.848762	0.825194	0.84424	0.826068	0.836666	0.841145	0.841108	0.838457	0.81383	0.8317	0.762835	0.83643	0.84862	0.84208	0.813903	0.853362	0.820526	0.851535	0.812196	0.842251	0.839571	0.814209	0.816214	0.832117	0.81873	0.844207	0.796309	0.846861	0.83261	0.820418	0.824823	0.826915	0.817632	0.814663	0.831556	0.834516	0.825688	0.827949	0.837039	0.737787	0.83618	0.837056	0.822446	0.834412	0.837029	0.808429	0.812636	0.820949	0.827934
SRR8616175	0.842107	0.81301	0.826518	0.818708	0.82672	0.834889	0.817313	0.823952	0.805624	0.819648	0.761835	0.820582	0.834674	0.83167	0.806429	0.83564	0.808799	0.830801	0.805631	0.821756	0.825758	0.805676	0.809619	0.818667	0.814875	0.831868	0.788111	0.829454	0.81997	0.80796	0.81093	0.811152	0.805661	0.803528	0.818129	0.825134	0.810552	0.811369	0.823118	0.732928	0.825816	0.826913	0.815722	0.824734	0.825495	0.798041	0.801459	0.812906	0.81407
SRR8616176	0.834855	0.822316	0.831826	0.815777	0.833475	0.829312	0.826281	0.831152	0.811159	0.827891	0.776612	0.83017	0.834291	0.832446	0.810368	0.840614	0.8199	0.841345	0.814469	0.830462	0.83252	0.810202	0.810838	0.828905	0.822081	0.836377	0.796797	0.834869	0.83399	0.823446	0.826804	0.828042	0.819597	0.817008	0.831134	0.834684	0.826382	0.824399	0.830997	0.73023	0.834118	0.834362	0.821735	0.838791	0.829534	0.809888	0.811032	0.825726	0.825102
SRR8616177	0.843977	0.827048	0.84736	0.831413	0.838787	0.842122	0.848438	0.83973	0.817018	0.836809	0.75412	0.83384	0.85451	0.844593	0.814948	0.857006	0.825313	0.849963	0.816916	0.843985	0.841134	0.828203	0.824817	0.839636	0.825571	0.841085	0.800542	0.84771	0.834897	0.820453	0.825184	0.828217	0.820067	0.813335	0.833296	0.8358	0.827171	0.829207	0.837206	0.749411	0.836009	0.836224	0.826321	0.834602	0.839656	0.810844	0.807313	0.82565	0.828258
SRR8616178	0.833836	0.821651	0.829588	0.823799	0.834144	0.839116	0.819746	0.837194	0.824841	0.82624	0.754606	0.824624	0.829069	0.828996	0.814334	0.834052	0.817628	0.82707	0.827077	0.832011	0.839321	0.811089	0.817192	0.824829	0.827359	0.837978	0.806997	0.821717	0.822853	0.809399	0.813538	0.812823	0.808615	0.809798	0.824281	0.824251	0.811301	0.811321	0.818466	0.735999	0.828547	0.836443	0.8293	0.829581	0.822011	0.798818	0.8044	0.813543	0.8195
SRR8616179	0.845498	0.825716	0.841753	0.828898	0.839328	0.83908	0.839999	0.837403	0.813812	0.832645	0.768049	0.836707	0.849048	0.848963	0.80964	0.855522	0.821833	0.851667	0.813434	0.842516	0.839577	0.816882	0.822083	0.837654	0.824182	0.84343	0.798427	0.848883	0.832843	0.820693	0.82385	0.827331	0.81893	0.813372	0.831377	0.838082	0.826683	0.828822	0.837316	0.744124	0.835777	0.835819	0.827741	0.836114	0.839074	0.812818	0.808775	0.825235	0.828627
SRR8616180	0.842353	0.809606	0.819807	0.815854	0.824085	0.834274	0.806989	0.817117	0.809838	0.81293	0.772099	0.816578	0.825198	0.828937	0.798724	0.826036	0.804923	0.827441	0.808615	0.815874	0.819811	0.801154	0.809428	0.813741	0.812268	0.823771	0.792024	0.825098	0.819429	0.80713	0.810131	0.809794	0.803848	0.799685	0.816872	0.826966	0.813521	0.807995	0.823464	0.732218	0.822627	0.825706	0.820919	0.824124	0.826104	0.795002	0.796443	0.81925	0.810891
SRR8616181	0.845173	0.827676	0.83637	0.829999	0.835326	0.838626	0.832395	0.835171	0.828037	0.842082	0.776667	0.832976	0.838628	0.843644	0.814795	0.845743	0.83007	0.843566	0.822231	0.834314	0.837647	0.819588	0.820539	0.836102	0.836763	0.839857	0.806331	0.843199	0.839836	0.827529	0.831526	0.831864	0.826111	0.822411	0.834922	0.837171	0.832915	0.826041	0.838555	0.738306	0.83558	0.836472	0.826953	0.839403	0.835	0.8119	0.811076	0.832641	0.826665
SRR8616182	0.834258	0.822859	0.834401	0.827399	0.832899	0.83628	0.832995	0.866693	0.802297	0.824946	0.760625	0.842116	0.841737	0.829096	0.818375	0.845524	0.809921	0.840842	0.806416	0.844555	0.867878	0.804554	0.813192	0.825294	0.820882	0.844216	0.780805	0.832256	0.82034	0.805591	0.80947	0.813177	0.804679	0.806674	0.822094	0.820447	0.808412	0.814174	0.819514	0.715763	0.834855	0.834865	0.807012	0.825633	0.822028	0.800294	0.808615	0.808064	0.831477
SRR8616183	0.833995	0.812111	0.82381	0.82074	0.82527	0.831243	0.817552	0.820737	0.814924	0.821057	0.781704	0.822151	0.82787	0.834562	0.793464	0.834445	0.811001	0.837883	0.807625	0.81919	0.823078	0.808575	0.809257	0.820791	0.817488	0.828164	0.795752	0.839194	0.826918	0.814419	0.817841	0.817373	0.809934	0.808469	0.823003	0.83089	0.821631	0.813153	0.82914	0.728453	0.824468	0.829867	0.820807	0.823516	0.827054	0.798273	0.79317	0.824171	0.815168
SRR8616184	0.829815	0.81744	0.832046	0.81807	0.830226	0.823825	0.82719	0.832491	0.797404	0.822067	0.772862	0.829402	0.83694	0.831325	0.805195	0.838497	0.810047	0.839958	0.800878	0.828635	0.833073	0.805162	0.807349	0.824928	0.813974	0.83495	0.776877	0.82473	0.817233	0.807727	0.81048	0.811898	0.805338	0.800957	0.815257	0.820533	0.807434	0.813832	0.817104	0.716764	0.821471	0.82266	0.803727	0.820279	0.814067	0.795759	0.798273	0.808971	0.811673
SRR8616185	0.832235	0.823126	0.833428	0.823491	0.829038	0.834139	0.826861	0.850925	0.808233	0.825537	0.783037	0.84198	0.840295	0.834428	0.811075	0.84464	0.813494	0.850989	0.808115	0.836856	0.852945	0.811371	0.812992	0.827469	0.819232	0.84012	0.790383	0.839953	0.828085	0.816048	0.818669	0.823398	0.812236	0.810569	0.830996	0.832213	0.822452	0.822511	0.830033	0.727754	0.835847	0.837508	0.818665	0.832118	0.831501	0.807677	0.81054	0.823425	0.833175
SRR8616186	0.810148	0.802163	0.807192	0.794908	0.808323	0.80425	0.80975	0.806992	0.801939	0.821741	0.765607	0.803662	0.813653	0.806965	0.787096	0.81501	0.813158	0.815858	0.803583	0.803717	0.807464	0.795151	0.795052	0.815122	0.813538	0.809144	0.77612	0.806884	0.81254	0.809403	0.812663	0.810722	0.80132	0.802185	0.806819	0.805629	0.808039	0.79766	0.807624	0.71302	0.803507	0.801821	0.7933	0.816128	0.799443	0.790419	0.779426	0.807907	0.794796
SRR8616187	0.855135	0.847125	0.849662	0.83804	0.856569	0.854084	0.847114	0.846727	0.842419	0.850996	0.765998	0.838148	0.85337	0.8479	0.832223	0.853778	0.848856	0.844351	0.844409	0.849718	0.847042	0.829973	0.834112	0.859291	0.851294	0.854326	0.818129	0.842894	0.849341	0.837211	0.84575	0.843976	0.839443	0.836907	0.844028	0.845407	0.839467	0.836464	0.843812	0.744024	0.844225	0.843264	0.834126	0.855636	0.840594	0.819852	0.820773	0.838538	0.831329
SRR8616188	0.807074	0.791142	0.800584	0.795342	0.805162	0.811669	0.792153	0.797852	0.81824	0.802467	0.725326	0.788868	0.801832	0.807517	0.781088	0.801585	0.795381	0.795547	0.811944	0.799456	0.800158	0.805354	0.795628	0.796184	0.803255	0.80241	0.805709	0.792605	0.797809	0.785676	0.789707	0.78594	0.788097	0.785141	0.799661	0.79981	0.790159	0.783877	0.791762	0.737388	0.802267	0.806068	0.817826	0.803939	0.798725	0.773232	0.770956	0.791522	0.788654
SRR8616189	0.840881	0.824756	0.840587	0.824503	0.837231	0.840571	0.828683	0.832528	0.819732	0.828876	0.764834	0.831581	0.841177	0.841077	0.809986	0.844815	0.81585	0.846455	0.815951	0.838415	0.835247	0.81743	0.819672	0.829916	0.818707	0.842483	0.806261	0.841086	0.831301	0.816795	0.820025	0.822134	0.813831	0.808905	0.830975	0.841317	0.826734	0.825772	0.832982	0.75248	0.837652	0.838921	0.835127	0.834752	0.840071	0.809794	0.808652	0.825839	0.829877
SRR8616190	0.840677	0.821924	0.836195	0.824044	0.835024	0.837779	0.832768	0.830035	0.818796	0.832009	0.767547	0.829416	0.843101	0.842561	0.807072	0.846032	0.821406	0.84498	0.818606	0.831205	0.832554	0.818466	0.817129	0.832962	0.826275	0.837589	0.804004	0.842587	0.834184	0.820449	0.825013	0.825701	0.817841	0.815924	0.830702	0.835704	0.826725	0.822313	0.832964	0.74467	0.832145	0.836008	0.828816	0.835928	0.834381	0.806976	0.805447	0.8265	0.822567
SRR8616191	0.821795	0.804799	0.815347	0.808492	0.821127	0.824079	0.80253	0.807972	0.833122	0.810268	0.762633	0.808131	0.816112	0.825293	0.785731	0.819087	0.808241	0.820748	0.823193	0.813187	0.81113	0.809498	0.811	0.810524	0.810948	0.815411	0.822755	0.823143	0.823796	0.808333	0.81225	0.810799	0.808486	0.803972	0.823522	0.828296	0.819934	0.810041	0.818116	0.74536	0.824071	0.827304	0.843727	0.827597	0.82494	0.797439	0.78963	0.821631	0.81241
SRR8616192	0.816764	0.805543	0.809586	0.805692	0.81604	0.821403	0.798803	0.803345	0.82769	0.819873	0.756577	0.80009	0.813296	0.821449	0.792271	0.814325	0.814683	0.808981	0.819646	0.807214	0.805272	0.814768	0.80806	0.815673	0.821529	0.813166	0.812848	0.814067	0.820074	0.809343	0.814034	0.814171	0.809804	0.805261	0.820712	0.823316	0.820791	0.803052	0.817266	0.751256	0.815904	0.818546	0.826808	0.828006	0.820356	0.796402	0.788496	0.822126	0.804719
SRR8616193	0.804048	0.793052	0.800156	0.789916	0.801817	0.797209	0.787288	0.798192	0.793637	0.800236	0.804902	0.796019	0.79892	0.800483	0.778222	0.806674	0.792363	0.799559	0.790461	0.793232	0.799122	0.794449	0.810105	0.799003	0.798638	0.80199	0.76992	0.794604	0.796782	0.790212	0.789834	0.793967	0.782833	0.786274	0.798553	0.801376	0.793682	0.796198	0.79641	0.714543	0.800115	0.796393	0.794377	0.80404	0.793896	0.814981	0.777931	0.797758	0.806846
SRR8616194	0.838945	0.828917	0.840536	0.828395	0.833214	0.838025	0.834553	0.848303	0.812458	0.830295	0.757952	0.843098	0.845644	0.841443	0.824947	0.845812	0.819687	0.847556	0.813	0.845344	0.851018	0.825462	0.817576	0.833064	0.821974	0.84949	0.796089	0.837675	0.830216	0.817367	0.820964	0.824481	0.81774	0.813641	0.83138	0.831163	0.821355	0.826527	0.830261	0.740771	0.839183	0.840695	0.821814	0.83294	0.832964	0.808557	0.82184	0.821623	0.833706
SRR8616195	0.849582	0.819807	0.830495	0.824282	0.83476	0.845361	0.822547	0.829366	0.819656	0.824487	0.766375	0.824277	0.836371	0.835799	0.808073	0.839258	0.816052	0.834006	0.817104	0.828804	0.83255	0.811044	0.817328	0.825564	0.825712	0.836448	0.804051	0.836212	0.83013	0.816114	0.820138	0.819067	0.814422	0.815224	0.828549	0.833277	0.820375	0.817664	0.831453	0.735445	0.834046	0.837533	0.825044	0.831648	0.834988	0.803539	0.806979	0.822324	0.821397
SRR8616196	0.860487	0.8279	0.839229	0.833981	0.844322	0.850585	0.829023	0.836254	0.825906	0.831835	0.772715	0.833604	0.842547	0.848242	0.811402	0.846014	0.819462	0.842314	0.826351	0.837527	0.838254	0.820316	0.823269	0.834697	0.8331	0.844316	0.811443	0.844191	0.837166	0.821123	0.824701	0.825851	0.821773	0.815593	0.835091	0.843458	0.827432	0.82669	0.840361	0.744318	0.840958	0.844542	0.83859	0.840471	0.842756	0.812504	0.810561	0.830316	0.829901
SRR8616197	0.841193	0.827435	0.832935	0.823824	0.836086	0.834996	0.833639	0.83174	0.828717	0.840822	0.771283	0.827847	0.837063	0.835997	0.812842	0.840468	0.840654	0.835711	0.829205	0.832523	0.832062	0.821447	0.819694	0.842019	0.834583	0.835586	0.806062	0.834662	0.839862	0.833027	0.839409	0.836016	0.8287	0.826091	0.836035	0.832523	0.833712	0.825486	0.83548	0.735753	0.833698	0.829304	0.82145	0.841527	0.829404	0.810578	0.805263	0.834098	0.821633
SRR8616198	0.800055	0.788162	0.796822	0.790606	0.795504	0.792412	0.791102	0.803389	0.785143	0.801386	0.80964	0.798071	0.800204	0.796885	0.777733	0.805903	0.792569	0.804763	0.784474	0.7895	0.80328	0.787893	0.796353	0.800101	0.801297	0.795329	0.757422	0.79904	0.797841	0.793222	0.793414	0.798178	0.784017	0.787737	0.79663	0.794115	0.79429	0.793602	0.797113	0.68863	0.796416	0.793679	0.777857	0.800376	0.788327	0.800641	0.775513	0.799787	0.796974
SRR8616199	0.851201	0.835994	0.857083	0.839932	0.847164	0.845425	0.868927	0.858503	0.814945	0.846989	0.74982	0.846918	0.864727	0.848096	0.825915	0.87023	0.833457	0.85857	0.821321	0.858902	0.858039	0.824744	0.832097	0.848396	0.833303	0.85169	0.794194	0.84658	0.834011	0.819349	0.825404	0.828299	0.819656	0.818057	0.8301	0.827587	0.819918	0.829819	0.831763	0.732002	0.83769	0.833252	0.813028	0.833695	0.829612	0.81125	0.811069	0.814673	0.828557
SRR8616200	0.82595	0.816719	0.826124	0.811493	0.820393	0.824008	0.819166	0.834788	0.801177	0.816607	0.760082	0.832345	0.829659	0.827292	0.811277	0.83148	0.806075	0.839264	0.800912	0.828793	0.837551	0.809785	0.801351	0.817586	0.809343	0.837437	0.785565	0.82713	0.819446	0.808748	0.81189	0.813743	0.807475	0.804976	0.821352	0.821941	0.812753	0.813979	0.819423	0.729329	0.828264	0.831656	0.811317	0.823163	0.81973	0.79641	0.811381	0.813227	0.822666
SRR8616201	0.830605	0.822983	0.824867	0.810111	0.826429	0.82596	0.823342	0.821212	0.826178	0.855274	0.762561	0.818047	0.826982	0.824622	0.804328	0.828874	0.830904	0.827854	0.822692	0.825006	0.820219	0.810769	0.81002	0.828119	0.837439	0.828241	0.804262	0.832146	0.834182	0.827426	0.833166	0.831788	0.825622	0.821662	0.831221	0.827727	0.834641	0.822022	0.831249	0.737253	0.827078	0.824192	0.819138	0.837524	0.825203	0.809358	0.801648	0.826608	0.8177
SRR8616202	0.798426	0.789063	0.794361	0.781789	0.79795	0.793354	0.789062	0.791749	0.792066	0.8024	0.786961	0.790466	0.797132	0.794513	0.775689	0.803153	0.79369	0.800334	0.791535	0.786589	0.791118	0.789102	0.796977	0.797428	0.797908	0.795371	0.770639	0.798936	0.802773	0.79544	0.79735	0.797612	0.790035	0.7928	0.797108	0.80044	0.796765	0.793767	0.795916	0.706919	0.799372	0.797394	0.790736	0.806587	0.793266	0.79949	0.777518	0.799203	0.796521
SRR8616205	0.852238	0.842167	0.848032	0.831806	0.850939	0.845256	0.842621	0.842218	0.836799	0.84874	0.771882	0.83929	0.850789	0.850915	0.82166	0.852552	0.849907	0.847787	0.838083	0.851203	0.84177	0.830153	0.831813	0.857038	0.840772	0.852783	0.818215	0.846129	0.852445	0.843228	0.849237	0.849549	0.840725	0.831639	0.849901	0.85023	0.848162	0.842382	0.849494	0.750379	0.848305	0.844116	0.839859	0.856071	0.847635	0.828187	0.819418	0.847141	0.838288
SRR8616206	0.846324	0.838989	0.844045	0.829953	0.848641	0.840654	0.84281	0.841903	0.834141	0.849926	0.757019	0.830712	0.846698	0.84219	0.824297	0.847667	0.845487	0.836697	0.835599	0.844357	0.841803	0.824802	0.828676	0.850368	0.844399	0.847141	0.81086	0.834874	0.840928	0.831778	0.839728	0.837739	0.832192	0.828887	0.8364	0.836719	0.833434	0.830619	0.836869	0.74093	0.83522	0.833757	0.825681	0.846684	0.831594	0.81649	0.80924	0.832148	0.824482
SRR8616207	0.842606	0.827759	0.841896	0.820094	0.839851	0.836724	0.844937	0.830512	0.820209	0.83704	0.773513	0.832922	0.845979	0.840115	0.804813	0.854341	0.82543	0.855064	0.819526	0.840653	0.832745	0.814807	0.821103	0.837431	0.821281	0.842765	0.811299	0.868329	0.849446	0.835186	0.840796	0.842356	0.832146	0.823663	0.844689	0.849969	0.845205	0.842317	0.850993	0.745651	0.846585	0.844876	0.839862	0.848325	0.851315	0.823511	0.817709	0.841021	0.839103
SRR8616208	0.812808	0.804091	0.808076	0.795961	0.810285	0.805499	0.799113	0.808374	0.796066	0.814451	0.823672	0.804412	0.810545	0.808247	0.790836	0.816176	0.807897	0.808808	0.797472	0.802552	0.808185	0.800693	0.812131	0.812309	0.808609	0.810522	0.770626	0.803923	0.811544	0.806501	0.805675	0.812718	0.798521	0.79826	0.811092	0.810129	0.807333	0.809567	0.809247	0.704052	0.80958	0.805565	0.79112	0.816559	0.804244	0.822671	0.789136	0.807821	0.811865
SRR8616209	0.837185	0.826849	0.840454	0.826913	0.834346	0.83279	0.839338	0.854623	0.802545	0.82887	0.766167	0.845204	0.848013	0.836955	0.817721	0.851976	0.8155	0.852656	0.806421	0.850387	0.854693	0.809739	0.81287	0.830786	0.818115	0.848291	0.782128	0.837549	0.823928	0.812595	0.815681	0.819972	0.809348	0.808472	0.825117	0.825421	0.815284	0.821681	0.825797	0.721677	0.835947	0.834019	0.810104	0.829315	0.824534	0.80512	0.811752	0.813372	0.829495
SRR8616210	0.805639	0.796425	0.799112	0.790662	0.804535	0.801846	0.789254	0.796021	0.802607	0.804677	0.801782	0.794438	0.801383	0.801958	0.780506	0.806382	0.801882	0.799494	0.796975	0.79321	0.796371	0.796987	0.818588	0.805301	0.804386	0.801606	0.778901	0.798663	0.803581	0.797508	0.798778	0.799718	0.789943	0.790623	0.801955	0.805438	0.801494	0.797453	0.800047	0.719271	0.800825	0.797096	0.797156	0.807509	0.798867	0.807998	0.7784	0.80561	0.803245
SRR8616211	0.839001	0.827604	0.832752	0.825223	0.836934	0.836098	0.829761	0.830328	0.831056	0.838865	0.779163	0.829078	0.836597	0.837836	0.807005	0.83974	0.83909	0.839466	0.831105	0.831974	0.831793	0.825693	0.819827	0.841057	0.838055	0.836193	0.811066	0.83745	0.842647	0.83451	0.840255	0.837587	0.83185	0.826831	0.839778	0.839665	0.837939	0.827496	0.837964	0.74168	0.83474	0.834302	0.830489	0.844316	0.83562	0.813191	0.803607	0.841395	0.824376
SRR8616212	0.828169	0.815019	0.829555	0.813054	0.825524	0.824724	0.820944	0.828089	0.797156	0.81808	0.783249	0.832398	0.836879	0.830857	0.799392	0.841524	0.805968	0.848943	0.800452	0.832571	0.828788	0.797826	0.806248	0.820745	0.805248	0.833573	0.785597	0.84176	0.829721	0.817943	0.820644	0.824517	0.812182	0.808543	0.828497	0.836159	0.825132	0.826663	0.831993	0.72392	0.836799	0.835449	0.82023	0.831897	0.834358	0.810999	0.809996	0.824421	0.828768
SRR8616213	0.825233	0.811875	0.815885	0.810318	0.821819	0.823396	0.808327	0.810355	0.834631	0.825441	0.765966	0.806267	0.817632	0.826077	0.794393	0.821307	0.824362	0.815846	0.823255	0.811893	0.811647	0.818429	0.81568	0.823578	0.827361	0.819671	0.815678	0.820776	0.828346	0.819392	0.823656	0.821722	0.817125	0.812786	0.827794	0.827643	0.826113	0.810771	0.823017	0.744077	0.820184	0.819919	0.826609	0.831578	0.823269	0.804774	0.791805	0.831067	0.811895
SRR8616214	0.830101	0.818722	0.824712	0.817026	0.826828	0.830375	0.820388	0.820065	0.835763	0.833502	0.760326	0.814824	0.826394	0.829866	0.802544	0.828979	0.830555	0.8233	0.829758	0.822299	0.820354	0.82785	0.821477	0.831376	0.832878	0.824981	0.816784	0.824862	0.83092	0.821736	0.826387	0.82615	0.820588	0.81738	0.831424	0.827125	0.828112	0.815907	0.826828	0.747457	0.825517	0.823641	0.827209	0.835456	0.827295	0.809439	0.796921	0.829067	0.816833
SRR8616215	0.834961	0.816511	0.835395	0.819789	0.827921	0.831751	0.837467	0.828619	0.808361	0.825631	0.776032	0.830161	0.843677	0.838858	0.802403	0.849568	0.812966	0.853245	0.806757	0.828391	0.830505	0.810221	0.816292	0.826343	0.815019	0.834415	0.792087	0.84371	0.828313	0.81553	0.81843	0.821354	0.81189	0.809656	0.827126	0.831727	0.821812	0.819734	0.828969	0.733711	0.829103	0.831266	0.821047	0.830975	0.832369	0.805849	0.804454	0.823051	0.822586
SRR8616216	0.823946	0.8177	0.819927	0.807271	0.822443	0.820215	0.813266	0.817945	0.818801	0.825946	0.796702	0.811866	0.821412	0.820344	0.807429	0.823759	0.821885	0.814793	0.816203	0.817909	0.817898	0.818882	0.821871	0.825934	0.824401	0.821184	0.795603	0.817015	0.823195	0.817125	0.819714	0.824442	0.815424	0.812772	0.821302	0.819119	0.820284	0.820008	0.821691	0.733958	0.82095	0.819813	0.809971	0.832035	0.815669	0.822524	0.802858	0.818906	0.819701
SRR8616217	0.841314	0.823848	0.843412	0.825963	0.835305	0.835391	0.85281	0.840239	0.813423	0.83707	0.762077	0.835411	0.849665	0.840326	0.80964	0.855642	0.826719	0.853867	0.81697	0.840308	0.840139	0.822346	0.821522	0.836972	0.825763	0.841936	0.794894	0.843292	0.831826	0.819839	0.822993	0.824493	0.817799	0.812426	0.828401	0.827933	0.820152	0.823117	0.829204	0.732662	0.830232	0.830238	0.817434	0.830481	0.829848	0.807281	0.804518	0.818682	0.82172
SRR8616218	0.824271	0.814438	0.819574	0.810745	0.820438	0.81923	0.813194	0.822201	0.811191	0.826722	0.834989	0.816115	0.82322	0.816951	0.801085	0.82796	0.819012	0.822442	0.810318	0.813646	0.822919	0.811283	0.823104	0.825161	0.825683	0.821119	0.783542	0.819801	0.823499	0.81846	0.817426	0.823594	0.809255	0.811936	0.821773	0.819261	0.818229	0.819448	0.820176	0.711818	0.820427	0.81825	0.802575	0.829383	0.814971	0.830458	0.798622	0.819324	0.822423
SRR8616219	0.84895	0.839049	0.843462	0.829473	0.84843	0.842536	0.841357	0.839663	0.833528	0.84445	0.776792	0.837008	0.845465	0.846987	0.819449	0.851129	0.844777	0.846907	0.832663	0.845726	0.839508	0.825323	0.827538	0.851037	0.836606	0.847994	0.814843	0.847534	0.851023	0.842177	0.848031	0.847594	0.838191	0.831359	0.84759	0.848656	0.846154	0.84103	0.847752	0.743818	0.845185	0.841705	0.836838	0.853313	0.844512	0.826801	0.818368	0.84359	0.836543
SRR8615222	0.833223	0.816115	0.837976	0.820544	0.828165	0.826651	0.848117	0.832793	0.798551	0.826013	0.760994	0.830105	0.845945	0.834363	0.802205	0.852366	0.81351	0.851796	0.8004	0.832388	0.833233	0.809815	0.812889	0.827826	0.809348	0.82947	0.777585	0.839972	0.821536	0.811949	0.81478	0.816899	0.807441	0.803984	0.819515	0.822446	0.814274	0.816358	0.824063	0.723695	0.822859	0.820316	0.805078	0.821938	0.822007	0.796169	0.796311	0.811282	0.814879
SRR8615223	0.81292	0.803918	0.810185	0.798771	0.812752	0.810563	0.802282	0.809209	0.804434	0.813786	0.787182	0.803283	0.81251	0.810887	0.792846	0.818061	0.805111	0.810158	0.804742	0.803818	0.8095	0.801358	0.813095	0.810745	0.811345	0.810921	0.786272	0.809712	0.8125	0.804018	0.805931	0.807874	0.80061	0.802968	0.812011	0.813466	0.806689	0.80675	0.808844	0.722965	0.81402	0.812267	0.807992	0.817633	0.808234	0.813536	0.793593	0.809981	0.813166
SRR8615224	0.792911	0.783933	0.793101	0.777152	0.790998	0.789772	0.781417	0.78585	0.782535	0.79622	0.781092	0.787275	0.795371	0.792542	0.773903	0.79453	0.786431	0.793941	0.783792	0.783108	0.786701	0.792584	0.795347	0.79072	0.787518	0.789381	0.762299	0.787506	0.792313	0.78593	0.787575	0.789324	0.780368	0.78149	0.791629	0.794625	0.788987	0.786994	0.790487	0.72158	0.793515	0.790792	0.786323	0.797792	0.788218	0.798079	0.772262	0.792454	0.792874
SRR8615225	0.827808	0.816676	0.829092	0.819949	0.823539	0.825521	0.824065	0.848838	0.796831	0.821508	0.770571	0.838188	0.836464	0.828066	0.811747	0.840304	0.804318	0.842554	0.800376	0.83747	0.850323	0.802916	0.80717	0.820139	0.811642	0.839954	0.780166	0.831705	0.817512	0.805088	0.808045	0.813037	0.802342	0.802407	0.819308	0.820766	0.810541	0.813511	0.819991	0.722004	0.831956	0.831688	0.808322	0.824137	0.820854	0.799587	0.808522	0.809832	0.825727
SRR8615226	0.828937	0.814559	0.831093	0.820653	0.824215	0.828266	0.824802	0.848864	0.798365	0.819304	0.75914	0.838044	0.83799	0.827956	0.811709	0.841903	0.803147	0.839595	0.800577	0.838637	0.85014	0.80351	0.810127	0.818449	0.813195	0.840761	0.782437	0.828607	0.814257	0.800429	0.803467	0.807486	0.800171	0.799554	0.815493	0.818746	0.805688	0.811934	0.815845	0.724075	0.833461	0.83125	0.808661	0.819756	0.820506	0.796201	0.805744	0.805886	0.822583
SRR8615227	0.842047	0.826224	0.848209	0.832212	0.83832	0.839281	0.867196	0.843242	0.817488	0.843438	0.746766	0.83201	0.856005	0.840544	0.819434	0.864308	0.831482	0.851608	0.820554	0.842273	0.843361	0.823284	0.831533	0.840239	0.830932	0.842596	0.799879	0.845056	0.829883	0.816	0.821254	0.821929	0.816552	0.816943	0.826051	0.823733	0.816562	0.819171	0.825117	0.736613	0.828441	0.82597	0.814686	0.82932	0.82734	0.805262	0.806832	0.813264	0.818838
SRR8615229	0.857954	0.855131	0.852872	0.841876	0.862966	0.852709	0.844379	0.849097	0.842959	0.850711	0.786829	0.847437	0.854347	0.859821	0.829345	0.858892	0.852772	0.855222	0.843753	0.857315	0.848962	0.833423	0.837908	0.859319	0.845888	0.860402	0.826289	0.859969	0.865523	0.855507	0.860979	0.860522	0.851372	0.840699	0.861439	0.866792	0.861683	0.855001	0.862823	0.750154	0.861066	0.8604	0.851897	0.867585	0.859966	0.837908	0.832717	0.86325	0.850145
SRR8615231	0.818389	0.807228	0.811274	0.808604	0.815535	0.817813	0.806892	0.811599	0.812574	0.821551	0.772638	0.807599	0.816265	0.819107	0.797462	0.820827	0.813617	0.816087	0.810927	0.808314	0.812639	0.805452	0.806406	0.817072	0.821554	0.817322	0.791529	0.815504	0.819987	0.812607	0.815721	0.813972	0.809322	0.811209	0.815286	0.817432	0.815304	0.805127	0.815376	0.726174	0.816183	0.815178	0.810565	0.826967	0.814628	0.799401	0.79416	0.819672	0.805747
SRR8615232	0.83055	0.821776	0.824659	0.814906	0.827297	0.826117	0.82366	0.823691	0.825274	0.856962	0.767359	0.817059	0.829486	0.824832	0.806091	0.831564	0.830746	0.825089	0.825542	0.821932	0.82356	0.815858	0.814544	0.830302	0.842981	0.829021	0.801924	0.825231	0.829681	0.823226	0.827033	0.82561	0.820017	0.818363	0.826367	0.823579	0.827748	0.814546	0.824881	0.733197	0.822762	0.820576	0.815238	0.833129	0.81876	0.806756	0.797562	0.822402	0.812876
SRR8615233	0.824025	0.813384	0.817105	0.808972	0.819948	0.819581	0.814826	0.817016	0.816115	0.854174	0.768874	0.812744	0.822025	0.820205	0.801969	0.822353	0.821049	0.821096	0.815658	0.812806	0.817332	0.815572	0.808038	0.818232	0.840564	0.81978	0.792731	0.818055	0.821204	0.814446	0.817487	0.818244	0.812993	0.811802	0.818064	0.817199	0.819413	0.806852	0.818011	0.733343	0.81715	0.815863	0.806772	0.82703	0.812965	0.801076	0.793717	0.817544	0.807003
SRR8615234	0.810451	0.801544	0.807198	0.793861	0.807764	0.808588	0.799876	0.804968	0.803149	0.81466	0.794965	0.803079	0.81012	0.809237	0.787836	0.810511	0.806261	0.810177	0.802796	0.801675	0.804883	0.808249	0.804342	0.809673	0.807616	0.805757	0.78131	0.806547	0.812843	0.804467	0.807246	0.811858	0.802125	0.800263	0.809985	0.810395	0.80887	0.805078	0.809521	0.726484	0.809665	0.80741	0.800096	0.8203	0.8057	0.809079	0.785705	0.809376	0.80744
SRR8615235	0.843025	0.830997	0.837475	0.835702	0.844075	0.842404	0.834545	0.836935	0.827385	0.835744	0.772068	0.832175	0.842162	0.845911	0.815238	0.845244	0.82992	0.841223	0.826544	0.835422	0.838474	0.824683	0.823735	0.837336	0.834916	0.843479	0.808435	0.83736	0.836085	0.824711	0.828962	0.827711	0.82339	0.821718	0.832131	0.838234	0.827152	0.824975	0.832043	0.745268	0.834747	0.836607	0.829121	0.837729	0.83276	0.810665	0.808504	0.827411	0.823564
SRR8615236	0.838483	0.824843	0.83165	0.828013	0.836465	0.838432	0.824196	0.827694	0.836184	0.835937	0.778049	0.825193	0.835712	0.842526	0.809064	0.838592	0.832833	0.835255	0.832366	0.828551	0.829258	0.828757	0.823229	0.836007	0.83946	0.833408	0.820904	0.835919	0.841317	0.830365	0.834629	0.833774	0.830118	0.822953	0.838152	0.841732	0.837314	0.827003	0.836567	0.752368	0.83842	0.838604	0.839235	0.846455	0.83896	0.816301	0.807864	0.840794	0.825202
SRR8615237	0.840303	0.826686	0.831297	0.831636	0.841423	0.841112	0.817665	0.824744	0.837141	0.827229	0.765142	0.824103	0.830557	0.851822	0.805877	0.835128	0.824962	0.833459	0.828507	0.833327	0.826259	0.827513	0.822878	0.832842	0.82725	0.836808	0.824887	0.837199	0.838279	0.822611	0.8284	0.82923	0.825542	0.815903	0.837573	0.848063	0.835308	0.828255	0.837224	0.757786	0.838142	0.842432	0.848436	0.841563	0.842829	0.813179	0.807265	0.838349	0.827981
SRR8615238	0.825967	0.817026	0.819466	0.809639	0.82291	0.821491	0.816947	0.819163	0.820258	0.852816	0.778452	0.816494	0.823334	0.822165	0.801405	0.825101	0.823034	0.826839	0.817387	0.816877	0.82005	0.809414	0.808833	0.823657	0.841616	0.824135	0.797419	0.826068	0.82886	0.822102	0.825371	0.825081	0.818523	0.817285	0.824956	0.824419	0.82859	0.813712	0.824716	0.727749	0.823278	0.82153	0.813832	0.832837	0.818481	0.806539	0.797811	0.824896	0.813231
SRR8615239	0.814284	0.802259	0.807775	0.799055	0.811915	0.803768	0.797075	0.808221	0.798557	0.813174	0.832415	0.807546	0.810092	0.808514	0.786341	0.816282	0.806021	0.812683	0.797907	0.800061	0.808703	0.803073	0.817335	0.8105	0.812375	0.808965	0.77215	0.805787	0.810307	0.803872	0.803469	0.808384	0.795903	0.794953	0.80918	0.812367	0.806022	0.806666	0.808369	0.706039	0.808994	0.80394	0.796221	0.814906	0.801966	0.82207	0.785406	0.812187	0.813169
SRR8615240	0.839647	0.828089	0.832521	0.820969	0.834836	0.835048	0.831881	0.829831	0.827797	0.840305	0.776925	0.82863	0.83597	0.834916	0.810187	0.839479	0.842346	0.838142	0.827568	0.831404	0.829801	0.820078	0.820964	0.843974	0.835072	0.836142	0.80768	0.840474	0.845119	0.83868	0.844825	0.843761	0.833528	0.830545	0.842218	0.839085	0.841418	0.831586	0.842111	0.74133	0.835742	0.83089	0.824887	0.844636	0.836834	0.819459	0.807908	0.838582	0.827378
SRR8615241	0.845807	0.834118	0.848894	0.829528	0.844509	0.841078	0.842131	0.840651	0.822656	0.837636	0.77745	0.843589	0.85147	0.848377	0.812671	0.857607	0.827769	0.859224	0.822864	0.853739	0.843346	0.821613	0.827473	0.843861	0.823325	0.851143	0.811284	0.855636	0.844382	0.829858	0.834013	0.839688	0.828172	0.818705	0.843679	0.851288	0.841116	0.844524	0.847068	0.755012	0.847275	0.847368	0.843105	0.846865	0.850644	0.829452	0.820248	0.836117	0.844086
SRR8615242	0.840698	0.831699	0.83645	0.827268	0.838171	0.83521	0.831811	0.837515	0.827968	0.844575	0.810257	0.827875	0.839147	0.833615	0.820474	0.843661	0.839107	0.830509	0.828552	0.833267	0.837128	0.825125	0.83468	0.843726	0.845587	0.837997	0.801555	0.831406	0.836083	0.832102	0.833239	0.838083	0.824363	0.824798	0.834968	0.829466	0.830302	0.832085	0.834192	0.728821	0.833551	0.828288	0.815388	0.843277	0.827942	0.838172	0.814304	0.828021	0.83213
SRR8615243	0.8483	0.832404	0.845549	0.842041	0.849256	0.846782	0.83704	0.838543	0.829408	0.837509	0.757309	0.831341	0.848352	0.861211	0.817377	0.851171	0.83116	0.841562	0.827662	0.840295	0.83963	0.833446	0.830965	0.840869	0.834719	0.842482	0.810101	0.839254	0.837647	0.822314	0.8287	0.828774	0.824227	0.819115	0.833783	0.842734	0.829482	0.827027	0.835873	0.752902	0.837026	0.840409	0.833853	0.839548	0.837434	0.810886	0.807034	0.829332	0.825058
SRR8615244	0.822585	0.817246	0.82399	0.811717	0.820086	0.822398	0.816251	0.837435	0.795695	0.814075	0.765392	0.832162	0.827806	0.824972	0.811614	0.832837	0.798978	0.838783	0.798374	0.833602	0.837603	0.794827	0.801219	0.815819	0.808956	0.841941	0.781756	0.829625	0.81796	0.805612	0.808789	0.811885	0.804176	0.802407	0.818882	0.821628	0.811209	0.813151	0.819867	0.717696	0.833998	0.836589	0.80995	0.823351	0.820815	0.797414	0.814664	0.810903	0.824425
SRR8615245	0.835399	0.827502	0.831176	0.820519	0.835351	0.831826	0.828384	0.827068	0.828956	0.839027	0.779906	0.823684	0.83523	0.834092	0.808481	0.839004	0.833379	0.835481	0.828436	0.830044	0.82877	0.819902	0.821612	0.837824	0.833492	0.836928	0.807285	0.835054	0.837882	0.830899	0.834719	0.833234	0.824789	0.823425	0.83285	0.836141	0.834143	0.824594	0.834072	0.746588	0.831286	0.830846	0.826844	0.842423	0.830447	0.816045	0.804435	0.833843	0.822566
SRR8615246	0.844472	0.831275	0.844841	0.83292	0.844756	0.83961	0.839679	0.849576	0.812279	0.834518	0.776301	0.842718	0.851611	0.847919	0.81473	0.85746	0.821898	0.853612	0.815714	0.850842	0.851327	0.814109	0.823493	0.838871	0.825527	0.849072	0.792118	0.84216	0.831906	0.819948	0.823048	0.826054	0.815753	0.811228	0.831174	0.838265	0.824611	0.828611	0.833152	0.7299	0.837922	0.838958	0.823807	0.835995	0.833046	0.812552	0.80982	0.823769	0.830646
SRR8615247	0.85068	0.839215	0.854318	0.843159	0.849419	0.850186	0.844817	0.859375	0.822463	0.840438	0.775731	0.853675	0.860084	0.854463	0.826025	0.863197	0.828108	0.859378	0.823437	0.863036	0.861698	0.827231	0.832597	0.846388	0.832684	0.861969	0.806366	0.850344	0.839201	0.825278	0.828453	0.833534	0.823642	0.818036	0.840449	0.846112	0.83236	0.839092	0.841918	0.744981	0.85189	0.852248	0.836938	0.844763	0.846928	0.823798	0.824914	0.831099	0.844963
SRR8615248	0.848136	0.836306	0.840029	0.831324	0.843645	0.84181	0.841319	0.839045	0.842717	0.850359	0.774747	0.834401	0.843694	0.838048	0.818256	0.846931	0.85478	0.840277	0.839502	0.84172	0.838652	0.823748	0.827928	0.850194	0.845469	0.841603	0.812771	0.839122	0.847974	0.842982	0.850608	0.84561	0.837553	0.835071	0.846227	0.838843	0.84195	0.833208	0.84315	0.732368	0.838815	0.832382	0.825705	0.849822	0.837465	0.8197	0.807898	0.843231	0.829132
SRR8615249	0.845681	0.837422	0.838238	0.822929	0.844587	0.839614	0.832647	0.831017	0.851007	0.848677	0.774459	0.83226	0.839629	0.841224	0.813654	0.839655	0.851776	0.840521	0.842728	0.84328	0.829378	0.823872	0.825248	0.848106	0.841051	0.843465	0.830585	0.845382	0.854482	0.849189	0.854859	0.852176	0.84457	0.836391	0.854541	0.850891	0.854923	0.842143	0.850681	0.750604	0.844351	0.840502	0.845503	0.859308	0.848184	0.828253	0.814765	0.852351	0.836313
SRR8615250	0.848211	0.839043	0.850726	0.831362	0.847573	0.843749	0.842329	0.846434	0.820178	0.836325	0.770063	0.847869	0.852948	0.850009	0.818911	0.857288	0.826995	0.85878	0.820807	0.861463	0.847939	0.819291	0.82497	0.843872	0.82343	0.85926	0.808216	0.852077	0.844086	0.831628	0.835937	0.839669	0.829634	0.819956	0.844341	0.84978	0.840148	0.84574	0.848221	0.745222	0.851734	0.851013	0.838026	0.847127	0.848966	0.826338	0.824268	0.834961	0.845466
SRR8615251	0.820349	0.808831	0.819634	0.812146	0.813973	0.821055	0.810135	0.843679	0.795458	0.81139	0.776642	0.830407	0.82479	0.826332	0.804946	0.829171	0.79781	0.835375	0.794243	0.821111	0.846375	0.80096	0.803785	0.808305	0.806894	0.827951	0.780308	0.824233	0.811505	0.797905	0.800818	0.806644	0.798163	0.797036	0.814385	0.818318	0.80701	0.806556	0.814366	0.727662	0.825514	0.828839	0.808182	0.819993	0.818186	0.798031	0.806137	0.808952	0.824287
SRR8615252	0.844643	0.834449	0.846477	0.835455	0.843881	0.842746	0.842813	0.846764	0.822627	0.83692	0.769251	0.841583	0.849684	0.847533	0.821932	0.85454	0.829587	0.851974	0.825841	0.84773	0.848857	0.825416	0.827484	0.84056	0.83313	0.851638	0.804664	0.840606	0.835763	0.822596	0.826177	0.827619	0.822079	0.817489	0.834751	0.836785	0.825129	0.827086	0.832732	0.744678	0.83807	0.840334	0.831471	0.840721	0.833328	0.810888	0.814652	0.825615	0.831515
SRR8615253	0.813596	0.805789	0.811897	0.798032	0.80889	0.817481	0.797167	0.807277	0.815181	0.808856	0.752584	0.806661	0.811601	0.814054	0.7977	0.811673	0.803604	0.816647	0.811888	0.812002	0.810996	0.807054	0.799476	0.806511	0.804679	0.818635	0.802493	0.811659	0.816105	0.803889	0.808165	0.808212	0.804607	0.80104	0.818859	0.81899	0.813435	0.803819	0.81174	0.745513	0.820093	0.825128	0.825101	0.823608	0.815887	0.792782	0.798749	0.814321	0.812727
SRR8615254	0.840071	0.830188	0.834626	0.817442	0.837303	0.833532	0.833938	0.828352	0.8309	0.835612	0.766384	0.830102	0.836697	0.835969	0.80768	0.837914	0.839138	0.839022	0.83058	0.838209	0.827152	0.820478	0.816847	0.845998	0.831955	0.837543	0.813127	0.841894	0.844927	0.83632	0.84174	0.842344	0.833609	0.824696	0.840663	0.838557	0.83998	0.833466	0.841314	0.740907	0.837739	0.835018	0.829164	0.844826	0.835367	0.81632	0.806037	0.838127	0.826556
SRR8615255	0.839057	0.831398	0.836597	0.826196	0.839689	0.837613	0.829332	0.832122	0.830765	0.838835	0.773905	0.828318	0.838586	0.837474	0.814881	0.842299	0.832965	0.838564	0.829382	0.835283	0.833441	0.822314	0.82191	0.840846	0.835811	0.843158	0.810299	0.836207	0.839217	0.829616	0.833351	0.832828	0.825613	0.820913	0.834653	0.8404	0.833701	0.827086	0.835598	0.74333	0.835138	0.835534	0.832229	0.843107	0.834181	0.814189	0.810356	0.833801	0.824971
SRR8615256	0.811932	0.796908	0.805038	0.795288	0.811275	0.815676	0.788312	0.799789	0.812915	0.796738	0.751059	0.79817	0.802278	0.812172	0.779637	0.805998	0.792889	0.808076	0.806521	0.803689	0.803246	0.794713	0.797403	0.797931	0.797292	0.808004	0.802669	0.807859	0.809377	0.796657	0.79987	0.798212	0.796943	0.794367	0.811189	0.819124	0.803916	0.800034	0.806217	0.73671	0.814946	0.821771	0.82948	0.81351	0.813085	0.787039	0.784426	0.805825	0.80498
SRR8615257	0.845046	0.836704	0.847865	0.833717	0.842784	0.844991	0.840252	0.843096	0.8297	0.842393	0.759158	0.836229	0.849789	0.843754	0.827861	0.849911	0.835074	0.846362	0.830352	0.845584	0.844457	0.833369	0.826422	0.8466	0.834917	0.851243	0.809989	0.837404	0.839453	0.826272	0.831852	0.832748	0.825627	0.821325	0.83688	0.838198	0.831433	0.829877	0.83563	0.753488	0.838305	0.839032	0.832711	0.843959	0.836323	0.811687	0.816737	0.829128	0.828741
SRR8615258	0.836949	0.823115	0.839215	0.822747	0.837002	0.832947	0.834659	0.83242	0.81496	0.829708	0.760442	0.827329	0.843501	0.838301	0.806769	0.843998	0.823728	0.841458	0.815511	0.833957	0.834321	0.818198	0.817457	0.830274	0.821106	0.836151	0.796228	0.831133	0.829395	0.817585	0.820957	0.821266	0.815663	0.810196	0.825737	0.830982	0.820236	0.820066	0.826629	0.742749	0.826958	0.827864	0.819975	0.832137	0.826097	0.803722	0.79981	0.819769	0.817968
SRR8615259	0.83084	0.820127	0.820648	0.814018	0.829815	0.829185	0.815165	0.81813	0.82945	0.831185	0.771715	0.814328	0.826175	0.829196	0.802833	0.827571	0.828644	0.822838	0.826355	0.821361	0.819054	0.815468	0.818223	0.831853	0.829384	0.829426	0.812607	0.829325	0.835535	0.827668	0.832307	0.830604	0.824193	0.820026	0.832699	0.832653	0.833398	0.819733	0.831706	0.739018	0.828868	0.828659	0.828464	0.840503	0.829495	0.811747	0.802297	0.835161	0.818461
SRR8615260	0.8497	0.835745	0.846962	0.832305	0.849164	0.842368	0.842878	0.842442	0.82592	0.842315	0.775546	0.837619	0.850067	0.848186	0.819637	0.853932	0.837295	0.848552	0.828039	0.845929	0.84291	0.827939	0.827838	0.846406	0.836834	0.850114	0.806358	0.84303	0.842249	0.830601	0.834556	0.835947	0.828475	0.822766	0.83728	0.843598	0.832717	0.833601	0.839835	0.748934	0.839442	0.839648	0.831688	0.847062	0.83711	0.818663	0.813645	0.835594	0.829493
SRR8615261	0.826002	0.815809	0.820766	0.803115	0.821735	0.819054	0.816257	0.811507	0.817067	0.825758	0.760425	0.81487	0.824416	0.821751	0.798891	0.822314	0.832086	0.825087	0.81551	0.817904	0.812111	0.80597	0.80294	0.826236	0.81378	0.82033	0.795607	0.823581	0.832616	0.833273	0.839898	0.831692	0.825186	0.819869	0.830028	0.828486	0.830878	0.820724	0.829214	0.734237	0.823458	0.817791	0.815349	0.834698	0.823925	0.804198	0.794607	0.828543	0.812517
SRR8615262	0.811443	0.804378	0.804935	0.795559	0.81078	0.807497	0.796695	0.803022	0.808123	0.814434	0.791254	0.79769	0.808788	0.809304	0.794522	0.810322	0.810042	0.802175	0.804897	0.802067	0.804192	0.802316	0.809649	0.811943	0.810743	0.808965	0.78471	0.803883	0.81164	0.806002	0.808769	0.810643	0.803435	0.801634	0.809658	0.809279	0.808094	0.80548	0.808735	0.726977	0.808759	0.807973	0.800102	0.820532	0.803652	0.809845	0.79167	0.81059	0.80658
SRR8615263	0.807392	0.798044	0.806417	0.793156	0.80387	0.800819	0.796079	0.804932	0.796205	0.809214	0.80773	0.805547	0.807901	0.805572	0.783298	0.812185	0.797701	0.812564	0.794337	0.797862	0.805538	0.799274	0.805485	0.80533	0.801565	0.806763	0.771846	0.803959	0.805554	0.798	0.798454	0.802509	0.790793	0.791746	0.805122	0.806763	0.801402	0.802613	0.80263	0.710204	0.805787	0.803431	0.795467	0.811551	0.800124	0.814824	0.784136	0.803522	0.809207
SRR8615264	0.838796	0.83579	0.83353	0.830819	0.838449	0.837063	0.820329	0.832816	0.827549	0.832308	0.784093	0.8349	0.836074	0.845554	0.81251	0.840212	0.82763	0.843729	0.823682	0.835341	0.835199	0.819841	0.820076	0.835168	0.827437	0.843865	0.81042	0.842119	0.843449	0.833353	0.838043	0.838651	0.82998	0.823036	0.843617	0.848402	0.843652	0.833997	0.842538	0.741959	0.843199	0.845512	0.836448	0.846649	0.842044	0.819465	0.816733	0.844219	0.835839
SRR8615265	0.840525	0.824942	0.845132	0.825814	0.835786	0.837304	0.85152	0.838978	0.808334	0.831978	0.769246	0.834609	0.850681	0.839826	0.811195	0.86134	0.819006	0.85652	0.807517	0.841425	0.839478	0.807362	0.820442	0.835559	0.819121	0.841479	0.79095	0.85335	0.833771	0.821585	0.824733	0.8284	0.817102	0.815393	0.832257	0.835519	0.827678	0.830386	0.837182	0.729851	0.835661	0.833797	0.820731	0.834465	0.83977	0.813014	0.810314	0.824896	0.829533
SRR8615266	0.847847	0.829503	0.848875	0.83464	0.841596	0.843505	0.852743	0.845884	0.811536	0.833957	0.777109	0.845558	0.86235	0.847019	0.811853	0.862817	0.826059	0.86398	0.815389	0.845608	0.847252	0.819115	0.823858	0.839327	0.821711	0.844281	0.789606	0.852748	0.835186	0.824295	0.827633	0.830624	0.819641	0.814898	0.834252	0.836301	0.827004	0.830113	0.838123	0.72713	0.83663	0.834917	0.818539	0.835247	0.838545	0.808897	0.805975	0.826844	0.829142
SRR8615267	0.843512	0.827866	0.847347	0.825373	0.837464	0.83848	0.855737	0.840612	0.812676	0.834254	0.76352	0.839105	0.851981	0.842833	0.812782	0.861417	0.823195	0.859151	0.812462	0.844872	0.840526	0.815476	0.821925	0.836091	0.820362	0.841912	0.796881	0.851327	0.834623	0.822255	0.826022	0.829355	0.819557	0.815589	0.833447	0.834913	0.827441	0.830748	0.836377	0.734044	0.836254	0.835389	0.823184	0.835357	0.837631	0.813127	0.81235	0.821443	0.830316
SRR8615268	0.860316	0.832435	0.84295	0.843832	0.85131	0.858418	0.83625	0.846869	0.833548	0.841699	0.7674	0.832038	0.847207	0.847458	0.823444	0.852934	0.832448	0.83621	0.834253	0.839757	0.848023	0.826011	0.833848	0.84069	0.848942	0.847239	0.810672	0.838952	0.835705	0.820137	0.824934	0.823433	0.819651	0.822831	0.832344	0.835856	0.821216	0.821146	0.832934	0.740738	0.838038	0.841811	0.828785	0.837045	0.835517	0.806905	0.809736	0.82581	0.823484
SRR8615269	0.842808	0.824824	0.842995	0.831784	0.840863	0.837325	0.84682	0.843256	0.812816	0.838645	0.763255	0.83236	0.851422	0.839536	0.813765	0.854113	0.823773	0.845168	0.816476	0.840234	0.844297	0.821537	0.82204	0.840377	0.831271	0.843304	0.789408	0.839129	0.827391	0.814862	0.818941	0.820872	0.812964	0.811736	0.824018	0.826598	0.816062	0.820339	0.826492	0.732181	0.828221	0.829327	0.81499	0.829855	0.82422	0.805288	0.800957	0.815177	0.819551
SRR8615270	0.846555	0.834551	0.83833	0.828214	0.846043	0.84268	0.836032	0.836749	0.831328	0.842129	0.770206	0.830453	0.844347	0.843684	0.816053	0.845704	0.838381	0.838602	0.832823	0.838479	0.836299	0.822222	0.826608	0.844412	0.840473	0.844347	0.81117	0.838673	0.841965	0.832611	0.838628	0.836325	0.829725	0.826619	0.837274	0.839853	0.836628	0.829048	0.838697	0.742303	0.837602	0.836285	0.83033	0.845613	0.834878	0.814988	0.808777	0.835113	0.825151
SRR8615272	0.841357	0.844668	0.838775	0.828343	0.844001	0.838167	0.834816	0.836917	0.828952	0.842292	0.758994	0.828773	0.842914	0.840033	0.82379	0.844238	0.840253	0.835483	0.830911	0.84345	0.837015	0.817528	0.826274	0.847931	0.836275	0.849659	0.809281	0.83309	0.838623	0.830779	0.836784	0.836476	0.828971	0.82307	0.836672	0.836137	0.833419	0.829011	0.836199	0.736893	0.835582	0.834877	0.826267	0.844759	0.833709	0.816126	0.816701	0.829889	0.825982
SRR8615273	0.831527	0.819462	0.82071	0.817587	0.831436	0.833317	0.811777	0.819477	0.846943	0.830427	0.771773	0.812348	0.821829	0.827827	0.79973	0.825506	0.828631	0.818144	0.838693	0.823093	0.821049	0.821116	0.820498	0.829066	0.838021	0.827115	0.831044	0.830453	0.834523	0.824831	0.829447	0.827956	0.824087	0.820219	0.835384	0.834133	0.834008	0.818577	0.830883	0.747117	0.829563	0.831931	0.840308	0.839676	0.831202	0.812567	0.797929	0.838621	0.821065
SRR8615274	0.833491	0.819838	0.839621	0.820864	0.830111	0.832115	0.841217	0.830557	0.813246	0.826992	0.759088	0.828677	0.843063	0.838059	0.803404	0.848263	0.817085	0.849804	0.810887	0.836291	0.832025	0.815215	0.817381	0.831465	0.815951	0.836035	0.798455	0.844831	0.831213	0.817753	0.822281	0.825478	0.815215	0.81075	0.829173	0.833708	0.825848	0.82644	0.832403	0.743675	0.8306	0.831329	0.82664	0.83144	0.836821	0.808254	0.804098	0.824146	0.824746
SRR8615275	0.830676	0.828278	0.828719	0.821316	0.832503	0.828361	0.822091	0.830695	0.810891	0.824652	0.773934	0.826477	0.833408	0.834602	0.809916	0.837422	0.81453	0.838211	0.809808	0.830278	0.832602	0.807909	0.812525	0.825062	0.817764	0.840793	0.792029	0.830137	0.825676	0.815533	0.818361	0.819445	0.811985	0.810417	0.824009	0.829692	0.820104	0.818144	0.824604	0.73042	0.825952	0.832062	0.817853	0.830095	0.822901	0.804291	0.80863	0.819797	0.819621
SRR8615276	0.826636	0.819383	0.82396	0.819653	0.825546	0.822064	0.818638	0.82886	0.801914	0.824124	0.782538	0.825691	0.829939	0.830429	0.804141	0.833965	0.810256	0.836372	0.803997	0.822042	0.829517	0.807544	0.807645	0.8213	0.818763	0.832274	0.780719	0.825547	0.820124	0.809716	0.812445	0.815459	0.808844	0.805333	0.817931	0.824865	0.81312	0.813214	0.820496	0.723062	0.821865	0.828352	0.810229	0.824593	0.817445	0.801068	0.799523	0.816009	0.81493
SRR8615277	0.801196	0.8004	0.796263	0.793197	0.802118	0.798019	0.784499	0.795952	0.788883	0.794291	0.777025	0.802506	0.800362	0.811711	0.778215	0.80498	0.785505	0.816027	0.785783	0.796645	0.797893	0.781854	0.786084	0.797966	0.791382	0.813307	0.775865	0.815357	0.808123	0.797015	0.800464	0.80203	0.792811	0.790316	0.80599	0.81851	0.807724	0.80098	0.808779	0.721111	0.808128	0.81401	0.807549	0.812925	0.809397	0.790023	0.788378	0.809219	0.802912
SRR8615278	0.845971	0.827533	0.844865	0.831745	0.842413	0.840284	0.841205	0.837298	0.815332	0.835205	0.76035	0.83401	0.853974	0.850573	0.812935	0.853278	0.826177	0.847898	0.816332	0.84378	0.839671	0.82089	0.822989	0.841162	0.826481	0.842947	0.797743	0.845005	0.835033	0.823165	0.828374	0.829039	0.819588	0.813117	0.831786	0.837649	0.829089	0.829016	0.837513	0.744312	0.83431	0.834371	0.827149	0.834886	0.838378	0.809383	0.806131	0.827138	0.82601
SRR8615280	0.808227	0.798512	0.803479	0.78867	0.802522	0.801388	0.79679	0.801103	0.796888	0.808757	0.78184	0.797784	0.804502	0.800458	0.785117	0.811444	0.803018	0.804267	0.796191	0.799431	0.800277	0.794538	0.805339	0.806383	0.801522	0.80384	0.77535	0.801665	0.804532	0.797844	0.799991	0.802455	0.791352	0.792829	0.804121	0.801576	0.801378	0.799836	0.80174	0.717818	0.802697	0.797586	0.795316	0.810204	0.79847	0.805885	0.781122	0.799054	0.806474
SRR8615281	0.835234	0.822218	0.832541	0.822687	0.832849	0.83464	0.827624	0.843561	0.812356	0.828642	0.781847	0.834639	0.839798	0.834794	0.812251	0.844401	0.816241	0.84609	0.813445	0.831972	0.844647	0.811985	0.815251	0.827985	0.823536	0.838501	0.795027	0.83685	0.829178	0.817161	0.820268	0.821577	0.813635	0.814473	0.82988	0.831492	0.821336	0.819156	0.826567	0.730143	0.833161	0.8377	0.819555	0.833686	0.828001	0.805893	0.810176	0.822909	0.825342
SRR8615290	0.840376	0.836831	0.839179	0.829694	0.842721	0.83577	0.830523	0.832826	0.825729	0.831836	0.774515	0.834884	0.839847	0.85157	0.81432	0.84297	0.829077	0.847346	0.822086	0.840862	0.834969	0.820205	0.81977	0.840266	0.825981	0.845915	0.808432	0.84259	0.842889	0.83143	0.836732	0.839083	0.829722	0.823296	0.839898	0.846719	0.840079	0.835764	0.842377	0.743707	0.841353	0.843498	0.834476	0.845421	0.840019	0.819849	0.815028	0.837473	0.832862
SRR8615291	0.849901	0.844041	0.848623	0.840095	0.852354	0.84651	0.844965	0.84684	0.831148	0.844036	0.759606	0.837884	0.851638	0.856108	0.824223	0.854513	0.838587	0.845649	0.830421	0.851401	0.847474	0.830676	0.83089	0.851457	0.838727	0.856398	0.812969	0.842621	0.843331	0.829894	0.835008	0.837263	0.830006	0.825127	0.840621	0.844071	0.834776	0.836046	0.840571	0.748594	0.842528	0.843633	0.834333	0.845325	0.84018	0.82082	0.81868	0.831666	0.83312
SRR8615292	0.860823	0.832509	0.846615	0.839802	0.847504	0.854204	0.840031	0.846486	0.826761	0.83903	0.773881	0.839592	0.851535	0.849636	0.823005	0.85636	0.828793	0.848784	0.82825	0.844834	0.848461	0.824186	0.827988	0.839781	0.83546	0.851001	0.809344	0.849267	0.84158	0.826678	0.830404	0.831476	0.825546	0.824831	0.839234	0.842916	0.830342	0.831623	0.842822	0.74322	0.845252	0.847593	0.833999	0.843375	0.843601	0.815503	0.818774	0.831432	0.834429
SRR8615293	0.823074	0.812974	0.818166	0.81128	0.821782	0.817262	0.81291	0.82321	0.809191	0.825918	0.827928	0.815371	0.822792	0.818237	0.801747	0.827026	0.816203	0.82064	0.810002	0.811207	0.823597	0.809692	0.81897	0.823819	0.826382	0.819591	0.780949	0.815962	0.819748	0.813347	0.813086	0.818061	0.806247	0.807689	0.816767	0.816882	0.811797	0.813365	0.815536	0.712377	0.817547	0.817406	0.80072	0.826872	0.808568	0.820885	0.796817	0.816119	0.815453
SRR8615294	0.832977	0.820144	0.82701	0.826121	0.833057	0.835628	0.817907	0.82249	0.837653	0.831216	0.776724	0.820118	0.82927	0.840865	0.803218	0.832345	0.825794	0.831043	0.831205	0.825489	0.824751	0.828636	0.822128	0.829921	0.834499	0.830724	0.822355	0.833849	0.834549	0.822991	0.826324	0.826896	0.822309	0.818294	0.832244	0.838749	0.832402	0.82074	0.831214	0.768	0.8315	0.832349	0.843251	0.841023	0.834754	0.812364	0.802135	0.835684	0.822962
SRR8615296	0.83092	0.815896	0.832476	0.816865	0.827366	0.825603	0.836857	0.833382	0.799222	0.82289	0.76784	0.829726	0.84185	0.829169	0.804325	0.846945	0.810598	0.847081	0.80218	0.831914	0.834142	0.803491	0.807283	0.824619	0.814484	0.834318	0.781402	0.837821	0.822308	0.810594	0.813609	0.816398	0.808769	0.806454	0.819741	0.822364	0.812584	0.816748	0.822512	0.722836	0.825119	0.826113	0.807636	0.825233	0.820755	0.798371	0.801235	0.811219	0.81619
SRR8615298	0.845847	0.831548	0.849117	0.833396	0.842101	0.840152	0.864845	0.847178	0.815957	0.844102	0.747055	0.834458	0.856001	0.841932	0.820164	0.863588	0.833646	0.850274	0.819009	0.846859	0.846534	0.818033	0.82657	0.845681	0.832145	0.846457	0.793711	0.844785	0.832917	0.820004	0.826163	0.826681	0.818659	0.819621	0.827781	0.82482	0.819774	0.824308	0.829371	0.733979	0.830375	0.827536	0.810952	0.830142	0.827622	0.805915	0.806647	0.815635	0.821018
SRR8615299	0.848347	0.830304	0.852053	0.837511	0.843174	0.843293	0.872624	0.849209	0.817438	0.84653	0.745078	0.837001	0.859056	0.845061	0.820515	0.871067	0.834362	0.855148	0.820246	0.848018	0.849085	0.823125	0.830548	0.845351	0.835517	0.845522	0.796871	0.849668	0.83133	0.8166	0.822233	0.824037	0.816293	0.817207	0.827054	0.823743	0.817482	0.822252	0.828473	0.732388	0.829807	0.826521	0.811867	0.82906	0.828166	0.80385	0.805425	0.8135	0.819823
SRR8615300	0.85213	0.841339	0.85234	0.836837	0.851557	0.850442	0.847064	0.847936	0.838752	0.846713	0.772452	0.84266	0.853747	0.85156	0.824122	0.855833	0.840856	0.85278	0.837908	0.852057	0.84838	0.837123	0.832187	0.851209	0.842812	0.85374	0.822055	0.848662	0.849011	0.834551	0.839369	0.840557	0.833822	0.828313	0.846637	0.848139	0.84019	0.838888	0.844235	0.754544	0.847717	0.849147	0.843483	0.850846	0.845484	0.822412	0.818806	0.836661	0.838205
SRR8618300	0.819781	0.805259	0.822777	0.805421	0.817181	0.814317	0.828206	0.821195	0.792346	0.816147	0.736046	0.812543	0.828878	0.816001	0.797751	0.831456	0.804992	0.823839	0.79552	0.821697	0.820172	0.797851	0.799703	0.815009	0.804042	0.819426	0.777117	0.819732	0.812993	0.801302	0.806948	0.8061	0.800731	0.798594	0.810632	0.808284	0.80254	0.805674	0.810152	0.714353	0.814903	0.812974	0.795435	0.812118	0.809165	0.789088	0.791628	0.798316	0.805655
SRR8615301	0.839427	0.820931	0.838353	0.826213	0.835473	0.832533	0.839011	0.838638	0.806179	0.831624	0.754189	0.828494	0.849577	0.839148	0.812512	0.85026	0.818523	0.840895	0.809914	0.835449	0.83879	0.813286	0.815911	0.832003	0.82379	0.840535	0.788228	0.833967	0.823909	0.811895	0.815674	0.817157	0.808829	0.809916	0.821243	0.824265	0.812448	0.816337	0.82336	0.727823	0.827036	0.827605	0.812398	0.828336	0.82283	0.80135	0.80353	0.812762	0.81566
SRR8618301	0.842315	0.814715	0.826031	0.816359	0.828238	0.833111	0.815542	0.823817	0.808018	0.818739	0.772896	0.823937	0.828742	0.830988	0.800874	0.833485	0.807105	0.833836	0.809292	0.82472	0.825712	0.804231	0.809144	0.819869	0.813871	0.830397	0.795408	0.833873	0.825611	0.81265	0.815501	0.81737	0.811175	0.807379	0.824437	0.830998	0.819158	0.817643	0.830198	0.726269	0.831141	0.834443	0.820845	0.827152	0.829772	0.803049	0.803833	0.819332	0.82046
SRR8615303	0.816003	0.804484	0.810556	0.800198	0.814675	0.811362	0.797022	0.805095	0.811993	0.811839	0.8174	0.808622	0.810593	0.815504	0.783734	0.81808	0.807607	0.815145	0.80634	0.806706	0.806863	0.807539	0.825148	0.813183	0.809399	0.810993	0.79361	0.816638	0.818452	0.809551	0.811304	0.814212	0.802506	0.799579	0.818353	0.822656	0.817978	0.814732	0.816204	0.730484	0.817126	0.812589	0.816272	0.819173	0.816062	0.822489	0.787052	0.82191	0.820483
SRR8615304	0.81625	0.803656	0.810941	0.803141	0.81183	0.809196	0.804795	0.811807	0.804911	0.817069	0.81444	0.80798	0.81451	0.812264	0.791014	0.821101	0.8088	0.813421	0.804924	0.804268	0.812128	0.808802	0.822314	0.813965	0.813273	0.811276	0.779124	0.805327	0.80997	0.801672	0.802119	0.806387	0.796475	0.797675	0.808278	0.808234	0.802366	0.803856	0.805908	0.715475	0.808658	0.804441	0.79864	0.813861	0.801341	0.814224	0.785622	0.807332	0.809589
SRR8618304	0.848555	0.818368	0.828646	0.822035	0.833072	0.841498	0.818931	0.830704	0.809057	0.821723	0.770449	0.825843	0.832518	0.833202	0.8084	0.837571	0.810224	0.834925	0.810739	0.827329	0.833482	0.803133	0.810186	0.821831	0.821674	0.834951	0.791672	0.836504	0.826944	0.81476	0.818279	0.818132	0.811939	0.812329	0.825164	0.831765	0.817934	0.818305	0.831462	0.726053	0.833587	0.835871	0.819313	0.830512	0.831815	0.800241	0.80602	0.820204	0.820324
SRR8615305	0.857785	0.842698	0.861813	0.846262	0.853807	0.854288	0.87496	0.856964	0.830304	0.85646	0.750965	0.846395	0.866068	0.855966	0.83174	0.873418	0.846539	0.860849	0.833986	0.859014	0.856379	0.83562	0.840586	0.856569	0.845802	0.857269	0.808785	0.851343	0.842657	0.827446	0.834258	0.835831	0.828462	0.827552	0.837586	0.835536	0.829167	0.833408	0.838733	0.748817	0.840407	0.838295	0.826609	0.842423	0.838742	0.815874	0.815481	0.824435	0.830092
SRR8615306	0.829694	0.812281	0.835627	0.817509	0.824606	0.828124	0.835364	0.829364	0.800612	0.823822	0.759772	0.828677	0.843543	0.831844	0.800994	0.846687	0.807349	0.849286	0.80114	0.829459	0.83183	0.808945	0.808983	0.819139	0.808282	0.830246	0.782878	0.836491	0.818177	0.807202	0.810191	0.813035	0.804125	0.799997	0.817557	0.823342	0.813664	0.813038	0.821702	0.734227	0.823039	0.823581	0.812327	0.821732	0.824169	0.794801	0.795218	0.810541	0.814074
SRR8618306	0.847262	0.833969	0.848147	0.83333	0.84488	0.843323	0.844653	0.85018	0.815931	0.835325	0.761079	0.843816	0.851359	0.844725	0.817406	0.85467	0.827161	0.851396	0.819886	0.853273	0.850265	0.820164	0.824993	0.840381	0.827931	0.848097	0.798863	0.84014	0.833953	0.821172	0.82523	0.827667	0.819724	0.814527	0.833651	0.835627	0.825222	0.830838	0.834207	0.7331	0.840554	0.839713	0.822698	0.835722	0.835784	0.813027	0.811491	0.820663	0.832053
SRR8615307	0.833423	0.821429	0.830968	0.826335	0.828619	0.83401	0.825031	0.864435	0.80594	0.822749	0.771279	0.84457	0.837689	0.833771	0.817457	0.842302	0.809942	0.842904	0.808791	0.83866	0.866887	0.807914	0.812573	0.822393	0.821754	0.842025	0.787293	0.832905	0.822458	0.808028	0.811171	0.81477	0.80789	0.806243	0.825149	0.82395	0.811298	0.815295	0.821885	0.721656	0.837221	0.837167	0.812195	0.826224	0.822896	0.800805	0.810897	0.813123	0.833289
SRR8618307	0.821212	0.80951	0.81846	0.807685	0.818247	0.815846	0.817421	0.82041	0.801657	0.821463	0.762474	0.810018	0.819198	0.812324	0.800574	0.821992	0.811408	0.8096	0.804426	0.814858	0.819567	0.808997	0.813978	0.817794	0.818997	0.814877	0.777434	0.802269	0.806724	0.800471	0.801325	0.802221	0.796359	0.799085	0.806247	0.800475	0.795482	0.799694	0.802593	0.709106	0.809792	0.804919	0.78921	0.809092	0.797644	0.804115	0.78553	0.7938	0.809099
SRR8615309	0.841352	0.823624	0.838147	0.828488	0.838191	0.838617	0.834788	0.837156	0.813736	0.83101	0.769013	0.83428	0.847193	0.843211	0.809561	0.847696	0.820878	0.846562	0.816048	0.836868	0.8396	0.813962	0.818413	0.834371	0.824587	0.839762	0.794091	0.839284	0.830358	0.819061	0.822097	0.823273	0.815065	0.811906	0.828478	0.833706	0.824258	0.822052	0.8306	0.733528	0.831852	0.832931	0.821261	0.831894	0.831831	0.804305	0.803584	0.823826	0.822154
SRR8618309	0.831276	0.816878	0.832354	0.815612	0.827341	0.8257	0.8467	0.829098	0.805094	0.829421	0.749505	0.821167	0.839064	0.827576	0.80444	0.847206	0.819013	0.838621	0.808223	0.829505	0.828723	0.807438	0.816008	0.830425	0.819406	0.830378	0.787134	0.836487	0.824629	0.813636	0.818191	0.817422	0.810468	0.809352	0.820597	0.819906	0.814209	0.81512	0.821106	0.722588	0.823669	0.820485	0.806434	0.823307	0.821643	0.802454	0.797865	0.811401	0.814374
SRR8615311	0.834004	0.825658	0.831106	0.814876	0.830653	0.822697	0.8304	0.829561	0.812724	0.833696	0.771932	0.82625	0.834028	0.828536	0.813207	0.836629	0.832142	0.836332	0.816134	0.831689	0.829376	0.807318	0.811614	0.836252	0.821385	0.835604	0.789332	0.830671	0.835134	0.829659	0.835324	0.833102	0.824365	0.819434	0.829246	0.828651	0.829644	0.82436	0.830572	0.724684	0.827678	0.823367	0.811868	0.836649	0.822551	0.809851	0.808064	0.827373	0.818974
SRR8615312	0.845981	0.851158	0.840602	0.828828	0.847926	0.844054	0.838208	0.836659	0.837708	0.843138	0.750763	0.828944	0.841419	0.841023	0.821236	0.84386	0.846098	0.835041	0.837066	0.847028	0.836145	0.817808	0.826368	0.851243	0.839295	0.850362	0.816713	0.842218	0.845619	0.839365	0.84668	0.842407	0.834895	0.829514	0.84408	0.841954	0.842255	0.834563	0.842971	0.741952	0.840368	0.839984	0.831801	0.847778	0.840325	0.817155	0.814268	0.83733	0.828846
SRR8615313	0.84782	0.833654	0.84753	0.835348	0.849215	0.843153	0.842467	0.848266	0.822306	0.8421	0.785247	0.840266	0.849548	0.84481	0.823345	0.856614	0.829393	0.850219	0.824052	0.843412	0.848923	0.818061	0.827989	0.844818	0.83814	0.849775	0.799989	0.844781	0.840246	0.827859	0.831432	0.83241	0.824151	0.823872	0.836441	0.840133	0.828391	0.832668	0.837194	0.728371	0.841496	0.843397	0.825784	0.843326	0.833438	0.818023	0.817356	0.83074	0.831431
SRR8615314	0.813164	0.801238	0.807517	0.797329	0.809643	0.803106	0.796128	0.806511	0.799432	0.810592	0.827469	0.805775	0.808047	0.808097	0.785743	0.815101	0.805785	0.80938	0.797132	0.800948	0.806156	0.800948	0.815887	0.811022	0.808189	0.807201	0.773693	0.805826	0.810407	0.804633	0.804676	0.809528	0.796263	0.79603	0.810585	0.810945	0.807579	0.808542	0.809549	0.706542	0.810639	0.803408	0.796208	0.814558	0.803437	0.824438	0.785689	0.812477	0.813911
SRR8615316	0.858514	0.848545	0.855037	0.842366	0.858949	0.85401	0.852225	0.855694	0.842649	0.855904	0.775034	0.847671	0.858928	0.856457	0.833615	0.862785	0.851945	0.854245	0.844969	0.860351	0.856333	0.83565	0.839907	0.86274	0.854913	0.862342	0.822321	0.852213	0.85547	0.843582	0.850361	0.849648	0.842994	0.838753	0.851241	0.851051	0.846869	0.8445	0.850734	0.752068	0.85238	0.849737	0.841999	0.858588	0.848099	0.830047	0.824568	0.844845	0.841229
SRR8615317	0.824976	0.811153	0.823205	0.813832	0.817947	0.824102	0.815338	0.835154	0.799019	0.811762	0.775417	0.831132	0.828154	0.828892	0.798271	0.833571	0.797882	0.843052	0.795542	0.827409	0.837146	0.795201	0.803053	0.814862	0.801658	0.831258	0.784942	0.834286	0.818473	0.806328	0.809089	0.812993	0.801456	0.800093	0.820145	0.82577	0.815578	0.81519	0.822682	0.725018	0.828457	0.83018	0.815202	0.822268	0.826279	0.799188	0.803011	0.815173	0.824781
SRR8615320	0.83912	0.828663	0.839663	0.821828	0.837165	0.834369	0.840725	0.838962	0.816797	0.836915	0.764792	0.834899	0.845011	0.836161	0.81438	0.849047	0.830566	0.847243	0.81931	0.843198	0.838505	0.81233	0.819977	0.83917	0.823247	0.840749	0.797707	0.841945	0.839133	0.827833	0.833675	0.835562	0.826117	0.820665	0.834724	0.835083	0.831681	0.83154	0.836252	0.734153	0.836366	0.830973	0.820534	0.840152	0.833766	0.815688	0.810806	0.826648	0.828049
SRR8615322	0.829362	0.821593	0.826705	0.804343	0.83067	0.822486	0.822318	0.81995	0.820657	0.828554	0.764463	0.818365	0.827499	0.824603	0.802229	0.828895	0.828482	0.830101	0.817689	0.826948	0.818765	0.806597	0.808061	0.829247	0.818487	0.829922	0.800473	0.829854	0.833767	0.826918	0.832126	0.831548	0.822295	0.817203	0.829177	0.832255	0.830623	0.823806	0.830424	0.73986	0.827668	0.825786	0.821397	0.836934	0.825785	0.809145	0.802039	0.827288	0.81862
SRR8615329	0.804057	0.788987	0.794741	0.787741	0.802779	0.807212	0.780302	0.785277	0.825216	0.794668	0.749006	0.788362	0.795833	0.809607	0.767766	0.798092	0.792762	0.800515	0.80969	0.793675	0.788286	0.7969	0.795151	0.795084	0.797169	0.797454	0.816645	0.807036	0.808586	0.795657	0.799818	0.797696	0.7943	0.789113	0.809984	0.817349	0.809695	0.794602	0.804383	0.746625	0.808932	0.812588	0.835596	0.812159	0.812807	0.784007	0.774867	0.811059	0.797985
SRR8615331	0.80749	0.794394	0.796682	0.792114	0.807036	0.814741	0.780157	0.790149	0.837027	0.798433	0.748603	0.789001	0.795762	0.808917	0.772414	0.798157	0.798993	0.79742	0.821714	0.79949	0.792652	0.797915	0.799696	0.798677	0.801366	0.801193	0.828942	0.808014	0.812577	0.800056	0.804332	0.802507	0.800604	0.795315	0.816802	0.821167	0.815204	0.797875	0.808235	0.753778	0.814815	0.81937	0.845904	0.819549	0.818065	0.787946	0.778094	0.814342	0.80309
SRR8615332	0.834192	0.835683	0.83063	0.819363	0.83492	0.829491	0.826314	0.828583	0.820668	0.834147	0.775728	0.827857	0.834998	0.836321	0.811486	0.836428	0.83171	0.838659	0.820784	0.831229	0.828509	0.81429	0.815669	0.835908	0.82842	0.841542	0.799676	0.831717	0.836224	0.829166	0.832905	0.832263	0.823713	0.818963	0.832662	0.835404	0.831415	0.824381	0.832363	0.732149	0.830822	0.831557	0.820737	0.839582	0.829207	0.812077	0.807745	0.832773	0.822175
SRR8615333	0.84134	0.838908	0.83649	0.826989	0.843391	0.836957	0.836213	0.837293	0.823759	0.838664	0.761349	0.833061	0.841027	0.839677	0.815369	0.841096	0.83552	0.839152	0.826252	0.840506	0.835973	0.816509	0.818588	0.844685	0.834106	0.84474	0.800891	0.831049	0.835961	0.827072	0.833425	0.831661	0.825486	0.81968	0.831577	0.832172	0.828491	0.824759	0.832802	0.727927	0.831401	0.831135	0.81751	0.838795	0.827929	0.807137	0.805545	0.825714	0.820039
SRR8615334	0.819044	0.809621	0.814763	0.803019	0.817122	0.813204	0.813892	0.812732	0.812086	0.824366	0.772965	0.811542	0.820731	0.818656	0.793637	0.82089	0.818892	0.823451	0.811427	0.812005	0.813935	0.805703	0.803398	0.820968	0.817358	0.817724	0.789017	0.81678	0.82251	0.816827	0.819692	0.817331	0.81019	0.807434	0.817201	0.817718	0.816991	0.80666	0.81655	0.723052	0.814065	0.813604	0.806657	0.822719	0.811551	0.797406	0.787656	0.819309	0.804186
SRR8615335	0.841631	0.826649	0.841967	0.830746	0.838625	0.838724	0.851006	0.844766	0.809416	0.836912	0.733422	0.831909	0.85201	0.835157	0.81926	0.849877	0.82504	0.836869	0.81617	0.843415	0.844118	0.814754	0.819459	0.837523	0.830907	0.840043	0.789232	0.828491	0.823285	0.807732	0.815288	0.815046	0.811215	0.811017	0.82005	0.814733	0.806628	0.813885	0.818736	0.716929	0.825834	0.823533	0.799968	0.821509	0.818132	0.795884	0.801166	0.801385	0.814731
SRR8615336	0.835387	0.822082	0.835913	0.822453	0.832489	0.830241	0.836169	0.835411	0.807164	0.829141	0.729842	0.824844	0.84076	0.830917	0.811814	0.838762	0.820657	0.829205	0.811254	0.836723	0.83576	0.81469	0.81308	0.830577	0.816994	0.83426	0.788351	0.820338	0.819367	0.806287	0.812981	0.812675	0.80801	0.804735	0.816664	0.813701	0.80793	0.81223	0.816486	0.722966	0.820947	0.81853	0.801548	0.819097	0.814417	0.794497	0.795127	0.802135	0.810921
SRR8615337	0.827957	0.800651	0.816079	0.804723	0.813783	0.819875	0.807864	0.814386	0.790629	0.806396	0.764323	0.816405	0.822268	0.821228	0.792509	0.824519	0.793803	0.828039	0.791602	0.81083	0.816884	0.792999	0.792677	0.806558	0.801782	0.818415	0.775316	0.821575	0.807401	0.797497	0.799865	0.802883	0.795524	0.795267	0.806962	0.815319	0.801479	0.803267	0.814222	0.716902	0.81574	0.817516	0.8039	0.813405	0.813594	0.787514	0.792744	0.801987	0.805101
SRR8615338	0.844413	0.817352	0.827274	0.822717	0.833876	0.837434	0.818909	0.825666	0.81277	0.82295	0.753829	0.820403	0.83593	0.834499	0.80623	0.836463	0.812841	0.827143	0.815453	0.829218	0.827132	0.811558	0.815404	0.826117	0.822473	0.83385	0.806044	0.833293	0.828644	0.812618	0.817294	0.818815	0.815097	0.809789	0.827087	0.834101	0.819658	0.820891	0.831119	0.739816	0.834606	0.836449	0.828901	0.830385	0.836937	0.80873	0.809348	0.81973	0.824
SRR8615339	0.823958	0.815745	0.819553	0.80926	0.819421	0.820273	0.81522	0.8145	0.819846	0.847562	0.764035	0.815975	0.822687	0.824216	0.799097	0.822105	0.824549	0.82613	0.818014	0.817618	0.814895	0.813805	0.807591	0.823315	0.831238	0.822032	0.798651	0.822565	0.826111	0.819999	0.824226	0.825104	0.819049	0.811641	0.824941	0.822155	0.828026	0.814699	0.824652	0.738404	0.819833	0.81701	0.814751	0.830923	0.819957	0.805508	0.79594	0.822403	0.811498
SRR8615340	0.829878	0.821286	0.824684	0.815774	0.827378	0.826707	0.820898	0.822451	0.825195	0.863836	0.774775	0.819314	0.828611	0.828107	0.804428	0.829916	0.82865	0.828035	0.823382	0.822256	0.823182	0.818336	0.813964	0.828604	0.851483	0.827283	0.803476	0.82967	0.830415	0.823804	0.826752	0.828045	0.821657	0.816601	0.827411	0.827989	0.831458	0.817711	0.82846	0.736996	0.824459	0.823824	0.819518	0.836291	0.823913	0.810474	0.799186	0.827738	0.816587
SRR8615341	0.838102	0.823465	0.82806	0.824609	0.833216	0.837956	0.818541	0.82399	0.838252	0.83098	0.773386	0.82329	0.829451	0.836971	0.802862	0.835771	0.826865	0.833636	0.827852	0.827208	0.825666	0.820052	0.821864	0.82915	0.82844	0.833461	0.822343	0.840127	0.839227	0.82514	0.830104	0.830475	0.824437	0.820742	0.837205	0.842973	0.83713	0.825428	0.83659	0.750397	0.838002	0.839164	0.840392	0.840562	0.838986	0.812597	0.805083	0.836906	0.827086
SRR8615342	0.838775	0.82133	0.840566	0.823845	0.83471	0.839045	0.840154	0.831666	0.814585	0.829313	0.761871	0.830551	0.849588	0.838987	0.805017	0.846613	0.818202	0.849672	0.813347	0.835879	0.833826	0.820189	0.817937	0.830222	0.818333	0.833833	0.797304	0.848412	0.83161	0.817195	0.822324	0.826155	0.818423	0.811195	0.829941	0.835262	0.826943	0.827088	0.834534	0.745188	0.831261	0.832947	0.825763	0.83243	0.837264	0.807248	0.802941	0.824636	0.824838
SRR8615343	0.825353	0.815265	0.82118	0.813921	0.820918	0.818046	0.815983	0.825003	0.810525	0.827737	0.826827	0.818649	0.826069	0.821962	0.802287	0.830636	0.819833	0.824086	0.809713	0.815204	0.825225	0.814528	0.821767	0.825623	0.82234	0.821646	0.784038	0.818554	0.821343	0.815642	0.815948	0.822023	0.808716	0.809644	0.819522	0.81793	0.815509	0.817245	0.818716	0.717337	0.819115	0.815515	0.802359	0.827494	0.812562	0.82538	0.799499	0.818355	0.818498
SRR8615344	0.818849	0.805923	0.807536	0.806812	0.815599	0.818231	0.801574	0.807313	0.83212	0.820509	0.770366	0.806385	0.813213	0.820746	0.790633	0.813778	0.818727	0.813436	0.829107	0.807423	0.809463	0.809362	0.805946	0.815708	0.823897	0.814366	0.81174	0.815477	0.822985	0.815975	0.820546	0.81669	0.816177	0.813625	0.824819	0.818491	0.820851	0.803645	0.817377	0.732927	0.816865	0.817641	0.823487	0.830798	0.816667	0.796107	0.786233	0.826168	0.804247
SRR8615345	0.818834	0.806978	0.816552	0.808322	0.816597	0.811444	0.807837	0.818139	0.804142	0.81949	0.813276	0.810591	0.818032	0.813979	0.795089	0.824885	0.81049	0.813495	0.80674	0.807258	0.818101	0.811462	0.824471	0.818351	0.816958	0.814126	0.775739	0.801681	0.807146	0.801663	0.800621	0.804148	0.79442	0.797629	0.807761	0.807471	0.799941	0.805093	0.804601	0.711554	0.809388	0.802593	0.796641	0.81389	0.799818	0.823052	0.787996	0.805836	0.813021
SRR8615346	0.801334	0.790797	0.795266	0.784435	0.798573	0.794866	0.784797	0.793073	0.793169	0.801436	0.815977	0.796121	0.79707	0.798827	0.775069	0.80225	0.79381	0.803799	0.788492	0.788713	0.793633	0.790478	0.802046	0.79769	0.798355	0.797397	0.771691	0.802837	0.804668	0.79887	0.800439	0.803201	0.790388	0.791622	0.803696	0.806478	0.80328	0.799937	0.8034	0.707722	0.803017	0.798212	0.792633	0.808016	0.798601	0.810945	0.780154	0.807522	0.805281
SRR8615347	0.802947	0.793541	0.799637	0.785424	0.801643	0.799946	0.789014	0.795354	0.797621	0.803646	0.787072	0.796593	0.800668	0.801661	0.781678	0.804333	0.795753	0.804954	0.795657	0.791682	0.796147	0.792236	0.801649	0.79939	0.797246	0.799572	0.77656	0.796542	0.801726	0.794787	0.797014	0.796836	0.78953	0.792021	0.801298	0.803953	0.798625	0.794058	0.798602	0.714513	0.802195	0.799955	0.799175	0.807946	0.795926	0.800849	0.780723	0.80203	0.80073
SRR8615348	0.798619	0.787779	0.798459	0.784013	0.794376	0.792979	0.788051	0.795405	0.782104	0.801133	0.788369	0.79435	0.798985	0.795121	0.780245	0.802907	0.789508	0.800208	0.787298	0.788025	0.79536	0.791174	0.796299	0.7957	0.793311	0.795852	0.758627	0.787318	0.791827	0.785516	0.786527	0.789104	0.779566	0.78181	0.792584	0.79367	0.785936	0.788226	0.790579	0.705343	0.796286	0.792328	0.784175	0.799126	0.78604	0.801033	0.777374	0.790457	0.796531
SRR8615349	0.819729	0.807716	0.818029	0.804903	0.815306	0.811771	0.807148	0.812409	0.803731	0.819932	0.788586	0.810617	0.818403	0.818809	0.795057	0.819254	0.808613	0.817478	0.805314	0.808641	0.813126	0.820464	0.814597	0.815726	0.809628	0.81355	0.781354	0.805977	0.810434	0.801182	0.803877	0.806544	0.798657	0.796338	0.810396	0.812978	0.804918	0.806044	0.808205	0.736264	0.811504	0.808596	0.804379	0.815611	0.805075	0.812521	0.787316	0.806764	0.811928
SRR8615350	0.795544	0.783611	0.794929	0.781567	0.789964	0.789285	0.785424	0.788913	0.77972	0.796915	0.770288	0.78649	0.795024	0.791914	0.775821	0.796458	0.784409	0.793001	0.782403	0.78341	0.789167	0.797829	0.796669	0.790857	0.789404	0.790213	0.760418	0.782361	0.787421	0.778346	0.780053	0.782536	0.777885	0.778712	0.787255	0.788595	0.780228	0.782434	0.784703	0.721064	0.790168	0.786929	0.782741	0.793281	0.782729	0.794102	0.770049	0.784132	0.789606
SRR8615351	0.805386	0.792833	0.803085	0.793135	0.800615	0.797703	0.794313	0.801823	0.788539	0.80756	0.793406	0.800829	0.807268	0.805304	0.783935	0.809159	0.793847	0.807462	0.791432	0.79303	0.802877	0.804651	0.804812	0.799512	0.800148	0.798766	0.765834	0.79369	0.796871	0.788024	0.788941	0.793166	0.78419	0.787123	0.797142	0.798761	0.7904	0.790403	0.795047	0.714901	0.798804	0.796764	0.789191	0.803162	0.791794	0.801796	0.776525	0.7953	0.798867
SRR8615352	0.816461	0.807939	0.812871	0.796661	0.816038	0.811209	0.801731	0.808713	0.804493	0.815377	0.779229	0.804049	0.813262	0.811524	0.794383	0.816604	0.806064	0.809428	0.806043	0.807988	0.809875	0.803379	0.812637	0.812602	0.807713	0.814021	0.78627	0.807094	0.812719	0.805089	0.807509	0.807352	0.801661	0.798779	0.812516	0.814268	0.807517	0.807958	0.809267	0.722874	0.814402	0.813542	0.80832	0.816884	0.807842	0.814261	0.792456	0.809205	0.81373
SRR8615353	0.841907	0.851561	0.835947	0.821059	0.843961	0.837881	0.827978	0.82971	0.83174	0.834924	0.771374	0.830396	0.835106	0.837951	0.815956	0.838802	0.834799	0.838217	0.829445	0.842986	0.829386	0.815386	0.821773	0.844556	0.830305	0.851593	0.812955	0.842536	0.845903	0.839032	0.844354	0.843486	0.833637	0.823607	0.844035	0.848213	0.844359	0.839883	0.845039	0.742021	0.843068	0.843729	0.834668	0.848895	0.842388	0.823534	0.81858	0.839566	0.834447
SRR8615354	0.81157	0.801495	0.807093	0.791218	0.809141	0.806123	0.79557	0.801226	0.805731	0.809632	0.78991	0.803511	0.806259	0.809141	0.784878	0.81282	0.8015	0.814307	0.802959	0.800259	0.801833	0.79871	0.803541	0.807004	0.804052	0.809536	0.788437	0.810409	0.813592	0.80619	0.808634	0.809004	0.800664	0.800635	0.812805	0.816559	0.812216	0.805421	0.810436	0.719087	0.813456	0.812095	0.810586	0.818604	0.808347	0.806529	0.789204	0.81387	0.81019
SRR8615355	0.837625	0.846533	0.834918	0.823665	0.84055	0.834086	0.82735	0.833446	0.823219	0.834708	0.77376	0.829938	0.836491	0.837414	0.823103	0.840962	0.831139	0.838167	0.824008	0.837268	0.833708	0.813449	0.819492	0.837972	0.829816	0.848553	0.802738	0.835396	0.839298	0.831463	0.834737	0.835617	0.828275	0.823527	0.837023	0.841773	0.834758	0.829418	0.836791	0.735502	0.838122	0.83924	0.827314	0.845709	0.833241	0.8166	0.820982	0.833465	0.830122
SRR8615356	0.838364	0.844116	0.833189	0.82531	0.839589	0.833892	0.834358	0.834693	0.824761	0.840485	0.754848	0.821872	0.837207	0.830017	0.822507	0.840341	0.836363	0.82694	0.826282	0.836831	0.833756	0.81336	0.822863	0.841392	0.834942	0.845623	0.800566	0.825339	0.831575	0.824436	0.829848	0.827152	0.821151	0.821182	0.827529	0.825313	0.822695	0.818554	0.826305	0.723874	0.827984	0.827004	0.811574	0.834234	0.821489	0.807504	0.809348	0.821546	0.8163
SRR8615357	0.804126	0.791143	0.792911	0.790128	0.800868	0.805872	0.783858	0.788982	0.826497	0.805483	0.760102	0.791406	0.797149	0.805441	0.772532	0.795857	0.802777	0.798527	0.826747	0.793676	0.791391	0.80206	0.793445	0.799902	0.809844	0.79852	0.81212	0.803184	0.811387	0.802911	0.806655	0.803991	0.804972	0.799929	0.813744	0.809153	0.810391	0.792723	0.806369	0.732541	0.806588	0.80883	0.822628	0.818502	0.806832	0.786316	0.772575	0.816842	0.794872
SRR8615359	0.832121	0.822435	0.826812	0.818721	0.83346	0.828882	0.822312	0.828066	0.820609	0.832344	0.784904	0.825037	0.832209	0.832604	0.809136	0.835937	0.823602	0.835943	0.821289	0.824084	0.83018	0.812342	0.815297	0.83137	0.832505	0.834228	0.799731	0.828843	0.831569	0.821795	0.825104	0.824416	0.819258	0.81807	0.825817	0.830534	0.823794	0.816339	0.825958	0.730244	0.82834	0.83128	0.819659	0.835916	0.821864	0.806619	0.804602	0.826694	0.816444
SRR8615360	0.810909	0.798478	0.804079	0.792086	0.806912	0.801864	0.792439	0.800763	0.798414	0.807556	0.820311	0.802244	0.804016	0.805084	0.782095	0.808836	0.80147	0.807172	0.794942	0.79812	0.800413	0.799045	0.811995	0.807291	0.803745	0.804803	0.775299	0.803586	0.809927	0.80282	0.803909	0.807759	0.79576	0.795024	0.810069	0.810413	0.805534	0.807423	0.808828	0.709723	0.809973	0.80263	0.796136	0.812414	0.80285	0.819818	0.785086	0.808317	0.813521
SRR8615361	0.819277	0.80853	0.81374	0.803711	0.814949	0.812481	0.805814	0.814275	0.80729	0.819988	0.82666	0.81264	0.816487	0.81481	0.795378	0.821189	0.812223	0.819183	0.805048	0.808784	0.814439	0.807001	0.813845	0.817573	0.815499	0.814349	0.783	0.814522	0.818682	0.812107	0.813705	0.817678	0.805307	0.805046	0.81691	0.815433	0.814728	0.813354	0.816182	0.711932	0.81638	0.81541	0.801102	0.823946	0.810182	0.818268	0.794365	0.816841	0.815483
SRR8615362	0.808646	0.795239	0.812758	0.797037	0.801909	0.804469	0.810504	0.827594	0.774827	0.801934	0.741734	0.821504	0.817907	0.809454	0.791695	0.821789	0.784596	0.826871	0.776668	0.819594	0.828688	0.787489	0.784983	0.798937	0.788175	0.817589	0.760426	0.812539	0.795935	0.785098	0.787966	0.792959	0.784971	0.783133	0.797822	0.799255	0.789985	0.795301	0.799835	0.716396	0.813767	0.810725	0.787682	0.800649	0.799984	0.778341	0.789384	0.785689	0.803816
SRR8615363	0.808863	0.801043	0.803681	0.790017	0.806421	0.802551	0.791816	0.801188	0.796852	0.80904	0.840722	0.801761	0.80542	0.803538	0.783425	0.809254	0.803443	0.806517	0.794952	0.798452	0.801309	0.794256	0.810413	0.808201	0.803164	0.804635	0.772153	0.804249	0.809015	0.805926	0.803816	0.810643	0.795124	0.79148	0.808947	0.810423	0.807689	0.810358	0.808638	0.707573	0.807158	0.802937	0.795725	0.816591	0.803763	0.825521	0.785497	0.807027	0.812054
SRR8615364	0.808899	0.798173	0.799295	0.792915	0.808199	0.805775	0.791774	0.795738	0.804286	0.807637	0.767068	0.795369	0.804164	0.810922	0.781313	0.805638	0.805068	0.803278	0.805099	0.796265	0.797385	0.799781	0.798268	0.807847	0.809602	0.806485	0.789668	0.807392	0.816002	0.808629	0.811661	0.808682	0.80556	0.801173	0.812279	0.814129	0.81171	0.799366	0.809438	0.728564	0.808253	0.810959	0.810571	0.823624	0.809192	0.796707	0.78272	0.819673	0.799589
SRR8615365	0.826984	0.816809	0.821193	0.811733	0.823623	0.819072	0.815073	0.820357	0.815661	0.829375	0.811255	0.81541	0.823572	0.822113	0.803858	0.828329	0.824465	0.820864	0.815348	0.81635	0.820477	0.81392	0.8209	0.827326	0.824941	0.822167	0.790997	0.816448	0.82419	0.818083	0.820868	0.82426	0.813971	0.811212	0.82079	0.820868	0.819533	0.81887	0.820734	0.722086	0.82039	0.817123	0.808842	0.829901	0.81429	0.823329	0.798404	0.82056	0.818583
SRR8615366	0.817579	0.806784	0.818048	0.807913	0.814	0.814768	0.809646	0.831967	0.78957	0.808385	0.773158	0.829586	0.822183	0.822206	0.801084	0.826803	0.792539	0.835397	0.788656	0.822369	0.833407	0.788803	0.796301	0.807714	0.801065	0.827942	0.772305	0.824002	0.810904	0.799167	0.80171	0.805605	0.796779	0.795357	0.810777	0.816801	0.804991	0.808103	0.813604	0.714524	0.82618	0.825529	0.80294	0.816743	0.813371	0.793377	0.803456	0.806461	0.816018
SRR8615367	0.810123	0.799757	0.804645	0.793524	0.808384	0.805284	0.79335	0.801467	0.805144	0.807253	0.816476	0.802997	0.805827	0.807258	0.781916	0.811652	0.802271	0.80949	0.799573	0.799919	0.801871	0.802991	0.819426	0.808075	0.804055	0.805512	0.785549	0.808759	0.811264	0.802641	0.803191	0.808099	0.795991	0.79295	0.810517	0.814443	0.809294	0.808218	0.808955	0.724031	0.810136	0.806131	0.805673	0.813215	0.807338	0.819091	0.785217	0.810252	0.813932
SRR8615368	0.815655	0.802659	0.812991	0.798889	0.809341	0.805669	0.808711	0.814562	0.793745	0.813941	0.786408	0.809443	0.814123	0.80679	0.791105	0.819483	0.80364	0.813245	0.796127	0.807351	0.813528	0.805916	0.808517	0.810552	0.805124	0.81019	0.768581	0.801709	0.803925	0.797433	0.797947	0.801391	0.792286	0.793531	0.804481	0.800152	0.795562	0.801103	0.801656	0.705093	0.807498	0.802061	0.786421	0.807681	0.794996	0.808336	0.784107	0.797093	0.809036
SRR8615369	0.811573	0.798661	0.807659	0.795883	0.806732	0.803284	0.799107	0.808714	0.792895	0.809125	0.803786	0.807248	0.809753	0.806269	0.78556	0.81494	0.800114	0.812616	0.794533	0.800733	0.808468	0.800581	0.807391	0.806624	0.8027	0.805073	0.76754	0.800217	0.803629	0.796881	0.797019	0.800422	0.79027	0.791738	0.80375	0.803731	0.797237	0.799275	0.80153	0.703243	0.805922	0.801757	0.789851	0.80791	0.796181	0.812236	0.782724	0.800263	0.809268
SRR8615371	0.83735	0.820694	0.838815	0.826309	0.832204	0.831002	0.837951	0.846194	0.800092	0.827045	0.769252	0.839579	0.846543	0.835928	0.809095	0.851043	0.814121	0.849419	0.803972	0.842736	0.846401	0.80707	0.813033	0.829226	0.815878	0.840271	0.779482	0.832595	0.820783	0.809356	0.812459	0.816505	0.805621	0.804467	0.820381	0.822425	0.811241	0.818877	0.822241	0.718007	0.829931	0.828654	0.806337	0.82373	0.821132	0.802636	0.80263	0.809895	0.820493
SRR8615372	0.810213	0.80225	0.807961	0.790823	0.80626	0.801565	0.802211	0.803808	0.796569	0.81111	0.788298	0.805308	0.807429	0.804586	0.78757	0.816308	0.804403	0.814687	0.79697	0.804709	0.803802	0.792756	0.802016	0.808669	0.800119	0.808394	0.777076	0.809574	0.812378	0.805425	0.807211	0.810453	0.79819	0.800318	0.809526	0.809119	0.80923	0.808383	0.809529	0.715452	0.809533	0.805194	0.798262	0.815254	0.804075	0.808622	0.789907	0.805973	0.809496
SRR8615373	0.824019	0.81046	0.819002	0.806758	0.818974	0.815485	0.815783	0.821054	0.806831	0.822111	0.783412	0.813521	0.820936	0.815194	0.799999	0.82588	0.813392	0.81626	0.806931	0.814241	0.818555	0.81206	0.817444	0.818755	0.816001	0.817406	0.782113	0.807711	0.812621	0.804074	0.805966	0.808041	0.800149	0.803332	0.811921	0.809169	0.803179	0.805219	0.808808	0.715201	0.814561	0.810526	0.797502	0.816095	0.803452	0.812234	0.791797	0.804552	0.81408
SRR8615374	0.793176	0.781129	0.785704	0.780328	0.79235	0.794263	0.777121	0.782615	0.798116	0.793655	0.75563	0.78598	0.790141	0.797338	0.765526	0.790365	0.786414	0.796173	0.790541	0.781483	0.785511	0.786331	0.778856	0.790535	0.795218	0.792077	0.783284	0.798343	0.802414	0.792896	0.795838	0.793402	0.791596	0.788702	0.798504	0.803571	0.801539	0.78424	0.796192	0.713372	0.797751	0.800441	0.79973	0.805128	0.795602	0.776028	0.769232	0.803028	0.785529
SRR8615375	0.847353	0.836824	0.850629	0.829659	0.846269	0.844735	0.838418	0.842618	0.826822	0.833934	0.756296	0.841033	0.850188	0.849184	0.815284	0.852561	0.827572	0.852632	0.824438	0.859029	0.844453	0.819676	0.825007	0.842621	0.821533	0.853711	0.817106	0.850023	0.845476	0.829409	0.835549	0.840374	0.82878	0.818923	0.845917	0.851298	0.842592	0.845743	0.849219	0.754819	0.850204	0.850094	0.846146	0.845955	0.852945	0.826261	0.820717	0.83558	0.845304
SRR8615376	0.80645	0.796868	0.803286	0.793105	0.803134	0.799723	0.797921	0.806118	0.790208	0.808893	0.797135	0.80111	0.806396	0.801943	0.785265	0.810854	0.798483	0.804511	0.791901	0.795531	0.805422	0.796156	0.806515	0.804286	0.805243	0.802268	0.763092	0.793625	0.795785	0.791531	0.790657	0.793165	0.783815	0.786732	0.795549	0.794222	0.789333	0.791287	0.793123	0.699017	0.797364	0.793614	0.780042	0.801701	0.7877	0.805737	0.776655	0.790998	0.799982
SRR8615377	0.839949	0.826834	0.839755	0.827586	0.838433	0.83494	0.835771	0.842949	0.809433	0.832245	0.782872	0.837229	0.845446	0.842024	0.813093	0.852381	0.819104	0.85058	0.81201	0.840564	0.843905	0.814228	0.820057	0.835325	0.823487	0.846683	0.789846	0.840501	0.830237	0.817811	0.820905	0.823806	0.814618	0.810922	0.828743	0.834732	0.822346	0.82507	0.830718	0.729616	0.834786	0.836677	0.820596	0.834369	0.829742	0.813288	0.810668	0.8232	0.827553
SRR8615378	0.805774	0.795122	0.803454	0.79254	0.803247	0.799125	0.795453	0.803953	0.791521	0.805467	0.803993	0.802527	0.804622	0.802299	0.782478	0.80917	0.795864	0.805762	0.792815	0.795885	0.80374	0.795629	0.807486	0.802986	0.804703	0.800942	0.767874	0.796996	0.799123	0.793689	0.792248	0.796028	0.786994	0.787865	0.799413	0.798748	0.793579	0.795581	0.797033	0.702532	0.800991	0.795582	0.787664	0.804216	0.79242	0.812186	0.778904	0.794727	0.804824
SRR8615379	0.82692	0.813	0.822541	0.815038	0.82302	0.827555	0.81771	0.824737	0.816749	0.825383	0.755529	0.817635	0.82516	0.827967	0.803132	0.828352	0.812786	0.827549	0.814391	0.819872	0.826113	0.81188	0.811164	0.820335	0.823551	0.825692	0.799347	0.823982	0.821917	0.80887	0.812545	0.812474	0.80788	0.806695	0.818615	0.819748	0.81529	0.808294	0.817425	0.736211	0.821082	0.826176	0.816862	0.823164	0.819196	0.797156	0.797007	0.814704	0.811663
SRR8615380	0.827236	0.817649	0.823854	0.81012	0.825375	0.81903	0.81239	0.8205	0.814484	0.824717	0.817317	0.818511	0.822192	0.820863	0.799384	0.828446	0.817164	0.82237	0.811854	0.818652	0.821176	0.815766	0.828011	0.825068	0.820173	0.823346	0.788715	0.818883	0.822031	0.81465	0.815715	0.820754	0.808254	0.806545	0.822797	0.823266	0.818776	0.821757	0.821808	0.719821	0.823039	0.818965	0.812205	0.826568	0.816408	0.83727	0.798353	0.820648	0.828758
SRR8615381	0.826502	0.81218	0.824322	0.817744	0.819585	0.823902	0.816229	0.84516	0.797549	0.815342	0.781503	0.833061	0.830192	0.828222	0.803341	0.835688	0.800851	0.841206	0.798276	0.824358	0.847195	0.803149	0.805574	0.813511	0.811564	0.831322	0.780581	0.830178	0.815808	0.802943	0.805699	0.811309	0.801695	0.800502	0.818298	0.822542	0.812057	0.810755	0.81933	0.726486	0.827356	0.830851	0.810036	0.822068	0.820656	0.798534	0.804164	0.813147	0.8232
SRR8615383	0.847277	0.837508	0.841001	0.827082	0.846134	0.840505	0.837036	0.835037	0.836083	0.844306	0.777967	0.837628	0.844621	0.844969	0.816928	0.845104	0.847555	0.846052	0.833666	0.843578	0.834766	0.823336	0.824154	0.849634	0.835677	0.844192	0.813933	0.843537	0.850032	0.845315	0.85048	0.848793	0.840459	0.831626	0.846957	0.847267	0.846903	0.841542	0.847813	0.743426	0.842122	0.837299	0.834927	0.853329	0.843644	0.825366	0.814671	0.84433	0.834032
SRR8615384	0.836392	0.824425	0.831027	0.822162	0.834297	0.831288	0.828783	0.827627	0.830478	0.84115	0.777025	0.824122	0.83654	0.832674	0.807356	0.835949	0.840118	0.832885	0.828293	0.829058	0.829349	0.819207	0.819033	0.840826	0.834934	0.832647	0.803759	0.830091	0.838396	0.832057	0.837019	0.833937	0.82807	0.821692	0.834381	0.832829	0.832732	0.82267	0.832268	0.73136	0.829621	0.826901	0.822202	0.84238	0.82879	0.811244	0.799903	0.838088	0.818724
SRR8615385	0.815618	0.806392	0.810618	0.799859	0.812557	0.80806	0.799725	0.810116	0.803664	0.81542	0.846325	0.813622	0.811548	0.81205	0.787158	0.818126	0.807974	0.818862	0.801072	0.806292	0.810239	0.802601	0.815109	0.814013	0.810855	0.811399	0.777946	0.813903	0.81709	0.812137	0.811934	0.817369	0.803027	0.800171	0.816524	0.817013	0.815449	0.817106	0.816314	0.707567	0.814859	0.809939	0.800955	0.820902	0.81042	0.827871	0.78828	0.817573	0.818547
SRR8615386	0.827333	0.816124	0.826267	0.812706	0.823182	0.820435	0.827677	0.823224	0.812297	0.839055	0.76661	0.817623	0.831025	0.823889	0.802484	0.830221	0.828506	0.828726	0.814598	0.821908	0.823447	0.821342	0.812047	0.831175	0.823649	0.82467	0.784244	0.817715	0.822637	0.817756	0.820829	0.821747	0.812146	0.810042	0.817786	0.817733	0.816422	0.811562	0.819561	0.735396	0.815393	0.811611	0.805142	0.826031	0.813425	0.804335	0.789102	0.816033	0.80884
SRR8615387	0.837894	0.835403	0.836676	0.827151	0.833374	0.836326	0.828694	0.841415	0.819848	0.832499	0.759107	0.837096	0.838749	0.835287	0.831309	0.839346	0.82798	0.842088	0.822234	0.842771	0.841972	0.815081	0.813283	0.832813	0.826163	0.852506	0.797581	0.828482	0.832835	0.822105	0.828154	0.828171	0.822336	0.820088	0.834064	0.830089	0.82505	0.823259	0.830213	0.731004	0.836385	0.840631	0.818456	0.839213	0.828783	0.805667	0.821534	0.825418	0.827906
SRR8615388	0.842356	0.832559	0.83888	0.82518	0.839257	0.841881	0.834403	0.831909	0.837772	0.844856	0.763575	0.82862	0.840643	0.838252	0.813011	0.839222	0.841575	0.839472	0.834932	0.838962	0.831442	0.829301	0.822883	0.847398	0.836106	0.839718	0.814645	0.838615	0.84336	0.833827	0.840365	0.839239	0.831753	0.824277	0.841249	0.841251	0.839659	0.830608	0.840187	0.75217	0.836161	0.834604	0.834055	0.846695	0.840149	0.816867	0.80586	0.83892	0.82727
SRR8615389	0.814619	0.805527	0.814179	0.806445	0.8109	0.815049	0.809285	0.842365	0.781602	0.80266	0.765493	0.830744	0.823844	0.815174	0.802268	0.82712	0.788707	0.831192	0.784812	0.823346	0.84364	0.785629	0.792439	0.804183	0.799651	0.827907	0.763134	0.820005	0.803967	0.793068	0.796178	0.798941	0.790124	0.792095	0.806503	0.807355	0.79632	0.799542	0.806444	0.702617	0.822513	0.822087	0.790204	0.810226	0.807459	0.784371	0.800316	0.797802	0.816695
SRR8615390	0.843776	0.82935	0.841162	0.825626	0.839674	0.839677	0.844695	0.835404	0.829216	0.836932	0.754093	0.832189	0.843329	0.841686	0.811955	0.848235	0.83395	0.844692	0.829378	0.843315	0.834279	0.824535	0.824795	0.840953	0.830276	0.841732	0.815249	0.845866	0.844189	0.829067	0.835612	0.835159	0.829883	0.823712	0.840023	0.838034	0.835517	0.83105	0.839108	0.746857	0.839855	0.838893	0.834247	0.843286	0.839984	0.814407	0.810203	0.832026	0.829653
SRR8615392	0.813498	0.803265	0.81389	0.804724	0.810374	0.813924	0.807105	0.842981	0.782294	0.803971	0.773721	0.83246	0.821683	0.815247	0.79571	0.825709	0.787951	0.833386	0.784848	0.8219	0.845092	0.784362	0.794172	0.803674	0.796045	0.825129	0.766685	0.822833	0.80695	0.793863	0.796521	0.801846	0.792242	0.790637	0.809383	0.813602	0.800858	0.804675	0.809518	0.70856	0.823492	0.824256	0.798954	0.814115	0.813047	0.793257	0.797856	0.80129	0.821289
SRR8615393	0.835517	0.822876	0.835318	0.824782	0.830215	0.835797	0.827207	0.854547	0.808225	0.825023	0.778373	0.844064	0.838415	0.836322	0.815432	0.844515	0.811386	0.848581	0.808332	0.840032	0.856066	0.810877	0.816211	0.824009	0.818057	0.843358	0.790661	0.836641	0.8247	0.812534	0.815307	0.819616	0.809702	0.809385	0.82755	0.830659	0.819159	0.820918	0.827627	0.73325	0.840529	0.841886	0.819884	0.83206	0.830652	0.808833	0.814547	0.820785	0.835139
SRR8615394	0.839133	0.829388	0.834723	0.826375	0.838423	0.835371	0.832624	0.833793	0.82818	0.840093	0.782478	0.829708	0.838997	0.836993	0.812221	0.841594	0.835316	0.839491	0.830227	0.83289	0.834722	0.826049	0.821795	0.840349	0.837554	0.839218	0.806066	0.83398	0.838984	0.830777	0.834507	0.834304	0.827336	0.825193	0.834201	0.835495	0.831698	0.825547	0.834539	0.736696	0.834108	0.834107	0.824931	0.841509	0.82915	0.814001	0.805361	0.834367	0.823519
SRR8615395	0.823976	0.812477	0.823669	0.811566	0.819926	0.820021	0.816511	0.827118	0.802576	0.821593	0.779842	0.822535	0.82618	0.822851	0.804413	0.833897	0.808575	0.834268	0.803773	0.82176	0.828709	0.799534	0.806345	0.819711	0.813316	0.82751	0.782173	0.823983	0.820692	0.810494	0.813376	0.81574	0.80659	0.807723	0.819238	0.82023	0.814324	0.812663	0.81944	0.718451	0.821964	0.82189	0.808865	0.825873	0.815953	0.801296	0.802194	0.813509	0.814944
SRR8615396	0.820721	0.812824	0.823095	0.814025	0.817003	0.821664	0.81684	0.850376	0.793189	0.814539	0.763118	0.83184	0.830336	0.82321	0.80686	0.831793	0.799636	0.83472	0.796755	0.832287	0.852986	0.800408	0.803934	0.813573	0.80471	0.835035	0.778554	0.826197	0.81276	0.799763	0.802622	0.808756	0.798694	0.797235	0.8161	0.819149	0.807583	0.810872	0.815992	0.726066	0.828281	0.829053	0.808911	0.821137	0.820236	0.801036	0.807774	0.805678	0.828398
SRR8615397	0.816428	0.808203	0.810839	0.7963	0.817133	0.81464	0.79749	0.803213	0.81204	0.814598	0.790773	0.804678	0.809495	0.815046	0.792036	0.813141	0.807449	0.811095	0.809052	0.804517	0.804718	0.800731	0.813547	0.812814	0.814621	0.814511	0.792233	0.812403	0.817947	0.812544	0.815206	0.814185	0.805491	0.807008	0.816409	0.821983	0.817453	0.810208	0.816548	0.727787	0.817708	0.817299	0.815439	0.825157	0.813315	0.814875	0.795742	0.821536	0.814282
SRR8615398	0.828039	0.815435	0.826839	0.818215	0.823377	0.828649	0.820296	0.852031	0.797751	0.817397	0.76963	0.836894	0.83415	0.828913	0.808779	0.836799	0.803033	0.840384	0.798364	0.833731	0.852784	0.801088	0.807614	0.817073	0.808633	0.835525	0.781559	0.830644	0.817222	0.803902	0.806644	0.811648	0.803542	0.802221	0.81974	0.823226	0.810806	0.812959	0.819679	0.72351	0.831936	0.832396	0.8102	0.822857	0.823898	0.801247	0.807314	0.810638	0.827684
SRR8615399	0.840559	0.824229	0.840342	0.826588	0.836056	0.834117	0.8398	0.843662	0.808438	0.831703	0.767461	0.837696	0.847052	0.843037	0.809016	0.851471	0.820251	0.850969	0.811889	0.843208	0.846009	0.817196	0.819067	0.835202	0.818738	0.842405	0.79242	0.843529	0.83048	0.819407	0.822345	0.825598	0.815922	0.811914	0.830202	0.832668	0.824557	0.828242	0.832824	0.737147	0.834148	0.832936	0.82049	0.831774	0.832594	0.811636	0.807916	0.820959	0.828511
SRR8615400	0.842309	0.833316	0.834666	0.820603	0.840059	0.838127	0.831474	0.82844	0.847112	0.84623	0.763748	0.826766	0.837462	0.837218	0.812394	0.83813	0.8477	0.835524	0.839585	0.836864	0.826543	0.821683	0.823587	0.844557	0.838098	0.840302	0.825448	0.839574	0.847268	0.842033	0.848316	0.844239	0.838085	0.830809	0.847192	0.844198	0.847255	0.832999	0.843959	0.751772	0.838824	0.8339	0.837394	0.85162	0.841602	0.819444	0.809281	0.84298	0.82737
SRR8615401	0.841819	0.835013	0.842058	0.824566	0.841139	0.838195	0.836848	0.835493	0.828895	0.838202	0.771826	0.833095	0.842554	0.84206	0.813981	0.846291	0.836205	0.846603	0.826246	0.843621	0.836799	0.820263	0.822549	0.846073	0.830194	0.846062	0.813668	0.849463	0.849257	0.838729	0.844022	0.844162	0.833718	0.828493	0.846345	0.847728	0.845878	0.839434	0.846568	0.74963	0.844197	0.84161	0.836916	0.847457	0.845869	0.822985	0.815902	0.842351	0.835763
SRR8615402	0.837415	0.820303	0.843286	0.824983	0.832297	0.835473	0.845064	0.835528	0.81166	0.831684	0.765111	0.833404	0.848897	0.841299	0.807842	0.855667	0.817763	0.85518	0.81293	0.835615	0.837497	0.814762	0.820233	0.83052	0.821804	0.837797	0.794659	0.844808	0.828479	0.815907	0.819047	0.821932	0.813509	0.811711	0.827313	0.831659	0.820025	0.821203	0.829413	0.735874	0.831797	0.832725	0.822064	0.833021	0.83303	0.8063	0.805728	0.820613	0.823396
SRR8615404	0.820402	0.806571	0.819693	0.805748	0.815267	0.814735	0.813604	0.826948	0.791167	0.810571	0.77055	0.827892	0.825725	0.821533	0.797656	0.829642	0.797711	0.837187	0.791971	0.822277	0.828201	0.797283	0.797225	0.811683	0.801091	0.827699	0.774287	0.825622	0.813928	0.803665	0.806405	0.808121	0.800185	0.796627	0.813802	0.817236	0.806661	0.809919	0.81354	0.717662	0.824008	0.82412	0.803024	0.818098	0.813516	0.794541	0.799203	0.80961	0.81351
SRR8615405	0.836417	0.839144	0.832596	0.820991	0.838711	0.832044	0.828183	0.833039	0.82198	0.834603	0.769453	0.829189	0.83482	0.835396	0.813212	0.838638	0.829072	0.837408	0.823075	0.835522	0.832396	0.813674	0.815783	0.837686	0.829907	0.844253	0.801243	0.831588	0.835364	0.826614	0.830896	0.830595	0.822902	0.818168	0.832624	0.834914	0.829356	0.825145	0.832235	0.729021	0.832328	0.834915	0.821944	0.840235	0.828276	0.808286	0.809936	0.827129	0.823384
SRR8615406	0.832383	0.820997	0.827419	0.818733	0.831004	0.826796	0.826688	0.825697	0.815954	0.833202	0.767749	0.821351	0.8333	0.833209	0.807914	0.835637	0.830161	0.830087	0.819674	0.825966	0.826117	0.8186	0.815651	0.839796	0.828149	0.832717	0.793091	0.824188	0.829761	0.822771	0.826415	0.82527	0.818854	0.813289	0.824472	0.825323	0.821626	0.816506	0.825239	0.738219	0.822627	0.821422	0.814678	0.833298	0.820484	0.804896	0.798263	0.826272	0.812148
SRR8615407	0.825885	0.808206	0.822563	0.813197	0.823213	0.822264	0.819092	0.820402	0.802687	0.816687	0.771545	0.819663	0.830599	0.828226	0.796751	0.832783	0.8058	0.835373	0.802689	0.815733	0.822274	0.80222	0.803857	0.817569	0.813559	0.825588	0.782595	0.827554	0.818363	0.807551	0.81065	0.810491	0.805089	0.804167	0.813658	0.819996	0.809886	0.808668	0.816739	0.718303	0.817684	0.821127	0.807799	0.819366	0.814134	0.79035	0.792968	0.812535	0.805852
SRR8615408	0.817212	0.805452	0.818108	0.805077	0.812165	0.811107	0.810914	0.815195	0.800979	0.820897	0.792981	0.810623	0.820326	0.81559	0.79595	0.823982	0.807801	0.817897	0.804728	0.806781	0.814076	0.814163	0.817504	0.814991	0.812608	0.813098	0.777043	0.804951	0.807962	0.799411	0.801048	0.80448	0.794678	0.797674	0.808312	0.807565	0.80011	0.803135	0.805873	0.722691	0.810821	0.807669	0.800504	0.814235	0.802186	0.813452	0.788004	0.804256	0.811439
SRR8615409	0.835933	0.825736	0.832264	0.820874	0.832269	0.827491	0.824962	0.831332	0.820404	0.8368	0.830488	0.827369	0.834821	0.83013	0.811214	0.840224	0.828885	0.832344	0.819872	0.829194	0.831595	0.822167	0.832423	0.836228	0.830089	0.832066	0.796043	0.828842	0.83179	0.825981	0.82498	0.831819	0.818453	0.815235	0.830186	0.829891	0.825493	0.832141	0.8296	0.727671	0.830443	0.82535	0.815591	0.837065	0.824758	0.839868	0.809688	0.825181	0.831901
SRR8615410	0.814894	0.805278	0.814396	0.800024	0.812473	0.810414	0.814732	0.811458	0.807366	0.824119	0.750384	0.80553	0.81785	0.812226	0.791958	0.81615	0.81586	0.815832	0.80631	0.812093	0.811129	0.811603	0.802534	0.81873	0.811116	0.814079	0.782198	0.808998	0.813461	0.805889	0.809615	0.810802	0.802542	0.798111	0.808292	0.807829	0.808401	0.801859	0.809667	0.732643	0.806259	0.803665	0.799084	0.815745	0.803825	0.793222	0.780163	0.805897	0.798857
SRR8615411	0.806628	0.794951	0.800875	0.792585	0.8046	0.799451	0.793447	0.801985	0.794056	0.807326	0.811135	0.797777	0.805668	0.801383	0.781188	0.809924	0.799702	0.803725	0.793554	0.794735	0.802191	0.797178	0.816813	0.805784	0.801895	0.803056	0.767413	0.798036	0.803199	0.795645	0.795511	0.798892	0.788074	0.789083	0.800679	0.802903	0.796906	0.797491	0.798617	0.704881	0.801219	0.797969	0.788627	0.806163	0.795167	0.809255	0.777609	0.801856	0.802642
SRR8615412	0.826115	0.81924	0.826013	0.811227	0.823416	0.821782	0.81995	0.840741	0.796347	0.816867	0.770251	0.837097	0.831732	0.826797	0.808969	0.837132	0.805675	0.841808	0.800687	0.839261	0.842142	0.795541	0.802164	0.82104	0.808875	0.839222	0.78151	0.832521	0.822546	0.811972	0.815122	0.819988	0.808405	0.80581	0.82417	0.824975	0.817109	0.818775	0.825116	0.718261	0.831943	0.831194	0.810696	0.828088	0.823314	0.803686	0.810826	0.81423	0.828965
SRR8615413	0.821004	0.809911	0.8125	0.812242	0.817126	0.819446	0.805213	0.810381	0.820438	0.823695	0.778721	0.810722	0.818848	0.823807	0.795779	0.82203	0.817304	0.821685	0.815143	0.809857	0.812263	0.811302	0.808882	0.819948	0.820078	0.820565	0.799172	0.821396	0.824372	0.816548	0.82	0.818794	0.812415	0.811388	0.821716	0.825397	0.823854	0.809557	0.821558	0.742037	0.818701	0.820233	0.821675	0.831451	0.822207	0.803846	0.795321	0.828632	0.810307
SRR8615414	0.837715	0.827061	0.83234	0.81843	0.832714	0.832983	0.829927	0.825718	0.832386	0.857645	0.753262	0.823011	0.834808	0.833994	0.811201	0.833095	0.836927	0.832309	0.831012	0.83258	0.826169	0.826363	0.816619	0.836603	0.839129	0.833316	0.81189	0.834	0.837086	0.828116	0.834751	0.835489	0.829877	0.822571	0.836502	0.833371	0.840192	0.824645	0.835868	0.756134	0.830364	0.827116	0.826874	0.842871	0.831796	0.812417	0.802796	0.829217	0.82176
SRR8615420	0.830856	0.819124	0.824569	0.810521	0.825561	0.824375	0.825228	0.820559	0.816534	0.834222	0.760747	0.82084	0.828299	0.823476	0.80325	0.827343	0.836334	0.828308	0.820755	0.825788	0.819753	0.80885	0.804836	0.836657	0.826098	0.825727	0.795298	0.831221	0.837457	0.837922	0.84454	0.837554	0.82982	0.822849	0.834419	0.827531	0.833945	0.823783	0.834317	0.729687	0.826546	0.821776	0.811816	0.835783	0.82551	0.804525	0.796933	0.83274	0.813891
SRR8615422	0.811361	0.799221	0.802976	0.792337	0.810256	0.815067	0.789998	0.792732	0.831236	0.800847	0.740741	0.793313	0.800889	0.81394	0.776463	0.803745	0.801416	0.803828	0.817639	0.805259	0.795122	0.801863	0.800911	0.804083	0.80747	0.806243	0.825659	0.815529	0.817799	0.80232	0.809056	0.808088	0.806486	0.800995	0.820115	0.823039	0.818027	0.803504	0.813274	0.753835	0.817251	0.820352	0.841791	0.818995	0.82075	0.788249	0.781254	0.81652	0.805215
SRR8615423	0.816431	0.803084	0.810506	0.798488	0.815587	0.820886	0.796096	0.802491	0.831942	0.805621	0.746258	0.800989	0.807192	0.81713	0.781958	0.810412	0.804211	0.810749	0.821263	0.813325	0.805799	0.804593	0.801718	0.807418	0.805832	0.812466	0.825471	0.818055	0.820196	0.80573	0.81029	0.81016	0.8087	0.801853	0.82358	0.826004	0.818988	0.80848	0.816674	0.74996	0.822862	0.829048	0.844568	0.823046	0.823702	0.794414	0.787409	0.816144	0.811972
SRR8615425	0.83295	0.816418	0.833634	0.820121	0.829938	0.827497	0.833502	0.833044	0.80622	0.827972	0.757079	0.826231	0.839268	0.836632	0.805313	0.841996	0.814482	0.838441	0.806806	0.832518	0.833733	0.814521	0.815015	0.827866	0.818196	0.834171	0.789611	0.831146	0.822382	0.809457	0.812435	0.81618	0.809164	0.806618	0.819689	0.823301	0.813021	0.816481	0.822496	0.740888	0.824715	0.82607	0.814416	0.824327	0.822063	0.804424	0.799858	0.812906	0.816727
SRR8615426	0.815691	0.799788	0.809469	0.800237	0.813499	0.818197	0.794756	0.803671	0.819935	0.802027	0.754195	0.801323	0.809075	0.817229	0.784433	0.811543	0.798229	0.812727	0.809858	0.806654	0.807372	0.801461	0.801003	0.802336	0.801653	0.811701	0.809824	0.813618	0.813816	0.800257	0.803497	0.802446	0.800333	0.797143	0.81588	0.822647	0.810582	0.802368	0.809869	0.745936	0.817278	0.823125	0.833223	0.818868	0.81728	0.789641	0.788059	0.811667	0.807819
SRR8615427	0.841803	0.827603	0.836883	0.830012	0.842074	0.848003	0.826915	0.835742	0.845777	0.832291	0.750943	0.826832	0.834636	0.83935	0.810823	0.838916	0.828659	0.829862	0.842284	0.840885	0.836652	0.825077	0.830917	0.833372	0.833682	0.837173	0.829931	0.829246	0.832608	0.818	0.823103	0.821587	0.820237	0.816824	0.834168	0.833502	0.823667	0.822067	0.827837	0.754316	0.837077	0.840132	0.848626	0.835817	0.833868	0.808947	0.802279	0.822391	0.826738
SRR8615428	0.814281	0.798967	0.805495	0.795411	0.811147	0.814143	0.793266	0.801093	0.822212	0.808385	0.751832	0.797102	0.805368	0.814417	0.7795	0.808296	0.797832	0.805642	0.812513	0.80407	0.803967	0.80299	0.802554	0.802481	0.807286	0.807867	0.813432	0.810104	0.81244	0.798423	0.801901	0.801164	0.80007	0.798128	0.814186	0.81623	0.809676	0.798016	0.80815	0.74132	0.814659	0.81791	0.82761	0.815322	0.81331	0.792181	0.7819	0.807706	0.80585
SRR8615429	0.81832	0.803873	0.810126	0.806638	0.818075	0.825231	0.801792	0.808931	0.835111	0.813946	0.745508	0.802676	0.811614	0.819392	0.78825	0.815078	0.809406	0.808938	0.826869	0.812222	0.81097	0.806864	0.811766	0.810956	0.815327	0.813246	0.821827	0.811101	0.813884	0.801732	0.805428	0.802264	0.803248	0.79947	0.816054	0.815806	0.80777	0.798762	0.807585	0.741283	0.816206	0.819616	0.834491	0.817639	0.81417	0.788335	0.781574	0.80788	0.8038
SRR8615430	0.827671	0.820757	0.82036	0.808747	0.825383	0.823868	0.817233	0.817456	0.825991	0.858181	0.763096	0.813653	0.823232	0.821836	0.801968	0.822714	0.829987	0.821599	0.82155	0.818816	0.81682	0.810615	0.808311	0.826247	0.847299	0.823232	0.801658	0.826634	0.828183	0.823591	0.82898	0.828847	0.821621	0.817544	0.826829	0.824261	0.831182	0.815244	0.827258	0.734664	0.820856	0.820356	0.814297	0.833404	0.819261	0.803364	0.79486	0.824563	0.810453
SRR8615431	0.835171	0.819424	0.83361	0.819997	0.831474	0.837735	0.83062	0.83388	0.804484	0.823269	0.773374	0.831001	0.851294	0.83158	0.805043	0.844392	0.811475	0.844824	0.807439	0.830866	0.834734	0.808813	0.815406	0.823762	0.817373	0.834782	0.784672	0.838261	0.824297	0.812931	0.815999	0.819338	0.808703	0.80813	0.824365	0.829057	0.815876	0.818446	0.827009	0.72092	0.830991	0.83095	0.812286	0.82866	0.831441	0.80225	0.802918	0.816605	0.820925
SRR8615432	0.844947	0.824491	0.844585	0.829722	0.83881	0.839298	0.84825	0.842984	0.811255	0.834267	0.770244	0.836242	0.861036	0.841361	0.812226	0.859835	0.821935	0.854928	0.813519	0.842357	0.845428	0.816079	0.822869	0.833861	0.824277	0.84316	0.791514	0.850352	0.832448	0.820254	0.823447	0.826486	0.817008	0.815076	0.830501	0.834046	0.823758	0.826657	0.834223	0.7316	0.835328	0.834368	0.818478	0.834562	0.834906	0.809364	0.8078	0.822908	0.82683
SRR8615434	0.819178	0.809903	0.813895	0.81545	0.818685	0.815757	0.809425	0.815569	0.808922	0.823541	0.798405	0.808134	0.82216	0.820078	0.803751	0.826395	0.819426	0.808951	0.81156	0.812923	0.815266	0.811882	0.833433	0.821467	0.825659	0.817911	0.78913	0.806408	0.811649	0.805423	0.804933	0.808733	0.801852	0.80058	0.812108	0.809792	0.803907	0.806659	0.808043	0.719503	0.811438	0.806603	0.801815	0.816764	0.809665	0.823444	0.795973	0.807753	0.813004
SRR8615435	0.82222	0.808954	0.814634	0.806367	0.818646	0.816223	0.804742	0.812358	0.814974	0.817439	0.808374	0.807467	0.815546	0.816629	0.791777	0.82282	0.8134	0.812109	0.810498	0.810255	0.81328	0.812679	0.827984	0.819386	0.815927	0.814301	0.791306	0.813217	0.817959	0.808565	0.810861	0.813857	0.802281	0.802704	0.816862	0.817989	0.815186	0.811287	0.815373	0.72534	0.816451	0.812786	0.809391	0.819933	0.812199	0.819872	0.789007	0.819607	0.817151
SRR8615436	0.851342	0.837843	0.851962	0.840182	0.849475	0.845893	0.85042	0.855351	0.817931	0.843425	0.773759	0.849129	0.858402	0.852294	0.822832	0.863868	0.832789	0.857944	0.822221	0.858667	0.85613	0.82671	0.83012	0.849081	0.833632	0.857556	0.798425	0.846272	0.840289	0.827898	0.831112	0.834558	0.825601	0.819869	0.838601	0.840834	0.829378	0.836118	0.839756	0.732995	0.844906	0.845096	0.826439	0.842416	0.839015	0.820281	0.818818	0.829671	0.836492
SRR8615437	0.844358	0.833972	0.838507	0.823327	0.840899	0.836759	0.835594	0.833107	0.833144	0.852802	0.773195	0.83113	0.841543	0.840532	0.814344	0.84093	0.848954	0.839687	0.835165	0.838889	0.833267	0.823377	0.822264	0.847259	0.841926	0.839452	0.808556	0.839935	0.846863	0.842674	0.848763	0.846783	0.837168	0.829305	0.844835	0.842591	0.845947	0.834869	0.844709	0.742513	0.836201	0.831698	0.828828	0.850902	0.837875	0.822331	0.806927	0.843775	0.829536
SRR8615438	0.844427	0.826427	0.843337	0.831123	0.840028	0.839488	0.846621	0.840788	0.813319	0.836361	0.750778	0.831304	0.853033	0.842304	0.817947	0.854193	0.824528	0.845439	0.81645	0.840471	0.842277	0.81926	0.822512	0.836931	0.829274	0.844319	0.793033	0.840041	0.829085	0.814384	0.819708	0.820028	0.814603	0.814001	0.82503	0.82798	0.816945	0.819572	0.825928	0.734878	0.828746	0.829151	0.815075	0.831289	0.827046	0.802676	0.805476	0.81459	0.819092
SRR8615439	0.835939	0.832004	0.836129	0.835841	0.839863	0.836514	0.836249	0.839455	0.812255	0.834253	0.743287	0.825637	0.842325	0.83629	0.822942	0.843929	0.82498	0.82953	0.81743	0.835947	0.840305	0.817871	0.818298	0.832653	0.833286	0.843173	0.789491	0.822142	0.82221	0.809679	0.814952	0.815361	0.810576	0.812535	0.818577	0.819579	0.808598	0.811205	0.818265	0.726329	0.823685	0.828727	0.8084	0.825031	0.815782	0.795887	0.805289	0.808066	0.81194
SRR8615440	0.823061	0.815019	0.82131	0.810493	0.821606	0.816624	0.814548	0.823359	0.806803	0.825014	0.810831	0.816261	0.822851	0.816933	0.801363	0.829285	0.815841	0.819289	0.809432	0.815183	0.822663	0.811477	0.821683	0.823251	0.822006	0.820177	0.780745	0.813553	0.817428	0.813367	0.811624	0.817192	0.803819	0.808538	0.817862	0.813661	0.811229	0.815876	0.81502	0.7116	0.819096	0.812799	0.799178	0.823015	0.808622	0.829247	0.797474	0.810474	0.821666
SRR8615441	0.798174	0.785601	0.794002	0.78474	0.794352	0.789658	0.784115	0.794094	0.783398	0.796902	0.819687	0.794545	0.796048	0.795486	0.773215	0.80227	0.788437	0.800554	0.784222	0.784291	0.794684	0.786447	0.800915	0.794902	0.794059	0.793945	0.755896	0.789397	0.792153	0.786809	0.785209	0.790344	0.776769	0.78101	0.792351	0.793295	0.787235	0.789942	0.790724	0.696493	0.792907	0.786728	0.780848	0.798633	0.784286	0.807937	0.771291	0.791712	0.798048
SRR8615442	0.832117	0.825188	0.826632	0.812876	0.832024	0.826854	0.82372	0.822566	0.830668	0.833197	0.768893	0.825932	0.828704	0.83002	0.80056	0.830351	0.832719	0.835421	0.827313	0.829458	0.82088	0.809014	0.809223	0.832375	0.824301	0.83104	0.809182	0.831411	0.836851	0.829346	0.835019	0.832842	0.826887	0.819514	0.833453	0.83223	0.835269	0.823229	0.832278	0.729986	0.828538	0.825004	0.824779	0.839855	0.827324	0.806839	0.797472	0.831028	0.817701
SRR8615443	0.829963	0.82118	0.826117	0.814055	0.826686	0.8225	0.815685	0.825543	0.815937	0.83059	0.832146	0.82361	0.826674	0.826459	0.807098	0.833551	0.824016	0.828658	0.813321	0.821875	0.826742	0.814619	0.826438	0.82987	0.828617	0.826894	0.793123	0.828189	0.82924	0.824787	0.823836	0.832121	0.817152	0.813667	0.829515	0.828517	0.828055	0.831015	0.829597	0.724232	0.828328	0.823884	0.812163	0.838142	0.823757	0.84031	0.808787	0.825041	0.830806
SRR8615444	0.845044	0.837303	0.838461	0.823583	0.847495	0.839613	0.83632	0.832913	0.840263	0.846081	0.772587	0.831286	0.840862	0.838961	0.817005	0.840952	0.848686	0.838353	0.839845	0.842318	0.831629	0.821855	0.825297	0.849009	0.840912	0.843727	0.820711	0.841045	0.850061	0.846716	0.852546	0.848593	0.842742	0.833417	0.847334	0.846514	0.848101	0.839416	0.846038	0.742693	0.842202	0.839239	0.836646	0.855783	0.840104	0.823848	0.815193	0.846249	0.830474
SRR8615445	0.845022	0.83037	0.839956	0.835049	0.845768	0.842916	0.831295	0.832346	0.829953	0.832774	0.763497	0.8304	0.841329	0.858589	0.809144	0.845012	0.827491	0.841745	0.824543	0.838993	0.833838	0.82689	0.824552	0.837535	0.828408	0.842496	0.814777	0.841416	0.840318	0.824898	0.83068	0.831102	0.825574	0.818071	0.837136	0.846858	0.835423	0.830195	0.838562	0.75289	0.838972	0.842172	0.840509	0.839534	0.841111	0.813323	0.806979	0.833017	0.828501
SRR8615446	0.824798	0.815389	0.819879	0.809704	0.823602	0.819734	0.812263	0.820173	0.81723	0.82511	0.811872	0.813967	0.822549	0.820002	0.801936	0.825191	0.820213	0.818634	0.815965	0.815965	0.819985	0.817729	0.821485	0.823811	0.823096	0.818879	0.791891	0.818232	0.82545	0.817136	0.819793	0.824298	0.815279	0.811766	0.822051	0.821419	0.820246	0.819558	0.821335	0.726349	0.822255	0.820311	0.810289	0.831186	0.814886	0.82204	0.799538	0.823499	0.821082
SRR8615447	0.813884	0.80089	0.801217	0.793862	0.812302	0.813991	0.788151	0.791979	0.839157	0.810719	0.763254	0.798472	0.802632	0.813407	0.77515	0.800339	0.813705	0.805292	0.833968	0.805721	0.795201	0.807335	0.799631	0.809779	0.812071	0.809064	0.826873	0.813551	0.826689	0.816282	0.823079	0.816911	0.815984	0.805829	0.829072	0.824735	0.827894	0.806261	0.819516	0.740811	0.816767	0.818215	0.838493	0.829041	0.820747	0.796788	0.779333	0.834436	0.806612
SRR8615448	0.797693	0.789496	0.794943	0.783006	0.793957	0.790225	0.790397	0.794714	0.787545	0.801042	0.79285	0.796545	0.79727	0.794129	0.775543	0.804434	0.792666	0.807066	0.787756	0.788824	0.794798	0.784596	0.789398	0.796602	0.793994	0.79592	0.764381	0.800318	0.801283	0.795122	0.79703	0.800302	0.787881	0.789734	0.797274	0.798593	0.799294	0.794592	0.7983	0.702801	0.796594	0.794918	0.786336	0.804588	0.791488	0.794823	0.778751	0.800959	0.794697
SRR8615449	0.860118	0.844134	0.860944	0.847192	0.856184	0.856709	0.868845	0.856652	0.833758	0.854545	0.74474	0.844198	0.867605	0.85711	0.831524	0.870108	0.846516	0.856314	0.834697	0.861048	0.857708	0.833313	0.842166	0.856612	0.845833	0.859545	0.812678	0.851782	0.842435	0.825573	0.834139	0.834123	0.827268	0.826999	0.838054	0.836325	0.828956	0.833662	0.838694	0.749856	0.841113	0.837355	0.82691	0.841439	0.840667	0.81458	0.813956	0.824211	0.830945
SRR8615450	0.833887	0.818715	0.834561	0.823019	0.829399	0.828546	0.835733	0.837639	0.803552	0.829765	0.758363	0.828189	0.843949	0.83212	0.808855	0.844183	0.817722	0.839505	0.80839	0.832124	0.839546	0.814135	0.816493	0.830858	0.819015	0.835298	0.781235	0.82683	0.81997	0.809737	0.813095	0.814256	0.804923	0.803433	0.817095	0.818374	0.809921	0.812202	0.818777	0.725014	0.819807	0.820576	0.804998	0.821293	0.81692	0.798847	0.796725	0.809413	0.81169
SRR8615451	0.834773	0.822665	0.832848	0.827451	0.830392	0.836193	0.825357	0.863673	0.807061	0.822557	0.771188	0.842835	0.837502	0.835065	0.814728	0.84287	0.810166	0.844251	0.808367	0.842707	0.866901	0.809028	0.812572	0.824296	0.819581	0.844393	0.7899	0.836297	0.825466	0.810369	0.813477	0.817416	0.809892	0.80781	0.829011	0.828857	0.815646	0.82018	0.825492	0.725722	0.840211	0.841338	0.817526	0.830292	0.830602	0.807206	0.813984	0.81882	0.836933
SRR8615452	0.843689	0.821791	0.838873	0.821415	0.832667	0.83182	0.838239	0.832852	0.801968	0.826184	0.770323	0.835188	0.844012	0.841381	0.806986	0.85371	0.815255	0.85279	0.803879	0.836906	0.833944	0.802666	0.810873	0.828102	0.811766	0.837633	0.78426	0.844631	0.827828	0.818406	0.821633	0.823541	0.813679	0.809145	0.825913	0.830303	0.820738	0.824149	0.83358	0.723682	0.832438	0.831153	0.812984	0.829327	0.829583	0.805278	0.807191	0.81757	0.823715
SRR8615453	0.836424	0.825217	0.833843	0.817196	0.835981	0.829218	0.831019	0.829583	0.818317	0.833823	0.775325	0.827482	0.83722	0.834187	0.807233	0.840335	0.830022	0.839033	0.820339	0.832549	0.82881	0.812876	0.81858	0.836294	0.823817	0.836074	0.79869	0.831906	0.836782	0.829499	0.833109	0.831063	0.823452	0.817349	0.830344	0.834145	0.828955	0.826051	0.831598	0.731702	0.831888	0.828893	0.82117	0.837407	0.828304	0.812839	0.804463	0.829219	0.82033
SRR8615454	0.845114	0.835485	0.841585	0.829354	0.844236	0.842139	0.832774	0.838398	0.824146	0.837622	0.768032	0.833102	0.843932	0.842539	0.823263	0.849532	0.829332	0.84163	0.82432	0.842184	0.839484	0.819777	0.823143	0.839364	0.83184	0.853492	0.806506	0.839069	0.838424	0.827672	0.831467	0.83106	0.823311	0.820983	0.836753	0.841682	0.830766	0.828953	0.836711	0.743988	0.839636	0.845181	0.832906	0.843191	0.837743	0.81397	0.820881	0.83244	0.829709
SRR8615455	0.854494	0.837934	0.853935	0.836564	0.853976	0.84949	0.844457	0.848198	0.828114	0.839134	0.769065	0.845685	0.85262	0.852956	0.817135	0.857864	0.834352	0.856335	0.828925	0.855048	0.850411	0.826482	0.825608	0.846993	0.833539	0.854223	0.811567	0.852053	0.845501	0.831003	0.836343	0.838684	0.830283	0.822934	0.843961	0.850621	0.837719	0.840811	0.846025	0.743078	0.847147	0.848948	0.837596	0.848205	0.847065	0.81872	0.815214	0.835933	0.838847
SRR8615456	0.82715	0.816846	0.82877	0.80876	0.824482	0.820193	0.826879	0.826064	0.803559	0.823412	0.773704	0.82635	0.830996	0.825329	0.803312	0.837121	0.816833	0.841714	0.806507	0.827669	0.82614	0.801438	0.804114	0.824653	0.811228	0.831383	0.787733	0.832703	0.829959	0.820387	0.823846	0.827017	0.815027	0.813524	0.826037	0.82738	0.822502	0.823457	0.827928	0.723633	0.829027	0.827004	0.814544	0.83045	0.824158	0.807285	0.806405	0.821221	0.820774
SRR8615457	0.842619	0.82877	0.842012	0.827635	0.836883	0.836554	0.840237	0.836786	0.821182	0.841474	0.764008	0.83261	0.846479	0.842351	0.813012	0.848074	0.833271	0.845341	0.822997	0.839021	0.836989	0.826133	0.820452	0.843482	0.828527	0.841686	0.801622	0.838304	0.83727	0.827055	0.831698	0.83259	0.823922	0.817967	0.83208	0.833947	0.829671	0.827872	0.83531	0.74572	0.832697	0.831716	0.824832	0.8376	0.831422	0.812606	0.805328	0.826967	0.823555
SRR8615458	0.849874	0.829316	0.840824	0.829507	0.843852	0.845736	0.833457	0.832218	0.827312	0.835917	0.767457	0.833128	0.842764	0.850167	0.807229	0.846463	0.83046	0.846863	0.825717	0.839174	0.833987	0.826365	0.823256	0.838479	0.830309	0.842136	0.811279	0.847925	0.843506	0.830158	0.836168	0.834665	0.826803	0.819012	0.838335	0.846195	0.837097	0.831403	0.844298	0.75438	0.83889	0.840822	0.838449	0.841707	0.845126	0.812483	0.805091	0.835473	0.828486
SRR8615459	0.823126	0.81241	0.821645	0.816954	0.818664	0.821235	0.814584	0.834064	0.806188	0.820857	0.776291	0.825663	0.827781	0.828989	0.803399	0.832207	0.80702	0.835733	0.806145	0.822387	0.836735	0.805277	0.80935	0.816901	0.814771	0.829417	0.788951	0.823963	0.818098	0.804986	0.807889	0.810998	0.802764	0.801557	0.819129	0.820729	0.81268	0.808375	0.816605	0.727928	0.822073	0.825602	0.814666	0.822766	0.818447	0.800102	0.800423	0.813921	0.817158
SRR8615460	0.841451	0.828797	0.844919	0.828476	0.84396	0.837336	0.835847	0.841037	0.810638	0.833273	0.785868	0.838479	0.847378	0.842526	0.813768	0.85313	0.822479	0.852626	0.814197	0.842321	0.842602	0.814333	0.821128	0.839167	0.824052	0.848685	0.793242	0.84612	0.837249	0.826326	0.829088	0.830895	0.820753	0.815711	0.835138	0.843618	0.828759	0.835412	0.83728	0.730303	0.840718	0.841143	0.827547	0.839527	0.836973	0.816947	0.814344	0.830426	0.832138
SRR8615461	0.832896	0.820255	0.835063	0.819693	0.831376	0.826724	0.82786	0.833743	0.802491	0.823552	0.763017	0.830819	0.838903	0.836242	0.807074	0.8424	0.812099	0.842617	0.802414	0.835015	0.835809	0.808788	0.810753	0.824986	0.81184	0.839182	0.786264	0.834364	0.822214	0.811094	0.813598	0.817516	0.807468	0.803773	0.822468	0.828051	0.817376	0.820321	0.825376	0.728906	0.827617	0.829679	0.814577	0.826729	0.826792	0.804563	0.805914	0.817446	0.822061
SRR8615462	0.83741	0.822433	0.837529	0.820807	0.833518	0.832763	0.833543	0.841392	0.808433	0.82734	0.768129	0.835288	0.844477	0.837782	0.806566	0.847619	0.815421	0.848213	0.810527	0.839438	0.844374	0.811519	0.815756	0.831366	0.815261	0.840287	0.791254	0.839567	0.827821	0.816003	0.818829	0.822487	0.811703	0.809202	0.827836	0.831312	0.821822	0.823294	0.829663	0.73039	0.833361	0.835071	0.819962	0.831413	0.830498	0.80864	0.804451	0.817548	0.827276
SRR8615463	0.826339	0.813517	0.817306	0.810361	0.822185	0.821341	0.817011	0.818321	0.820224	0.825576	0.758978	0.815333	0.819727	0.821474	0.801578	0.822309	0.821445	0.818304	0.817493	0.818417	0.818061	0.812494	0.808211	0.822627	0.826552	0.821557	0.800547	0.819702	0.823753	0.814287	0.819635	0.819101	0.81518	0.813742	0.821204	0.817336	0.816863	0.810515	0.819473	0.726989	0.820086	0.817751	0.810811	0.825022	0.814219	0.799739	0.79471	0.816577	0.809517
SRR8615464	0.838997	0.82381	0.837064	0.823852	0.835522	0.832893	0.837486	0.834102	0.813606	0.831505	0.767628	0.833711	0.84167	0.841123	0.805495	0.849689	0.822509	0.849077	0.814508	0.836126	0.835263	0.814885	0.816243	0.834801	0.82453	0.838184	0.797487	0.842288	0.83142	0.819493	0.823618	0.826238	0.818372	0.814589	0.829383	0.832405	0.824296	0.825111	0.832357	0.737961	0.831002	0.831213	0.823358	0.832188	0.830763	0.806631	0.803226	0.821496	0.822568
SRR8615465	0.836691	0.826009	0.836967	0.824082	0.832753	0.838236	0.825882	0.842796	0.821848	0.825429	0.750069	0.833038	0.83685	0.834104	0.814643	0.838417	0.817537	0.838207	0.823782	0.843408	0.845989	0.816752	0.818392	0.827226	0.817555	0.84435	0.805962	0.827147	0.825219	0.809663	0.813555	0.816926	0.809529	0.805647	0.828375	0.828919	0.815668	0.818178	0.823592	0.74087	0.835759	0.839518	0.831743	0.829627	0.828917	0.805107	0.807891	0.815942	0.828937
SRR8615466	0.829231	0.81603	0.828218	0.814183	0.824763	0.822438	0.824478	0.835159	0.800705	0.820348	0.774007	0.831728	0.832959	0.827093	0.801578	0.837901	0.808196	0.842168	0.803325	0.831917	0.835442	0.801939	0.807048	0.821914	0.808014	0.833242	0.785993	0.834083	0.823944	0.813754	0.81635	0.818556	0.809254	0.807626	0.824683	0.825209	0.81768	0.819901	0.82473	0.721341	0.830815	0.831748	0.812082	0.825833	0.822234	0.804587	0.803553	0.814606	0.823488
SRR8615467	0.833952	0.818624	0.834858	0.819784	0.829189	0.831917	0.831401	0.826563	0.815648	0.827378	0.77165	0.827735	0.837098	0.83736	0.8028	0.841191	0.816999	0.845404	0.812061	0.827497	0.828061	0.817801	0.816318	0.826687	0.818549	0.831076	0.798538	0.838445	0.830332	0.819342	0.822209	0.82337	0.815815	0.81188	0.828462	0.833239	0.826238	0.821828	0.830971	0.734777	0.8301	0.831974	0.823811	0.831753	0.831936	0.806696	0.802156	0.827271	0.822172
SRR8615468	0.823857	0.810597	0.81493	0.809717	0.823621	0.824007	0.8076	0.810858	0.829002	0.824368	0.778488	0.814267	0.818471	0.826177	0.795085	0.820982	0.819164	0.822665	0.824214	0.812853	0.812868	0.815739	0.809637	0.82136	0.827647	0.82016	0.812687	0.823745	0.829672	0.821489	0.824995	0.822853	0.81895	0.814132	0.82705	0.829153	0.829101	0.813175	0.824852	0.740193	0.82337	0.824587	0.827987	0.835087	0.822647	0.803003	0.794641	0.829888	0.811927
SRR8615469	0.821515	0.806556	0.823768	0.806929	0.816251	0.821463	0.82055	0.814527	0.797228	0.809053	0.760331	0.819325	0.833064	0.827664	0.789472	0.836902	0.801883	0.841157	0.793638	0.819826	0.816474	0.794737	0.807994	0.812764	0.79737	0.82449	0.785127	0.834075	0.818181	0.806851	0.810528	0.813884	0.802652	0.796573	0.818239	0.82678	0.816982	0.815496	0.823928	0.73483	0.82192	0.820946	0.816433	0.820058	0.832365	0.800842	0.795576	0.815131	0.81646
SRR8615470	0.836076	0.818056	0.837946	0.821179	0.830365	0.831415	0.838249	0.835665	0.807724	0.827194	0.73449	0.827952	0.838526	0.830376	0.808977	0.839355	0.816059	0.836054	0.809616	0.835386	0.835475	0.812426	0.808751	0.825792	0.81694	0.834839	0.788931	0.822758	0.817588	0.803102	0.809083	0.809705	0.805909	0.805527	0.815823	0.815324	0.804255	0.810227	0.814613	0.725517	0.822086	0.821698	0.805315	0.819272	0.815423	0.791374	0.796017	0.799274	0.811168
SRR8615471	0.832935	0.83017	0.832474	0.817915	0.829043	0.829047	0.831695	0.834084	0.811447	0.828733	0.737373	0.827402	0.832786	0.824447	0.83185	0.833671	0.823378	0.829466	0.813639	0.83792	0.831953	0.81106	0.806992	0.830149	0.821412	0.844642	0.79223	0.820309	0.824998	0.812326	0.819789	0.819977	0.816081	0.81444	0.822918	0.818523	0.813659	0.81606	0.820437	0.722731	0.827718	0.828227	0.804277	0.829137	0.816223	0.79821	0.818719	0.808992	0.817828
SRR8615472	0.836787	0.833865	0.83391	0.818193	0.833432	0.83229	0.828688	0.835519	0.817569	0.834115	0.77207	0.834614	0.838103	0.83101	0.824107	0.838453	0.83096	0.843078	0.818531	0.838709	0.834459	0.810817	0.812304	0.836577	0.823952	0.845856	0.795645	0.834672	0.83728	0.829895	0.835402	0.835334	0.825042	0.821813	0.835392	0.833523	0.832356	0.828853	0.834921	0.728182	0.836075	0.834633	0.818839	0.843013	0.830671	0.810492	0.820059	0.830372	0.827953
SRR8615473	0.844527	0.828647	0.844396	0.830824	0.840222	0.837858	0.846051	0.840043	0.814694	0.838537	0.77164	0.839542	0.853907	0.847551	0.811626	0.854826	0.828901	0.854846	0.819432	0.842697	0.841229	0.823876	0.819893	0.843601	0.825462	0.843333	0.796951	0.849127	0.839148	0.827702	0.831984	0.833709	0.823192	0.8184	0.835391	0.838409	0.830629	0.831514	0.838824	0.737302	0.837061	0.835095	0.824299	0.839931	0.837133	0.811896	0.807345	0.829919	0.828827
SRR8615475	0.818602	0.8051	0.820019	0.811825	0.81296	0.819146	0.815843	0.848542	0.788191	0.811447	0.766427	0.832463	0.830104	0.821838	0.803797	0.831568	0.793467	0.837136	0.790881	0.824343	0.851335	0.795352	0.798551	0.807358	0.80357	0.826652	0.771312	0.821979	0.806541	0.79378	0.796557	0.801468	0.79255	0.794019	0.80918	0.810726	0.798417	0.802376	0.808847	0.713868	0.823859	0.822285	0.797742	0.812747	0.810938	0.790937	0.79985	0.798088	0.819058
SRR8615476	0.841923	0.824423	0.840177	0.825905	0.835184	0.838562	0.835012	0.837247	0.817696	0.83148	0.772515	0.8372	0.843536	0.842189	0.81014	0.849391	0.818605	0.852823	0.816125	0.839291	0.839011	0.816539	0.816788	0.831603	0.819978	0.842033	0.804248	0.849022	0.836285	0.822351	0.826026	0.828852	0.820327	0.816165	0.835642	0.84014	0.83074	0.83021	0.838305	0.751268	0.839999	0.841857	0.832986	0.838757	0.839564	0.813004	0.812052	0.828107	0.832874
SRR8615477	0.839573	0.823974	0.844425	0.826202	0.835899	0.835775	0.850064	0.841824	0.805325	0.831964	0.758104	0.83643	0.85068	0.839916	0.807923	0.85695	0.820018	0.853016	0.809025	0.843316	0.841631	0.812589	0.820154	0.834968	0.819179	0.840042	0.787992	0.843902	0.829109	0.818381	0.821612	0.824518	0.816201	0.810471	0.828102	0.83063	0.821009	0.827438	0.832038	0.726306	0.833986	0.832185	0.815449	0.829796	0.832885	0.810106	0.805852	0.816862	0.825668
SRR8615478	0.84919	0.835066	0.848344	0.839648	0.848621	0.84212	0.847348	0.846224	0.821585	0.843612	0.765218	0.839175	0.852454	0.854524	0.819388	0.855484	0.833476	0.849603	0.823124	0.847216	0.845574	0.827549	0.824984	0.847375	0.830769	0.849653	0.796569	0.839822	0.837724	0.826056	0.830492	0.831164	0.8233	0.81936	0.832807	0.837119	0.827736	0.830262	0.835452	0.736349	0.835881	0.834084	0.821629	0.838619	0.831426	0.811731	0.807762	0.825515	0.825191
SRR8615479	0.810186	0.799407	0.806056	0.793669	0.80426	0.805672	0.799433	0.801293	0.804959	0.81245	0.771234	0.797072	0.806686	0.805898	0.787517	0.813133	0.803729	0.804354	0.801523	0.801372	0.801253	0.801908	0.807908	0.806371	0.803001	0.80679	0.785815	0.80283	0.805657	0.796549	0.799229	0.801718	0.792524	0.793507	0.805134	0.803752	0.802567	0.800596	0.802498	0.738958	0.804065	0.800491	0.804553	0.811683	0.803058	0.805434	0.782719	0.799765	0.805749
SRR8615480	0.845832	0.83055	0.848832	0.832665	0.841503	0.843587	0.845081	0.840605	0.822608	0.838952	0.773899	0.840951	0.851914	0.851348	0.814385	0.85927	0.827186	0.859389	0.821474	0.845408	0.842336	0.825363	0.829061	0.84231	0.827434	0.845851	0.807814	0.853132	0.842661	0.829302	0.833042	0.835948	0.827113	0.820097	0.840856	0.84607	0.836696	0.835869	0.843761	0.747011	0.842898	0.844058	0.838094	0.844768	0.847123	0.819545	0.814708	0.836504	0.83589
SRR8615481	0.842326	0.829383	0.844303	0.82725	0.839473	0.838513	0.848947	0.836788	0.825385	0.83981	0.76352	0.833855	0.850713	0.845085	0.813286	0.857135	0.831694	0.854589	0.823475	0.842946	0.837398	0.821014	0.825656	0.843965	0.827894	0.843289	0.809953	0.853265	0.843405	0.829803	0.83554	0.83648	0.827801	0.822998	0.839747	0.842292	0.837767	0.833431	0.840704	0.74809	0.839148	0.836545	0.833616	0.84396	0.842638	0.816825	0.812858	0.835658	0.831962
SRR8615482	0.827389	0.814525	0.827272	0.816072	0.825036	0.8288	0.83182	0.82265	0.817817	0.827069	0.753731	0.816931	0.830381	0.828972	0.80385	0.837459	0.816616	0.834095	0.814335	0.822285	0.822939	0.811005	0.816158	0.824886	0.821824	0.826846	0.801594	0.834715	0.82649	0.811932	0.816687	0.816797	0.812453	0.812689	0.822474	0.82461	0.81943	0.812426	0.82102	0.741398	0.82325	0.821949	0.821174	0.828838	0.825354	0.799848	0.798975	0.818308	0.813314
SRR8615484	0.834663	0.819592	0.836239	0.818403	0.830069	0.827033	0.833415	0.836302	0.799654	0.824008	0.757379	0.832933	0.841643	0.835814	0.805036	0.846682	0.813486	0.846288	0.801206	0.839648	0.837166	0.803794	0.810633	0.827611	0.810186	0.837379	0.783705	0.836469	0.822916	0.812893	0.816139	0.81973	0.809015	0.804893	0.821718	0.825666	0.818672	0.821573	0.82639	0.727281	0.828202	0.828311	0.812081	0.825276	0.82526	0.80283	0.804079	0.813403	0.820507
SRR8615485	0.796679	0.786855	0.792609	0.782154	0.793137	0.791489	0.782785	0.788465	0.792616	0.798616	0.788062	0.790375	0.795089	0.79652	0.778269	0.799417	0.788951	0.801574	0.789361	0.784335	0.789976	0.788383	0.793583	0.792939	0.790825	0.796149	0.773766	0.795769	0.798401	0.790676	0.793217	0.793525	0.786778	0.792555	0.797068	0.800398	0.796487	0.790237	0.79514	0.72062	0.797524	0.797003	0.796537	0.805337	0.793182	0.796665	0.778953	0.800122	0.795716
SRR8615486	0.80218	0.791852	0.798132	0.790418	0.796602	0.796462	0.794721	0.799999	0.791107	0.807258	0.782871	0.796065	0.802112	0.797771	0.780737	0.808891	0.797586	0.803256	0.793081	0.79064	0.799054	0.79392	0.79855	0.799305	0.80048	0.798946	0.765181	0.793101	0.795761	0.789658	0.791156	0.793648	0.78366	0.787521	0.793574	0.792445	0.789619	0.786994	0.792033	0.708416	0.793782	0.790938	0.785012	0.801887	0.786858	0.793366	0.773923	0.791234	0.793206
SRR8615487	0.840815	0.83064	0.836309	0.824621	0.839763	0.835694	0.83523	0.834604	0.824958	0.839277	0.778283	0.833025	0.840324	0.83834	0.813165	0.841295	0.836001	0.84239	0.826782	0.836963	0.834395	0.822741	0.820667	0.854572	0.833564	0.843012	0.803143	0.837639	0.841607	0.832921	0.837694	0.836446	0.828998	0.823453	0.835447	0.836486	0.833211	0.82901	0.835844	0.733386	0.83592	0.83413	0.823491	0.84336	0.830893	0.812803	0.808902	0.83531	0.824063
SRR8615488	0.847707	0.836782	0.839006	0.82812	0.845491	0.84198	0.839752	0.836527	0.838963	0.842432	0.761641	0.832782	0.841447	0.843944	0.815744	0.84428	0.845222	0.838992	0.836191	0.842699	0.835703	0.824901	0.825667	0.859774	0.843782	0.846694	0.820214	0.842484	0.846278	0.837005	0.844227	0.84225	0.835296	0.830508	0.843153	0.840567	0.840211	0.833753	0.841731	0.742657	0.839876	0.836999	0.830404	0.846091	0.837396	0.816325	0.810287	0.839171	0.827819
SRR8615489	0.826846	0.815018	0.823417	0.814689	0.822808	0.819547	0.815095	0.823089	0.814576	0.827644	0.798849	0.816215	0.822858	0.822673	0.801434	0.830167	0.820468	0.816739	0.814747	0.818013	0.822868	0.81976	0.832222	0.824684	0.826107	0.821174	0.788175	0.809949	0.815985	0.808741	0.808895	0.813517	0.803283	0.804674	0.81838	0.814363	0.810482	0.813122	0.813398	0.724032	0.818002	0.809938	0.806335	0.820892	0.810054	0.830392	0.7927	0.811737	0.822895
SRR8615490	0.836969	0.826683	0.833179	0.822814	0.834575	0.832753	0.833615	0.833077	0.819523	0.836292	0.772048	0.82738	0.841814	0.833076	0.810205	0.841095	0.833899	0.837466	0.82244	0.831418	0.833425	0.81527	0.817107	0.841124	0.829977	0.836612	0.794219	0.831114	0.834531	0.827132	0.832464	0.830893	0.822368	0.819114	0.828417	0.829094	0.826486	0.822424	0.830034	0.730187	0.827275	0.824779	0.814914	0.836677	0.825533	0.806054	0.80118	0.826763	0.817105
SRR8615491	0.817582	0.808665	0.81315	0.803443	0.816505	0.812006	0.813607	0.813449	0.810144	0.823639	0.770684	0.808498	0.818701	0.815248	0.7934	0.822874	0.817643	0.819784	0.810641	0.810391	0.813657	0.803591	0.804351	0.819707	0.818561	0.81694	0.786983	0.815153	0.820406	0.814395	0.817417	0.815533	0.80823	0.807253	0.814097	0.814221	0.813599	0.805047	0.81396	0.72261	0.81321	0.811165	0.804507	0.823519	0.809228	0.799141	0.78795	0.816619	0.80333
SRR8615492	0.80163	0.791199	0.801627	0.78407	0.79704	0.796226	0.79187	0.795428	0.791037	0.802686	0.780452	0.793338	0.803008	0.799325	0.783018	0.804811	0.79455	0.800829	0.789254	0.79148	0.796054	0.799138	0.803284	0.798552	0.794424	0.799365	0.771071	0.793346	0.797062	0.791414	0.793043	0.79546	0.785895	0.789216	0.797763	0.798582	0.793639	0.793997	0.795954	0.724431	0.799295	0.796307	0.79185	0.804079	0.793698	0.806229	0.780487	0.794902	0.80157
SRR8615493	0.844582	0.830832	0.839445	0.838911	0.84635	0.845286	0.829423	0.835515	0.830343	0.834758	0.774226	0.832293	0.84292	0.852454	0.813523	0.845241	0.829128	0.84337	0.828262	0.836554	0.837466	0.831064	0.824971	0.836098	0.833543	0.841098	0.813326	0.841547	0.840605	0.827005	0.831409	0.830869	0.826888	0.820751	0.837427	0.848214	0.834117	0.828958	0.837949	0.753114	0.839519	0.844706	0.84021	0.84317	0.840704	0.81157	0.809278	0.835717	0.828095
SRR8615494	0.827973	0.819546	0.821107	0.809446	0.825314	0.823662	0.818808	0.81936	0.823414	0.856947	0.772783	0.816309	0.825063	0.823635	0.803774	0.826247	0.828465	0.824233	0.821939	0.818002	0.820172	0.814553	0.81028	0.825741	0.846848	0.823341	0.800046	0.82389	0.828076	0.823503	0.826679	0.826087	0.819474	0.816208	0.825493	0.823126	0.828068	0.813331	0.824935	0.731955	0.821745	0.820725	0.812586	0.833963	0.818523	0.806875	0.796996	0.824384	0.812767
SRR8615496	0.814974	0.805465	0.809061	0.799603	0.811656	0.807491	0.802877	0.81031	0.805174	0.818456	0.826817	0.808028	0.813468	0.811975	0.790897	0.818645	0.811638	0.815249	0.803725	0.802816	0.809987	0.80157	0.811397	0.813739	0.812315	0.810871	0.78057	0.809856	0.81591	0.810014	0.811494	0.815079	0.802977	0.804795	0.813208	0.812744	0.810891	0.809507	0.812003	0.712202	0.812344	0.808957	0.798512	0.823029	0.805916	0.817433	0.790198	0.814205	0.812852
SRR8615498	0.814366	0.804314	0.814416	0.801589	0.813353	0.810223	0.804584	0.80899	0.805295	0.817538	0.794188	0.807015	0.814234	0.813902	0.792034	0.817533	0.806972	0.815431	0.807343	0.804177	0.810384	0.81193	0.816008	0.813317	0.811603	0.809284	0.783589	0.80691	0.811467	0.801902	0.803854	0.807279	0.798012	0.797354	0.810042	0.813407	0.806601	0.805332	0.807988	0.727525	0.81173	0.809644	0.807057	0.816639	0.804426	0.815163	0.787541	0.81025	0.81078
SRR8615499	0.815739	0.803049	0.806102	0.798794	0.812898	0.813864	0.797197	0.801026	0.827547	0.815457	0.769944	0.801874	0.807684	0.817343	0.78253	0.811997	0.813306	0.811218	0.815833	0.804314	0.803541	0.810777	0.805103	0.814034	0.820977	0.811864	0.811711	0.818682	0.824825	0.815123	0.818763	0.817652	0.81299	0.807602	0.823899	0.823732	0.823744	0.806093	0.819267	0.735449	0.816715	0.818511	0.82289	0.826144	0.819157	0.801247	0.78633	0.827389	0.808012
SRR8615500	0.830288	0.812972	0.832965	0.816566	0.822205	0.825056	0.836093	0.828123	0.797769	0.820533	0.765205	0.827314	0.839565	0.833206	0.802793	0.847723	0.808872	0.848931	0.796954	0.825878	0.829012	0.802298	0.809794	0.822027	0.808527	0.830806	0.780283	0.836911	0.819774	0.809125	0.811818	0.814861	0.805626	0.80447	0.818135	0.82242	0.814114	0.815448	0.822217	0.724609	0.822047	0.821803	0.808989	0.822524	0.824138	0.797932	0.80118	0.812597	0.815037
SRR8615501	0.820416	0.807441	0.808505	0.80482	0.818942	0.821989	0.798529	0.804732	0.842871	0.819853	0.765432	0.803074	0.810425	0.819759	0.785151	0.810357	0.820227	0.809125	0.841932	0.811956	0.806848	0.814586	0.808659	0.818065	0.829307	0.815067	0.826909	0.818908	0.827236	0.817457	0.82343	0.818707	0.820501	0.81255	0.830604	0.825667	0.826215	0.8067	0.821558	0.739922	0.819994	0.823484	0.837682	0.83484	0.82218	0.800208	0.784465	0.833674	0.808633
SRR8615502	0.836407	0.824297	0.828264	0.819423	0.834403	0.832017	0.821307	0.823664	0.839941	0.83743	0.778135	0.823169	0.831067	0.834234	0.806471	0.830452	0.837249	0.831148	0.843231	0.830991	0.825066	0.82149	0.819238	0.836261	0.834758	0.834588	0.819685	0.832703	0.842007	0.834393	0.84006	0.837701	0.834005	0.825254	0.842253	0.839809	0.839916	0.826686	0.837717	0.744614	0.834317	0.834137	0.838377	0.850798	0.834147	0.816347	0.803789	0.845474	0.825583
SRR8615503	0.816819	0.805292	0.81321	0.801246	0.814137	0.812511	0.802658	0.809948	0.804101	0.81779	0.792184	0.804656	0.815386	0.812213	0.796249	0.817046	0.807172	0.811875	0.806511	0.804863	0.810806	0.808807	0.814492	0.812809	0.812007	0.811801	0.781737	0.805911	0.811459	0.803441	0.806089	0.806605	0.799381	0.800404	0.810701	0.812942	0.805787	0.80305	0.808574	0.722047	0.812667	0.814045	0.805039	0.818136	0.804884	0.810427	0.791855	0.812193	0.810055
SRR8615504	0.832329	0.817448	0.828088	0.818828	0.828472	0.82833	0.828088	0.837508	0.808482	0.826212	0.756486	0.824788	0.832286	0.827699	0.807501	0.83716	0.814235	0.832475	0.810364	0.829955	0.837804	0.806775	0.811962	0.826685	0.821215	0.83179	0.792013	0.828993	0.823995	0.811948	0.815383	0.815802	0.808946	0.809899	0.823696	0.820498	0.812358	0.813973	0.820774	0.722333	0.827864	0.830517	0.810423	0.825407	0.820018	0.800508	0.802109	0.812317	0.818612
SRR8615505	0.844004	0.837861	0.840183	0.832368	0.845094	0.839673	0.836659	0.836617	0.827349	0.835888	0.767072	0.833943	0.84387	0.847298	0.81606	0.846199	0.835153	0.84553	0.826555	0.843439	0.83731	0.823438	0.821549	0.841049	0.831891	0.846007	0.808897	0.841718	0.843838	0.83144	0.837626	0.836343	0.829804	0.824228	0.839218	0.843618	0.837776	0.831521	0.839671	0.745991	0.839129	0.839437	0.830512	0.84361	0.837775	0.812412	0.810746	0.834919	0.828448
SRR8615506	0.840602	0.827917	0.830965	0.821278	0.8397	0.836281	0.826089	0.824393	0.847518	0.841627	0.768648	0.824541	0.833656	0.838183	0.806972	0.831881	0.842829	0.831418	0.848066	0.834237	0.824593	0.82748	0.820444	0.840133	0.840431	0.835591	0.826956	0.834396	0.842212	0.836187	0.842544	0.837973	0.83513	0.825726	0.843002	0.840325	0.840172	0.82657	0.838855	0.750766	0.834326	0.834332	0.842341	0.848917	0.83544	0.813642	0.800313	0.841731	0.822794
SRR8615507	0.857987	0.842068	0.855576	0.842894	0.857705	0.855075	0.852459	0.849808	0.836528	0.848377	0.758327	0.843389	0.856788	0.862078	0.824879	0.861233	0.841346	0.852656	0.838719	0.856544	0.849775	0.839246	0.835882	0.854922	0.842968	0.855922	0.822693	0.849386	0.848629	0.831517	0.83868	0.840444	0.834338	0.828397	0.845158	0.848937	0.838465	0.840159	0.845904	0.751224	0.848346	0.848664	0.843728	0.850925	0.847303	0.821151	0.819028	0.835698	0.83732
SRR8615508	0.848371	0.837101	0.842486	0.838126	0.852688	0.847988	0.829272	0.83252	0.838271	0.834928	0.771659	0.834567	0.840489	0.867118	0.811565	0.84752	0.827094	0.844299	0.830039	0.845568	0.834833	0.825802	0.829926	0.846899	0.832803	0.850418	0.829397	0.850285	0.849363	0.830681	0.836586	0.838455	0.833331	0.824001	0.846375	0.85996	0.845406	0.841201	0.847598	0.761982	0.849854	0.852711	0.855135	0.849995	0.85241	0.82496	0.817393	0.844473	0.84025
SRR8615509	0.815459	0.804204	0.8106	0.803763	0.813019	0.808497	0.80286	0.813436	0.802377	0.81655	0.818339	0.808126	0.813881	0.809929	0.789581	0.819413	0.808964	0.812125	0.803195	0.803079	0.814024	0.804457	0.816859	0.813465	0.814412	0.810423	0.774942	0.806884	0.811296	0.805991	0.80588	0.809253	0.796329	0.800966	0.810563	0.809366	0.805621	0.806441	0.808659	0.707253	0.809937	0.804195	0.795545	0.815182	0.802592	0.819829	0.786468	0.810992	0.812622
SRR8615512	0.814472	0.806969	0.811148	0.795062	0.810089	0.805383	0.801749	0.807914	0.801471	0.815779	0.830515	0.809449	0.81106	0.808668	0.790311	0.816998	0.80998	0.816141	0.797572	0.804742	0.807527	0.799971	0.80968	0.814001	0.80874	0.811851	0.777324	0.812335	0.815988	0.814073	0.812454	0.819054	0.803524	0.801728	0.814727	0.813263	0.813684	0.81852	0.813736	0.712125	0.812754	0.808807	0.796726	0.823232	0.808278	0.826465	0.793024	0.811388	0.81565
SRR8615513	0.837308	0.830297	0.830173	0.823022	0.838661	0.836262	0.81811	0.825542	0.83039	0.829199	0.784887	0.829028	0.831554	0.843948	0.804062	0.837592	0.825043	0.840535	0.82581	0.830905	0.827558	0.817899	0.821092	0.834904	0.829483	0.840284	0.817366	0.83975	0.83899	0.827924	0.831071	0.832254	0.824338	0.816329	0.837158	0.84765	0.838736	0.827775	0.837597	0.748949	0.837481	0.842503	0.842996	0.844146	0.840775	0.817276	0.810766	0.840265	0.829499
SRR8615514	0.843376	0.841901	0.839474	0.839934	0.845369	0.842126	0.839776	0.842349	0.826426	0.841823	0.746984	0.831796	0.842175	0.845681	0.82928	0.84603	0.834663	0.833049	0.830809	0.84047	0.841774	0.827615	0.824299	0.841372	0.847773	0.84969	0.803378	0.824998	0.829737	0.817186	0.823697	0.82272	0.820822	0.821377	0.825625	0.825859	0.817657	0.816674	0.824036	0.734238	0.829746	0.8327	0.815155	0.833133	0.820049	0.801188	0.809204	0.81768	0.816257
SRR8615515	0.835451	0.823065	0.837105	0.825562	0.830776	0.834179	0.830202	0.84632	0.810724	0.826803	0.772267	0.842379	0.841655	0.837709	0.812254	0.846227	0.814537	0.850719	0.812105	0.841093	0.847664	0.815261	0.813811	0.827046	0.820508	0.843213	0.794327	0.836972	0.826997	0.813787	0.81675	0.819849	0.812839	0.809277	0.828834	0.829671	0.817942	0.820392	0.826578	0.732083	0.838684	0.84024	0.821336	0.830524	0.828469	0.80402	0.810524	0.820212	0.828256
SRR8615516	0.832553	0.816574	0.830445	0.816118	0.828768	0.829172	0.829888	0.826995	0.812126	0.8244	0.761412	0.824552	0.8368	0.833799	0.801963	0.838588	0.814597	0.839902	0.81217	0.826682	0.828826	0.813331	0.813171	0.82626	0.81778	0.832125	0.797079	0.835597	0.82657	0.814378	0.817719	0.818628	0.812232	0.812165	0.822914	0.826981	0.819272	0.816825	0.8245	0.740779	0.824975	0.828935	0.822004	0.828344	0.825469	0.802959	0.800319	0.817433	0.8162
SRR8615517	0.823424	0.813201	0.821644	0.81042	0.819292	0.818471	0.817991	0.821595	0.81134	0.827153	0.800239	0.814547	0.824303	0.815096	0.801142	0.829979	0.817587	0.821093	0.81214	0.814336	0.821031	0.816198	0.823786	0.822551	0.81992	0.81935	0.784101	0.814297	0.81687	0.808342	0.809335	0.814063	0.803056	0.803801	0.814196	0.812381	0.810028	0.811607	0.812327	0.722024	0.814679	0.808985	0.803857	0.820897	0.808168	0.817386	0.793084	0.809647	0.816843
SRR8615518	0.848189	0.834746	0.848608	0.834052	0.843759	0.844386	0.848214	0.844392	0.830463	0.845497	0.75503	0.838186	0.85214	0.850546	0.819865	0.853116	0.838227	0.849481	0.831285	0.848586	0.844615	0.83718	0.83098	0.851486	0.834121	0.845918	0.813085	0.843458	0.842677	0.826446	0.833463	0.835608	0.828351	0.822033	0.839374	0.837546	0.833589	0.83211	0.838484	0.759918	0.838352	0.835192	0.832516	0.842628	0.838022	0.816609	0.809812	0.828802	0.830956
SRR8615519	0.83338	0.82125	0.828558	0.825602	0.832134	0.831966	0.82526	0.830958	0.823859	0.835874	0.776955	0.822563	0.838191	0.836471	0.813927	0.84065	0.82733	0.833585	0.826097	0.828015	0.831855	0.819744	0.824762	0.835495	0.835641	0.837604	0.80855	0.830825	0.833673	0.82204	0.825144	0.825619	0.821684	0.81938	0.830603	0.83092	0.825013	0.819747	0.827333	0.739337	0.830393	0.830227	0.827256	0.839042	0.829686	0.815173	0.810687	0.828182	0.820963
SRR8615520	0.808282	0.79683	0.80593	0.795271	0.804468	0.799212	0.796772	0.807075	0.791402	0.809221	0.823737	0.805296	0.807846	0.803337	0.784818	0.814147	0.798648	0.810369	0.793266	0.795767	0.807481	0.799848	0.811598	0.806105	0.806411	0.804614	0.763508	0.797819	0.801114	0.796337	0.793629	0.800179	0.786722	0.789695	0.801459	0.801631	0.795359	0.799508	0.799078	0.700253	0.80276	0.796879	0.78875	0.808125	0.79323	0.819176	0.781557	0.798256	0.808846
SRR8615521	0.84095	0.830338	0.833539	0.828322	0.84011	0.840434	0.826355	0.829551	0.844369	0.840031	0.776939	0.824185	0.834599	0.840159	0.811763	0.84003	0.841089	0.830601	0.83748	0.834137	0.830552	0.828569	0.831345	0.843373	0.844705	0.8378	0.825236	0.84127	0.845114	0.836411	0.842609	0.841972	0.832589	0.828725	0.845915	0.843351	0.843997	0.832086	0.842811	0.748555	0.838773	0.836048	0.838281	0.845683	0.842238	0.823782	0.808456	0.846836	0.830589
SRR8615526	0.807312	0.793816	0.797295	0.796515	0.805916	0.811281	0.789879	0.794298	0.833005	0.809588	0.751572	0.790145	0.799946	0.808157	0.777268	0.799947	0.806218	0.798222	0.828758	0.797866	0.796817	0.808019	0.801475	0.804631	0.816057	0.801638	0.816629	0.801465	0.810507	0.800254	0.804527	0.800791	0.802321	0.798849	0.813778	0.808756	0.808458	0.78965	0.803235	0.736681	0.805133	0.808275	0.825634	0.816583	0.806558	0.785569	0.77158	0.816333	0.795399
SRR8615527	0.83819	0.827827	0.832208	0.816384	0.835098	0.832069	0.833083	0.827102	0.82367	0.838673	0.752543	0.824724	0.834715	0.829811	0.809444	0.835306	0.840769	0.830542	0.826931	0.834716	0.825952	0.816714	0.815811	0.839946	0.826219	0.833091	0.803845	0.830974	0.836875	0.833022	0.839996	0.83482	0.828323	0.824072	0.83445	0.830482	0.831875	0.824368	0.833252	0.735854	0.830217	0.82579	0.817635	0.838587	0.82812	0.810108	0.80135	0.828042	0.820369
SRR8615531	0.841442	0.830589	0.838808	0.832608	0.839006	0.839492	0.835201	0.842789	0.829149	0.841808	0.778325	0.836655	0.846106	0.842405	0.816199	0.845599	0.835527	0.845736	0.833008	0.838576	0.844665	0.824663	0.826154	0.839063	0.835991	0.840451	0.806037	0.835528	0.839191	0.829547	0.833667	0.834464	0.825892	0.823975	0.837139	0.835972	0.832117	0.825687	0.835555	0.737629	0.836518	0.834279	0.830159	0.845013	0.833756	0.815247	0.807031	0.832995	0.827799
SRR8615534	0.848984	0.840438	0.850472	0.839707	0.847115	0.846297	0.842647	0.855166	0.821772	0.840153	0.770304	0.847957	0.854263	0.848854	0.827509	0.859136	0.827594	0.854899	0.821802	0.857702	0.856834	0.820102	0.825593	0.842878	0.830527	0.863162	0.802247	0.842463	0.836799	0.823701	0.827206	0.829074	0.822183	0.817904	0.836345	0.839337	0.827641	0.833088	0.83656	0.732639	0.845846	0.849557	0.8286	0.83943	0.837043	0.815683	0.822885	0.827718	0.835827
SRR8615539	0.83462	0.83064	0.836621	0.821718	0.834196	0.834054	0.831013	0.840648	0.815604	0.833746	0.758065	0.833124	0.841583	0.834707	0.816384	0.840814	0.827352	0.83937	0.820055	0.841903	0.841567	0.817371	0.818201	0.832749	0.826823	0.843085	0.796418	0.825586	0.829111	0.819027	0.822646	0.824234	0.817588	0.812505	0.829284	0.829136	0.822049	0.820129	0.826164	0.73601	0.831033	0.831212	0.81928	0.834913	0.826782	0.808874	0.808592	0.818285	0.823607
SRR8615540	0.832985	0.837551	0.829058	0.82378	0.837056	0.833046	0.822404	0.831421	0.828557	0.834906	0.776952	0.823765	0.83379	0.832188	0.8145	0.836618	0.827403	0.83254	0.825575	0.831078	0.833033	0.815532	0.821654	0.83632	0.832605	0.845653	0.806816	0.829977	0.834975	0.824478	0.828122	0.826882	0.820556	0.818862	0.831768	0.835605	0.828325	0.8208	0.829011	0.729389	0.832262	0.83534	0.825817	0.837724	0.828501	0.810575	0.809548	0.830414	0.823773
SRR8615541	0.844581	0.836383	0.839204	0.826162	0.845722	0.83884	0.837959	0.836736	0.830329	0.842793	0.782212	0.832989	0.843017	0.842621	0.818297	0.8462	0.843309	0.843127	0.831416	0.839862	0.836605	0.822127	0.827023	0.857279	0.838758	0.847286	0.809824	0.842631	0.848114	0.8407	0.846198	0.84438	0.835771	0.831132	0.842612	0.844428	0.841748	0.836041	0.843683	0.740149	0.840898	0.837581	0.83018	0.850859	0.838402	0.822719	0.814948	0.843032	0.830402
SRR8615542	0.832828	0.82141	0.83012	0.816744	0.83169	0.827201	0.826357	0.826287	0.816613	0.836162	0.75885	0.818674	0.834551	0.831469	0.810215	0.835118	0.828988	0.828208	0.818441	0.824599	0.82748	0.822775	0.817127	0.833763	0.827782	0.831165	0.796696	0.822973	0.829091	0.82054	0.824482	0.824079	0.819062	0.814832	0.824864	0.826366	0.821978	0.816226	0.824979	0.743808	0.823658	0.823434	0.814713	0.832308	0.821821	0.806488	0.79914	0.822169	0.813344
SRR8615543	0.797746	0.790918	0.794576	0.780373	0.796196	0.792551	0.783918	0.789063	0.792081	0.799328	0.779663	0.789432	0.794804	0.796694	0.776728	0.799451	0.792171	0.797992	0.789028	0.787431	0.789833	0.787445	0.797507	0.794214	0.789829	0.796375	0.772626	0.794268	0.799559	0.793964	0.796393	0.796059	0.788444	0.790218	0.798464	0.801255	0.797335	0.792879	0.795968	0.717924	0.798214	0.79738	0.793848	0.804019	0.792636	0.798739	0.777706	0.79934	0.797434
SRR8615544	0.827947	0.821259	0.824512	0.810367	0.825295	0.824552	0.818982	0.81565	0.823483	0.832643	0.769587	0.818958	0.829728	0.828849	0.802359	0.828232	0.828223	0.831353	0.820039	0.824398	0.816177	0.81275	0.810829	0.831134	0.818776	0.827411	0.805172	0.831293	0.834988	0.82777	0.832922	0.83302	0.823386	0.818334	0.832875	0.83462	0.833726	0.82353	0.833139	0.746232	0.828475	0.826434	0.827002	0.841386	0.832133	0.812527	0.803445	0.832062	0.82051
SRR8615547	0.833361	0.815362	0.823134	0.817092	0.827996	0.851387	0.810694	0.822104	0.81832	0.822363	0.77017	0.817256	0.827492	0.830585	0.807287	0.828022	0.810699	0.826966	0.814722	0.818718	0.824809	0.813174	0.814646	0.819064	0.822505	0.829363	0.802292	0.829737	0.825876	0.811676	0.814591	0.814998	0.812496	0.810163	0.824844	0.833363	0.818593	0.812806	0.824797	0.744232	0.829247	0.8343	0.82886	0.831113	0.838037	0.802555	0.806409	0.823732	0.817367
SRR8615548	0.827266	0.815173	0.821038	0.809591	0.824054	0.821037	0.816871	0.817646	0.821307	0.829603	0.769269	0.816049	0.826128	0.823042	0.800244	0.826826	0.827649	0.826412	0.817507	0.818345	0.818222	0.807173	0.808986	0.825228	0.820727	0.824006	0.799111	0.824586	0.830944	0.824551	0.829876	0.826603	0.819082	0.815474	0.828084	0.827695	0.829198	0.818269	0.826162	0.730255	0.823867	0.818872	0.815661	0.832214	0.822372	0.807332	0.79705	0.827024	0.814651
SRR8615549	0.807684	0.796584	0.800943	0.789209	0.802202	0.799521	0.789303	0.7984	0.793856	0.804589	0.823512	0.801761	0.802505	0.80193	0.777774	0.809638	0.800127	0.806395	0.793758	0.7961	0.798054	0.796955	0.811602	0.803471	0.796606	0.800773	0.771494	0.802293	0.806608	0.801433	0.801589	0.80565	0.792463	0.792088	0.808052	0.807492	0.803814	0.804954	0.805458	0.713459	0.806431	0.799492	0.794279	0.810939	0.802687	0.818123	0.780683	0.806059	0.811462
SRR8615550	0.837256	0.826434	0.830476	0.818319	0.837136	0.831458	0.826931	0.826966	0.823746	0.835048	0.768044	0.822135	0.83464	0.833134	0.808519	0.838046	0.832144	0.831631	0.825713	0.829403	0.827334	0.817283	0.817003	0.840238	0.83175	0.836543	0.804155	0.829662	0.835874	0.826774	0.83221	0.83066	0.822326	0.817277	0.830863	0.834221	0.829901	0.822769	0.831973	0.740555	0.830035	0.830305	0.82384	0.838914	0.827459	0.810167	0.802289	0.831089	0.818376
SRR8615551	0.830408	0.825705	0.829692	0.824626	0.830324	0.826212	0.82565	0.82897	0.809936	0.82545	0.774468	0.828893	0.832693	0.836867	0.805078	0.838701	0.815748	0.841575	0.808787	0.829407	0.829408	0.812487	0.81118	0.826079	0.816264	0.836931	0.791182	0.831839	0.828344	0.818383	0.821249	0.822985	0.814898	0.811975	0.826418	0.830464	0.821257	0.822423	0.82718	0.729647	0.828941	0.829873	0.816899	0.82902	0.823992	0.807623	0.805509	0.81973	0.821819
SRR8615552	0.855013	0.849809	0.854013	0.839889	0.855088	0.849473	0.845129	0.8472	0.833964	0.843722	0.768839	0.848615	0.854225	0.860521	0.820434	0.855984	0.839577	0.858526	0.831965	0.861466	0.848192	0.828698	0.830878	0.850457	0.832097	0.858358	0.818656	0.856681	0.853453	0.840568	0.846433	0.848362	0.838335	0.827271	0.852051	0.858017	0.85081	0.849989	0.855302	0.750626	0.853155	0.85197	0.845987	0.852379	0.854688	0.828696	0.822445	0.844121	0.846785
SRR8615553	0.832356	0.818799	0.823177	0.821598	0.829216	0.827883	0.818237	0.821856	0.826717	0.832229	0.786883	0.819869	0.828291	0.83258	0.804423	0.832178	0.8289	0.829952	0.825202	0.820057	0.823664	0.819601	0.816279	0.828688	0.834316	0.828638	0.805286	0.828829	0.833006	0.826762	0.830276	0.828098	0.821247	0.82081	0.828414	0.830524	0.82905	0.81803	0.829342	0.737264	0.827468	0.827335	0.823932	0.83848	0.826982	0.810885	0.801935	0.835226	0.817008
SRR8615554	0.835673	0.823366	0.831273	0.829771	0.837805	0.834589	0.822883	0.8289	0.813661	0.823465	0.783802	0.831918	0.837143	0.849031	0.805831	0.840559	0.814521	0.844687	0.812431	0.828093	0.830448	0.812628	0.816428	0.826647	0.823809	0.83598	0.799697	0.839936	0.833059	0.820472	0.823311	0.825168	0.818575	0.814167	0.830346	0.842072	0.826459	0.824704	0.832953	0.736046	0.834214	0.839122	0.828108	0.835031	0.834057	0.80963	0.808337	0.827282	0.825261
SRR8615555	0.853159	0.844899	0.845254	0.836717	0.854231	0.850246	0.849012	0.84327	0.840026	0.851277	0.751449	0.834024	0.848005	0.846798	0.828435	0.848994	0.853078	0.836524	0.843246	0.848529	0.843119	0.82896	0.831102	0.867103	0.854968	0.853181	0.818141	0.838981	0.84514	0.836378	0.845626	0.84117	0.837153	0.833035	0.841467	0.837594	0.834851	0.83266	0.840261	0.739112	0.839886	0.836693	0.825534	0.847866	0.835404	0.814188	0.812866	0.834093	0.825374
SRR8615556	0.799868	0.794142	0.796107	0.782816	0.798234	0.795586	0.788269	0.795071	0.790224	0.800947	0.806845	0.79336	0.7988	0.795012	0.784017	0.802796	0.794154	0.799783	0.789979	0.791848	0.795199	0.789257	0.798343	0.799568	0.798139	0.799843	0.768569	0.802354	0.805872	0.800571	0.80043	0.805938	0.795898	0.795434	0.802736	0.802497	0.801192	0.802635	0.802775	0.710958	0.80322	0.800967	0.788261	0.81183	0.796423	0.808734	0.786898	0.801034	0.802699
SRR8615557	0.822214	0.811302	0.818569	0.804319	0.818979	0.815602	0.811293	0.816023	0.8094	0.823598	0.797853	0.813206	0.819705	0.816612	0.799322	0.823629	0.812864	0.819968	0.808613	0.81043	0.815941	0.809644	0.817755	0.818443	0.818019	0.815614	0.786066	0.814011	0.817098	0.808809	0.811049	0.814074	0.80503	0.806116	0.815316	0.816287	0.811724	0.810282	0.814752	0.722538	0.817074	0.814705	0.807097	0.821868	0.808575	0.815905	0.79525	0.813695	0.8154
SRR8615558	0.847806	0.829341	0.841265	0.833092	0.844142	0.843009	0.845439	0.841884	0.821297	0.840584	0.748249	0.831214	0.849981	0.844199	0.818705	0.851022	0.833033	0.838532	0.823997	0.841042	0.842213	0.824814	0.823961	0.844329	0.837451	0.843844	0.80217	0.836638	0.833458	0.819162	0.825634	0.82484	0.81942	0.817513	0.827385	0.827507	0.819972	0.820771	0.82935	0.742738	0.831064	0.830004	0.817257	0.832802	0.8283	0.804955	0.804087	0.81933	0.818544
SRR8615559	0.837128	0.824559	0.831718	0.824069	0.832921	0.832358	0.832959	0.832453	0.821103	0.838312	0.767052	0.825155	0.83899	0.833193	0.810469	0.841129	0.833493	0.833898	0.82401	0.828786	0.83232	0.819859	0.818197	0.835729	0.832132	0.832862	0.796072	0.825702	0.830441	0.823038	0.827635	0.825939	0.817912	0.81825	0.825794	0.824075	0.822902	0.816628	0.826266	0.733313	0.825117	0.823275	0.81367	0.831202	0.820651	0.804617	0.798032	0.822086	0.814212
SRR8615560	0.809401	0.796724	0.80647	0.79509	0.804564	0.802016	0.79595	0.804879	0.795839	0.808721	0.813385	0.804604	0.807839	0.804813	0.783104	0.812996	0.798692	0.811579	0.795819	0.795353	0.805744	0.804233	0.810468	0.805983	0.803913	0.804376	0.769259	0.800348	0.803277	0.796609	0.797268	0.800478	0.789363	0.79392	0.804657	0.804238	0.799502	0.798694	0.801309	0.708722	0.804331	0.79907	0.791432	0.809159	0.79691	0.812841	0.780987	0.803708	0.807862
SRR8615561	0.834798	0.825048	0.82902	0.819463	0.83235	0.829555	0.828238	0.833295	0.818284	0.832486	0.762478	0.825997	0.832881	0.830012	0.81047	0.835426	0.827457	0.831927	0.820546	0.831845	0.832428	0.814989	0.814449	0.833896	0.829061	0.83497	0.798808	0.827342	0.83105	0.820921	0.825904	0.824658	0.818844	0.818108	0.827594	0.825364	0.82297	0.818106	0.826141	0.729373	0.828402	0.827964	0.813434	0.832122	0.821955	0.805746	0.801994	0.820738	0.817992
SRR8615562	0.837408	0.841956	0.83137	0.819395	0.840077	0.833217	0.823766	0.829558	0.824931	0.834824	0.77322	0.827359	0.83434	0.836309	0.813797	0.837122	0.831411	0.835506	0.822125	0.836069	0.830117	0.8084	0.818237	0.837124	0.827311	0.844484	0.806466	0.837768	0.84076	0.833335	0.838629	0.836376	0.827782	0.823326	0.838917	0.842524	0.8389	0.829945	0.838805	0.733859	0.838094	0.83958	0.827052	0.843678	0.836042	0.81585	0.814466	0.836895	0.829192
SRR8615563	0.839665	0.825658	0.839289	0.829029	0.834482	0.835436	0.837177	0.853427	0.813428	0.833753	0.766133	0.841241	0.845477	0.841376	0.815105	0.849353	0.818647	0.849766	0.814772	0.844464	0.855724	0.818049	0.817686	0.833798	0.82184	0.845847	0.795721	0.838793	0.828753	0.81468	0.818037	0.822088	0.812738	0.810131	0.829714	0.830101	0.820966	0.822906	0.828881	0.734845	0.83513	0.836836	0.820392	0.831997	0.82907	0.809284	0.809301	0.817135	0.830382
SRR8615564	0.827417	0.817285	0.827506	0.820017	0.822724	0.826468	0.828067	0.853817	0.797725	0.819825	0.743338	0.833308	0.831095	0.822139	0.816218	0.834555	0.807696	0.829482	0.802055	0.836602	0.85345	0.807142	0.807059	0.820348	0.814336	0.835164	0.779384	0.816683	0.811621	0.798314	0.802011	0.805303	0.801075	0.801622	0.814516	0.806849	0.798187	0.806453	0.809052	0.709755	0.826207	0.824594	0.795708	0.814686	0.809296	0.793649	0.804071	0.795396	0.823738
SRR8615565	0.842872	0.826528	0.841414	0.835105	0.840371	0.839006	0.840576	0.851063	0.814549	0.836789	0.772002	0.841032	0.848506	0.845165	0.815497	0.854626	0.823663	0.850779	0.816771	0.844661	0.852717	0.818429	0.821933	0.836764	0.831124	0.84539	0.793799	0.839636	0.82942	0.816467	0.819909	0.821876	0.814435	0.813478	0.82882	0.830905	0.820425	0.821455	0.828232	0.733993	0.833713	0.835691	0.819981	0.831974	0.828322	0.805731	0.806213	0.819879	0.824408
SRR8615566	0.841584	0.831983	0.83509	0.82111	0.838408	0.834481	0.834205	0.828414	0.839696	0.845923	0.768041	0.827883	0.838523	0.834328	0.809736	0.838034	0.847746	0.835937	0.83502	0.837246	0.827212	0.819918	0.818573	0.844152	0.834956	0.837165	0.815142	0.839665	0.844977	0.84162	0.847975	0.843524	0.836312	0.82985	0.843268	0.838925	0.843229	0.831847	0.841499	0.74034	0.834802	0.830803	0.829863	0.848292	0.835412	0.816348	0.80476	0.84049	0.824406
SRR8615567	0.850791	0.842024	0.844433	0.832359	0.850355	0.845733	0.844846	0.839825	0.842843	0.852205	0.766908	0.836609	0.848721	0.844733	0.822222	0.848971	0.856199	0.842658	0.843186	0.847377	0.839723	0.827129	0.830056	0.854884	0.844543	0.847925	0.817977	0.842676	0.849661	0.845257	0.852616	0.848039	0.840597	0.836134	0.846674	0.844254	0.845862	0.836576	0.84628	0.745846	0.841509	0.83709	0.834271	0.855767	0.840886	0.820723	0.812154	0.844966	0.830264
SRR8615568	0.84506	0.832826	0.843934	0.832317	0.843606	0.839126	0.843074	0.845804	0.821897	0.842844	0.778115	0.839629	0.850926	0.84358	0.815543	0.854578	0.834754	0.850393	0.825767	0.846988	0.846433	0.82282	0.825842	0.846539	0.835343	0.847025	0.800214	0.84372	0.841797	0.831506	0.835113	0.836848	0.827112	0.823313	0.836741	0.837806	0.834144	0.832958	0.838815	0.732172	0.838517	0.836281	0.824851	0.841784	0.834783	0.817953	0.80956	0.831992	0.829924
SRR8615569	0.832024	0.822362	0.825767	0.817268	0.83555	0.829213	0.818808	0.824106	0.822398	0.831055	0.78618	0.823584	0.831321	0.835806	0.801702	0.836606	0.825629	0.836047	0.822676	0.825274	0.826571	0.812799	0.815978	0.831603	0.828961	0.832287	0.805625	0.834487	0.837581	0.829021	0.832041	0.829995	0.822114	0.817891	0.832706	0.84015	0.832525	0.822945	0.833484	0.736977	0.832284	0.834594	0.830216	0.839808	0.832037	0.812138	0.803227	0.836961	0.821773
SRR8615570	0.846066	0.831441	0.851756	0.831856	0.841373	0.84616	0.854083	0.845133	0.814521	0.834489	0.750112	0.838486	0.854495	0.84166	0.81512	0.860357	0.825432	0.851126	0.814291	0.852301	0.845674	0.824483	0.8271	0.843464	0.821334	0.847108	0.794322	0.847322	0.834037	0.819555	0.82542	0.829453	0.817782	0.81302	0.833847	0.834809	0.826623	0.834298	0.838439	0.743823	0.839292	0.834268	0.822392	0.832975	0.840026	0.815582	0.810264	0.822253	0.833511
SRR8615571	0.833044	0.831492	0.831464	0.818665	0.83336	0.830815	0.822715	0.827686	0.821474	0.830928	0.761402	0.825456	0.83258	0.833391	0.815395	0.83419	0.820576	0.834707	0.817981	0.835624	0.828924	0.811394	0.813038	0.833185	0.822157	0.849223	0.802618	0.833543	0.832214	0.821219	0.825389	0.826017	0.820414	0.813907	0.829471	0.836259	0.82846	0.824312	0.830377	0.744338	0.832015	0.837652	0.828438	0.837248	0.83092	0.808821	0.81335	0.827525	0.822898
SRR8615572	0.848752	0.841226	0.848681	0.839476	0.849969	0.846734	0.840236	0.841383	0.832419	0.841084	0.760026	0.835651	0.851564	0.856261	0.819641	0.848994	0.836223	0.846023	0.828814	0.848328	0.841452	0.83574	0.83009	0.845156	0.835838	0.85116	0.813674	0.843825	0.843242	0.831481	0.837022	0.837048	0.831338	0.822281	0.84095	0.846676	0.839037	0.835507	0.842645	0.753655	0.841625	0.844039	0.839994	0.844161	0.843256	0.817115	0.813213	0.836695	0.832095
SRR8615573	0.84457	0.830206	0.846367	0.838237	0.84123	0.843353	0.843741	0.860494	0.816427	0.836618	0.755357	0.844992	0.853422	0.848521	0.824235	0.854531	0.824002	0.851219	0.816887	0.852777	0.863591	0.824149	0.82369	0.838234	0.826934	0.849985	0.797503	0.840956	0.830375	0.815791	0.819766	0.823543	0.816271	0.813391	0.831014	0.831999	0.821825	0.825082	0.829938	0.740341	0.83811	0.838715	0.823378	0.833829	0.833569	0.808709	0.813198	0.819604	0.83243
SRR8615574	0.839253	0.837167	0.835046	0.833863	0.842201	0.836783	0.828677	0.836598	0.823612	0.833763	0.766107	0.828543	0.839752	0.842707	0.81734	0.843219	0.825453	0.835787	0.820499	0.837619	0.837642	0.817511	0.823461	0.83721	0.831496	0.847905	0.805799	0.838897	0.835277	0.824696	0.828402	0.829414	0.821508	0.820888	0.833038	0.839466	0.830448	0.827941	0.83428	0.741296	0.834924	0.839801	0.828468	0.837268	0.834172	0.812803	0.814203	0.828626	0.826649
SRR8615575	0.850148	0.833475	0.855194	0.839683	0.847428	0.848212	0.864349	0.851823	0.819766	0.843956	0.751514	0.842792	0.860351	0.848433	0.822374	0.867731	0.833444	0.859632	0.820702	0.853033	0.852647	0.822327	0.830532	0.8459	0.835018	0.850844	0.798202	0.853137	0.838032	0.823424	0.830252	0.830904	0.82366	0.822462	0.834644	0.83458	0.825769	0.830757	0.83636	0.738659	0.838894	0.836297	0.821036	0.83663	0.83745	0.807812	0.81136	0.822699	0.827379
SRR8615576	0.84827	0.834191	0.847435	0.842875	0.847376	0.850791	0.845077	0.865232	0.822892	0.840975	0.769421	0.847729	0.853577	0.849089	0.827138	0.858387	0.827909	0.854179	0.824778	0.85126	0.867256	0.82584	0.829046	0.839989	0.83908	0.851975	0.803979	0.846214	0.836893	0.822711	0.826486	0.828089	0.823171	0.822025	0.83734	0.838694	0.82488	0.827558	0.834397	0.73848	0.84549	0.847655	0.828993	0.839981	0.838582	0.812585	0.819481	0.826794	0.837245
SRR8615577	0.831783	0.804613	0.813928	0.809302	0.820299	0.825906	0.805921	0.81651	0.802936	0.813625	0.772886	0.811201	0.822617	0.820949	0.797889	0.826658	0.803516	0.822378	0.803413	0.80995	0.817707	0.796824	0.805014	0.81156	0.814043	0.823665	0.785895	0.824266	0.815858	0.804361	0.807756	0.806804	0.801347	0.803168	0.813432	0.821607	0.806639	0.80342	0.816863	0.722025	0.819949	0.824004	0.810624	0.819703	0.818305	0.793813	0.799045	0.811478	0.808026
SRR8615578	0.854187	0.830571	0.845933	0.833535	0.843358	0.844901	0.845501	0.841905	0.819491	0.838187	0.763191	0.836443	0.851003	0.84858	0.817558	0.857401	0.828443	0.849085	0.819169	0.84627	0.842502	0.82155	0.825379	0.840787	0.827124	0.84737	0.802771	0.84908	0.836411	0.823236	0.827764	0.830018	0.821551	0.818489	0.833861	0.836474	0.826746	0.83063	0.840577	0.745087	0.838358	0.838459	0.825534	0.837252	0.838199	0.814146	0.812722	0.823381	0.82971
SRR8615579	0.8314	0.809805	0.819253	0.812686	0.824967	0.850389	0.809404	0.822424	0.807861	0.819015	0.767744	0.815562	0.82717	0.821797	0.804855	0.825986	0.805064	0.823874	0.808657	0.815937	0.824714	0.805145	0.807585	0.813301	0.818661	0.825977	0.790182	0.824939	0.818659	0.805647	0.809109	0.809119	0.804629	0.805846	0.818419	0.824417	0.809017	0.806905	0.818713	0.730183	0.824457	0.82875	0.815468	0.824432	0.831994	0.794771	0.801888	0.813027	0.812235
SRR8615580	0.832792	0.823054	0.82725	0.817176	0.830639	0.827439	0.834048	0.825371	0.824422	0.846297	0.742277	0.816563	0.832251	0.824839	0.810176	0.830929	0.837066	0.819064	0.826704	0.826947	0.825469	0.817071	0.814965	0.835812	0.839298	0.827673	0.797317	0.815569	0.821955	0.814519	0.821695	0.819136	0.813669	0.811909	0.817498	0.812737	0.813544	0.808339	0.817155	0.729146	0.814938	0.811311	0.803322	0.825553	0.809695	0.796153	0.788635	0.811291	0.803634
SRR8615581	0.850991	0.823457	0.838798	0.827604	0.837406	0.844164	0.832426	0.834353	0.820257	0.835671	0.759915	0.830351	0.843586	0.84161	0.810968	0.843042	0.823449	0.841947	0.821075	0.836826	0.835165	0.824997	0.818676	0.832624	0.82636	0.84008	0.804861	0.839307	0.832978	0.818799	0.823439	0.824295	0.819561	0.813887	0.830732	0.836087	0.823814	0.824207	0.835893	0.747423	0.83526	0.836295	0.829383	0.835382	0.837815	0.807811	0.80635	0.823128	0.824658
SRR8615582	0.846729	0.821125	0.834807	0.821894	0.832562	0.838971	0.826599	0.829888	0.807249	0.822349	0.761212	0.829121	0.839688	0.834205	0.809795	0.84141	0.811466	0.84046	0.810049	0.833987	0.831022	0.80991	0.813002	0.823687	0.812541	0.836583	0.79503	0.839519	0.828974	0.815842	0.819535	0.821878	0.815054	0.809828	0.827888	0.834981	0.820711	0.82517	0.836357	0.738491	0.838486	0.836379	0.823574	0.830801	0.837352	0.808748	0.812121	0.819509	0.827784
SRR8615584	0.85021	0.838593	0.845359	0.833803	0.846621	0.845113	0.845069	0.841579	0.840716	0.850667	0.766102	0.836377	0.846449	0.848251	0.823651	0.850321	0.848384	0.844405	0.839453	0.845497	0.841426	0.835459	0.830991	0.851526	0.844333	0.849331	0.81998	0.843145	0.846868	0.835669	0.84191	0.843432	0.836669	0.831543	0.842937	0.842532	0.839658	0.834362	0.843154	0.755639	0.841982	0.839851	0.836003	0.851543	0.839175	0.822194	0.816409	0.838495	0.831376
SRR8615585	0.811203	0.802337	0.805468	0.796729	0.808595	0.805241	0.800303	0.810739	0.795212	0.814343	0.825613	0.803558	0.809883	0.805382	0.79061	0.813	0.805737	0.805161	0.796915	0.800624	0.809669	0.800446	0.810214	0.810809	0.814387	0.806592	0.768279	0.801794	0.807809	0.803661	0.802389	0.808031	0.796141	0.797551	0.806196	0.803249	0.799951	0.803055	0.804357	0.701036	0.80581	0.802589	0.785203	0.813677	0.797675	0.813892	0.783838	0.801022	0.806253
SRR8615586	0.823451	0.814176	0.821291	0.805596	0.820852	0.816362	0.810728	0.819937	0.805729	0.824404	0.814741	0.817003	0.82076	0.817468	0.800644	0.828044	0.813485	0.820409	0.805709	0.814698	0.818825	0.811146	0.825467	0.819783	0.817668	0.820917	0.781243	0.809526	0.813524	0.808931	0.806297	0.813042	0.800684	0.799259	0.814507	0.815473	0.808834	0.815165	0.812431	0.719507	0.817586	0.812679	0.805122	0.821351	0.809023	0.834267	0.799139	0.8082	0.824888
SRR8615587	0.835365	0.825197	0.8317	0.819317	0.83396	0.827692	0.833972	0.827505	0.821811	0.839692	0.76077	0.822587	0.835167	0.831391	0.807719	0.83532	0.83765	0.831418	0.82254	0.830985	0.827322	0.819898	0.813984	0.839364	0.827215	0.832811	0.796153	0.828821	0.833239	0.826363	0.832595	0.830164	0.823754	0.820385	0.828231	0.827319	0.826679	0.820275	0.828447	0.732963	0.824901	0.820634	0.812888	0.833975	0.821566	0.805189	0.796532	0.824625	0.814884
SRR8615588	0.826981	0.826286	0.825229	0.818049	0.826565	0.822673	0.821241	0.826849	0.813693	0.829343	0.767186	0.822181	0.828548	0.830828	0.806668	0.831955	0.821145	0.831978	0.811899	0.825419	0.828077	0.811071	0.809568	0.827561	0.822924	0.834963	0.792046	0.82187	0.825717	0.817418	0.820339	0.821295	0.813685	0.809449	0.822815	0.825302	0.819635	0.814238	0.822594	0.730457	0.822302	0.824096	0.812647	0.827733	0.819859	0.803122	0.800435	0.818803	0.814845
SRR8615589	0.820456	0.80609	0.822549	0.80778	0.8152	0.815336	0.816023	0.828486	0.789273	0.813927	0.763714	0.823929	0.828299	0.822112	0.799112	0.83119	0.79746	0.835746	0.790711	0.821044	0.830289	0.799499	0.795695	0.808989	0.800879	0.82499	0.773422	0.823355	0.810763	0.800142	0.802779	0.805816	0.797957	0.796732	0.811099	0.815941	0.805796	0.806152	0.813186	0.724075	0.819149	0.819329	0.801844	0.816724	0.813351	0.791207	0.798055	0.804032	0.811489
SRR8615590	0.846862	0.828846	0.842956	0.829249	0.844166	0.844905	0.835405	0.84042	0.812732	0.831262	0.774962	0.837056	0.847766	0.842662	0.817676	0.850964	0.819571	0.849462	0.815323	0.841755	0.841961	0.810451	0.817999	0.835663	0.828511	0.847157	0.795893	0.847095	0.836481	0.824203	0.827681	0.829051	0.822334	0.818614	0.833823	0.841856	0.826853	0.830127	0.838101	0.732433	0.841794	0.845648	0.828188	0.84014	0.838833	0.810038	0.816875	0.827614	0.828897
SRR8615591	0.846044	0.835201	0.844738	0.832342	0.844145	0.842386	0.841838	0.841566	0.828298	0.842753	0.765138	0.83303	0.843426	0.839642	0.818604	0.847843	0.83864	0.837401	0.830599	0.844618	0.842152	0.835428	0.829094	0.848995	0.836865	0.845286	0.805292	0.834983	0.83853	0.826756	0.832435	0.833401	0.825196	0.820504	0.836032	0.834453	0.828556	0.830466	0.835401	0.747604	0.836985	0.833483	0.824601	0.839734	0.830442	0.818401	0.809052	0.829842	0.829224
SRR8615592	0.832067	0.819987	0.82225	0.817653	0.832771	0.832726	0.813145	0.818245	0.842399	0.831025	0.775624	0.813953	0.823421	0.833093	0.800292	0.827593	0.828311	0.821218	0.831635	0.821785	0.819688	0.826433	0.825126	0.832108	0.839001	0.827421	0.824642	0.830621	0.83593	0.826204	0.830978	0.82947	0.824204	0.81979	0.835642	0.837875	0.835812	0.819352	0.832506	0.751765	0.830282	0.830573	0.837693	0.840984	0.833446	0.813664	0.797947	0.839891	0.820844
SRR8615593	0.829831	0.819662	0.833126	0.821138	0.82708	0.826592	0.826319	0.849808	0.802732	0.823453	0.770098	0.839165	0.838455	0.835497	0.811088	0.843066	0.808082	0.847935	0.80321	0.839535	0.85235	0.807326	0.811413	0.823019	0.810456	0.841072	0.787713	0.837891	0.823274	0.810816	0.813615	0.819303	0.807809	0.80472	0.824819	0.829535	0.820676	0.821787	0.827236	0.732715	0.833155	0.835289	0.81882	0.828844	0.829066	0.808514	0.810192	0.818622	0.831949
SRR8615594	0.829746	0.818172	0.829183	0.815777	0.826431	0.823729	0.820308	0.826153	0.816822	0.829607	0.807808	0.822284	0.828328	0.824705	0.804015	0.833492	0.819452	0.825623	0.815856	0.821301	0.826166	0.82435	0.831259	0.828223	0.825036	0.826078	0.792411	0.81721	0.821657	0.813132	0.813078	0.818903	0.807558	0.808607	0.822581	0.820142	0.81463	0.82027	0.819511	0.729083	0.824096	0.818169	0.811351	0.825729	0.815775	0.835761	0.799395	0.814867	0.828877
SRR8615595	0.836523	0.82358	0.829021	0.819304	0.831642	0.833762	0.825683	0.823113	0.836611	0.838185	0.77234	0.822487	0.831624	0.834176	0.802538	0.832159	0.840917	0.83127	0.833023	0.828588	0.823583	0.824356	0.819896	0.83684	0.833365	0.830191	0.814728	0.833584	0.841381	0.834807	0.841402	0.838517	0.836452	0.837576	0.841297	0.838146	0.841388	0.82614	0.837733	0.746255	0.831216	0.829734	0.833934	0.844832	0.836534	0.816025	0.800524	0.842301	0.823338
SRR8615596	0.842394	0.828088	0.842089	0.828344	0.839123	0.842684	0.836708	0.835111	0.826206	0.8347	0.755388	0.832491	0.84757	0.847137	0.812469	0.846023	0.82465	0.847156	0.82174	0.842111	0.837848	0.831024	0.824671	0.838	0.824907	0.843503	0.812097	0.847013	0.838166	0.820888	0.827726	0.829662	0.823196	0.816624	0.837624	0.841583	0.832361	0.828939	0.837744	0.759006	0.838343	0.841066	0.837611	0.839693	0.84312	0.811026	0.810214	0.831354	0.833043
SRR8615597	0.814945	0.803862	0.807699	0.802202	0.811388	0.809502	0.799523	0.807767	0.808737	0.816209	0.810531	0.805251	0.811537	0.812621	0.78827	0.816932	0.809397	0.811929	0.803381	0.80135	0.808802	0.806572	0.815693	0.812864	0.813242	0.808907	0.783978	0.808609	0.813633	0.805924	0.808214	0.810704	0.800538	0.802878	0.812562	0.813851	0.810371	0.805434	0.811581	0.719921	0.811106	0.806783	0.802694	0.819032	0.808135	0.815108	0.786045	0.814958	0.812282
SRR8615598	0.853807	0.838138	0.85356	0.837766	0.852064	0.848989	0.85357	0.849832	0.82575	0.846072	0.769629	0.844345	0.860896	0.851587	0.820089	0.862363	0.835103	0.857166	0.827535	0.854743	0.85077	0.829039	0.831508	0.850749	0.834881	0.853418	0.807468	0.853542	0.843885	0.831652	0.835119	0.837877	0.829993	0.82278	0.840503	0.845204	0.835809	0.838693	0.844234	0.743685	0.843758	0.84493	0.833923	0.844091	0.842704	0.820594	0.815996	0.831257	0.835996
SRR8615599	0.85489	0.841497	0.854941	0.836324	0.860118	0.850043	0.843449	0.848628	0.832039	0.843907	0.782667	0.84524	0.85516	0.853678	0.821383	0.859606	0.836116	0.857269	0.83151	0.854065	0.851157	0.824581	0.831865	0.850901	0.836263	0.856581	0.813789	0.855593	0.851402	0.838561	0.842453	0.842978	0.833213	0.827232	0.848214	0.856553	0.844484	0.846222	0.849641	0.74424	0.851355	0.851992	0.84184	0.852497	0.848661	0.825929	0.821357	0.843023	0.843204
SRR8615600	0.832495	0.818864	0.824039	0.821233	0.832351	0.835827	0.815654	0.823593	0.846266	0.832213	0.764967	0.817557	0.825291	0.830971	0.802336	0.829914	0.828179	0.823997	0.84248	0.826027	0.825729	0.826484	0.819835	0.82908	0.834145	0.827062	0.830964	0.825128	0.831691	0.820362	0.824927	0.823781	0.821433	0.817977	0.833331	0.832459	0.827091	0.815084	0.826038	0.751137	0.830836	0.833777	0.845347	0.839321	0.829356	0.806421	0.796972	0.82929	0.819186
SRR8615601	0.814949	0.802534	0.807646	0.800521	0.813574	0.820218	0.791054	0.800396	0.832324	0.805636	0.753934	0.800284	0.806408	0.819291	0.78068	0.80973	0.803561	0.810867	0.821668	0.809374	0.803223	0.803934	0.804197	0.805999	0.805479	0.812581	0.824002	0.81527	0.817975	0.805024	0.808618	0.806987	0.805207	0.800345	0.820548	0.825541	0.816712	0.805137	0.81428	0.74918	0.82028	0.827356	0.845351	0.824006	0.82225	0.794221	0.78446	0.817183	0.810418
SRR8615602	0.809329	0.796455	0.800573	0.795434	0.809822	0.812621	0.788959	0.794217	0.835562	0.803245	0.755404	0.79419	0.799988	0.811987	0.775034	0.804463	0.801313	0.804112	0.820535	0.800442	0.796728	0.801711	0.801784	0.80223	0.806534	0.805983	0.825568	0.810057	0.813837	0.801918	0.805399	0.802019	0.802747	0.798122	0.815012	0.818771	0.812618	0.798113	0.80743	0.741724	0.814393	0.816827	0.841304	0.818339	0.81382	0.787674	0.779075	0.813952	0.801508
SRR8615603	0.824453	0.821059	0.828954	0.81555	0.820694	0.820998	0.819751	0.827409	0.801461	0.821734	0.767652	0.826233	0.830703	0.826133	0.814766	0.832913	0.80943	0.837727	0.80389	0.826599	0.828704	0.810641	0.804682	0.822517	0.811537	0.836564	0.781945	0.823168	0.820259	0.80844	0.811468	0.81517	0.806088	0.803501	0.818981	0.821973	0.812881	0.813186	0.818891	0.727128	0.822463	0.826362	0.810502	0.826504	0.817309	0.797396	0.80794	0.814742	0.815565
SRR8615604	0.814633	0.800027	0.808086	0.800088	0.814101	0.820433	0.793459	0.800947	0.828802	0.806371	0.752687	0.797475	0.808553	0.816448	0.7811	0.809376	0.801238	0.808656	0.818655	0.805159	0.804084	0.809735	0.807778	0.805526	0.808655	0.809977	0.818523	0.812996	0.81609	0.80249	0.805822	0.803516	0.8027	0.798967	0.817231	0.823336	0.812724	0.80049	0.809801	0.746444	0.818564	0.824149	0.840021	0.820239	0.819187	0.791019	0.783876	0.813662	0.805637
SRR8615605	0.811193	0.796238	0.802147	0.794444	0.807878	0.813203	0.790433	0.793995	0.824481	0.80367	0.760792	0.796623	0.801771	0.812965	0.773675	0.807135	0.796716	0.808485	0.8147	0.800922	0.797245	0.803755	0.802301	0.801147	0.804974	0.804783	0.817008	0.81824	0.816494	0.800955	0.804183	0.804713	0.803649	0.79905	0.816335	0.823167	0.814451	0.801508	0.81265	0.751608	0.8159	0.820246	0.84059	0.820404	0.818334	0.792202	0.780832	0.814551	0.808307
SRR8615606	0.831788	0.814048	0.835983	0.81882	0.827882	0.825754	0.830655	0.833407	0.798901	0.820795	0.766579	0.827242	0.838219	0.829238	0.808594	0.845791	0.80832	0.841696	0.800092	0.829479	0.83421	0.80436	0.806918	0.824409	0.814811	0.833953	0.779118	0.830085	0.81709	0.806974	0.809853	0.812274	0.803596	0.802605	0.816398	0.820316	0.808021	0.816	0.818634	0.720413	0.824024	0.822791	0.80744	0.822358	0.81758	0.796335	0.802341	0.808883	0.813701
SRR8615607	0.822348	0.806626	0.816833	0.806459	0.817755	0.821626	0.805611	0.812211	0.816076	0.81333	0.766162	0.808942	0.819167	0.82222	0.790105	0.819616	0.808144	0.821739	0.810491	0.809516	0.814764	0.813623	0.810603	0.813265	0.813064	0.816987	0.798961	0.815611	0.818413	0.806634	0.810117	0.808778	0.805264	0.804865	0.816563	0.821543	0.812733	0.803115	0.814891	0.733951	0.817477	0.822266	0.818573	0.821019	0.815603	0.795393	0.788746	0.81481	0.808837
SRR8615608	0.842464	0.830009	0.844258	0.829796	0.84432	0.838182	0.836338	0.840611	0.818986	0.836343	0.776827	0.834879	0.845789	0.840686	0.815983	0.849869	0.827147	0.846001	0.821546	0.839497	0.842034	0.822169	0.824747	0.837959	0.829468	0.845546	0.799018	0.837904	0.832798	0.822167	0.824954	0.827261	0.81944	0.815175	0.830721	0.837549	0.824883	0.828851	0.831559	0.738366	0.83341	0.836305	0.826457	0.836452	0.830636	0.8134	0.809754	0.825831	0.826169
SRR8615609	0.801966	0.787297	0.79513	0.79112	0.800976	0.807258	0.782022	0.791509	0.809493	0.795512	0.751201	0.789536	0.797694	0.804906	0.771553	0.798151	0.788699	0.800779	0.80156	0.792158	0.79399	0.792703	0.790299	0.791657	0.793458	0.798291	0.795851	0.802964	0.802177	0.789873	0.793021	0.790274	0.788897	0.785476	0.801517	0.809652	0.79816	0.788786	0.796822	0.733908	0.803673	0.809876	0.820566	0.806929	0.804899	0.777842	0.772561	0.801226	0.794075
SRR8615610	0.837452	0.820007	0.833957	0.822637	0.83872	0.838294	0.824829	0.824242	0.822527	0.82667	0.749071	0.818754	0.836112	0.839802	0.805123	0.838784	0.82089	0.830227	0.819859	0.828267	0.82582	0.824157	0.820702	0.831219	0.824824	0.831964	0.808459	0.832569	0.830586	0.815908	0.821557	0.820476	0.81733	0.813292	0.827177	0.836679	0.822993	0.819578	0.827266	0.7549	0.828821	0.832322	0.830386	0.833018	0.83159	0.801677	0.801896	0.823257	0.816547
SRR8615611	0.835742	0.825018	0.838	0.823918	0.837263	0.834688	0.829406	0.829294	0.819819	0.832825	0.771108	0.829401	0.840247	0.838564	0.809485	0.841208	0.826493	0.842028	0.821806	0.832115	0.83144	0.821088	0.81803	0.833044	0.825737	0.835911	0.801049	0.832191	0.83452	0.824115	0.82792	0.827189	0.820935	0.816749	0.829965	0.835728	0.827019	0.824461	0.830514	0.742496	0.831005	0.830626	0.82712	0.838401	0.831138	0.808753	0.803642	0.828159	0.821031
SRR8615612	0.835534	0.822697	0.835383	0.819072	0.836657	0.82954	0.8271	0.829828	0.81503	0.827178	0.783352	0.830603	0.837683	0.836767	0.803505	0.84278	0.821225	0.84549	0.813719	0.834105	0.831283	0.810459	0.814703	0.831853	0.81782	0.839221	0.798531	0.840431	0.837184	0.825998	0.829105	0.82965	0.820131	0.814633	0.833902	0.84132	0.830946	0.829837	0.834817	0.732864	0.835472	0.834849	0.827633	0.838213	0.835434	0.81515	0.807071	0.831759	0.828522
SRR8615613	0.815528	0.806595	0.816414	0.803763	0.816686	0.809065	0.81009	0.810403	0.803711	0.817245	0.781546	0.812258	0.81968	0.818968	0.790314	0.821708	0.811971	0.827502	0.804151	0.812032	0.813385	0.801721	0.802031	0.816753	0.808395	0.818203	0.783939	0.820135	0.820694	0.813711	0.816549	0.817234	0.807182	0.803462	0.815628	0.821771	0.817423	0.810594	0.818161	0.726585	0.814459	0.813178	0.81082	0.824146	0.813394	0.799528	0.789313	0.820821	0.808071
SRR8615614	0.821182	0.807414	0.813501	0.805896	0.820508	0.825623	0.79898	0.803816	0.835407	0.810241	0.76257	0.806948	0.813558	0.824241	0.781806	0.815737	0.810035	0.819648	0.822934	0.81308	0.807554	0.809376	0.809573	0.812965	0.811789	0.816456	0.825621	0.827762	0.83006	0.815386	0.82138	0.818884	0.814984	0.807305	0.830093	0.836446	0.83065	0.814306	0.82564	0.743611	0.827923	0.831651	0.848931	0.831466	0.832743	0.800756	0.790425	0.831861	0.815915
SRR8615615	0.849294	0.832939	0.85217	0.844538	0.851871	0.848693	0.847436	0.850864	0.818569	0.842454	0.760603	0.836122	0.857832	0.844793	0.828718	0.860996	0.832338	0.843389	0.824015	0.847615	0.851058	0.82625	0.833452	0.843519	0.838212	0.851216	0.797021	0.834165	0.828719	0.816168	0.820206	0.820891	0.815749	0.81502	0.826672	0.829682	0.814602	0.823823	0.826032	0.72906	0.832557	0.833963	0.81724	0.831991	0.829036	0.809169	0.81236	0.816121	0.821104
SRR8615616	0.797641	0.785023	0.795126	0.785668	0.796462	0.800996	0.77982	0.787923	0.811094	0.790273	0.742339	0.787337	0.792562	0.799535	0.771005	0.792825	0.784263	0.797633	0.807169	0.794448	0.790411	0.787712	0.784478	0.790929	0.789611	0.798244	0.804435	0.797973	0.799117	0.787686	0.792047	0.790406	0.789607	0.786903	0.801201	0.802869	0.796154	0.789791	0.795297	0.732746	0.802101	0.804995	0.823466	0.805861	0.799495	0.776006	0.77013	0.795393	0.793416
SRR8615617	0.837371	0.828349	0.833285	0.82242	0.834757	0.834046	0.831544	0.831152	0.83135	0.86607	0.76504	0.826172	0.8367	0.833374	0.812837	0.836043	0.836559	0.835126	0.831268	0.832417	0.830913	0.824	0.818439	0.837396	0.850707	0.834383	0.807576	0.834846	0.838238	0.82987	0.835059	0.835939	0.828844	0.823604	0.835364	0.832624	0.838042	0.824484	0.835045	0.740896	0.831906	0.829943	0.82393	0.8444	0.82907	0.814247	0.805314	0.83194	0.822075
SRR8615618	0.842935	0.833462	0.837384	0.827346	0.839635	0.838093	0.836072	0.836253	0.838407	0.86952	0.773305	0.829994	0.841026	0.836539	0.818084	0.842878	0.844528	0.838599	0.836152	0.836906	0.835877	0.826133	0.825402	0.842899	0.855337	0.839922	0.8131	0.840138	0.8442	0.836684	0.842622	0.842447	0.835305	0.831219	0.84247	0.8372	0.844673	0.830399	0.840782	0.740736	0.836647	0.832827	0.826928	0.847163	0.834548	0.820598	0.809071	0.836371	0.827653
SRR8615619	0.825225	0.813824	0.82542	0.815001	0.819289	0.825837	0.819925	0.849043	0.79653	0.815704	0.778852	0.839638	0.830643	0.82353	0.805382	0.834304	0.802046	0.843446	0.797617	0.828893	0.849151	0.800208	0.802004	0.814607	0.810542	0.832095	0.779525	0.829275	0.816119	0.805115	0.807806	0.811932	0.803469	0.801736	0.819551	0.819358	0.809164	0.813368	0.818492	0.713264	0.83042	0.830798	0.804894	0.81977	0.818629	0.797059	0.805598	0.808312	0.82606
SRR8615621	0.831374	0.832609	0.828034	0.825851	0.834991	0.831414	0.819055	0.82906	0.823555	0.830644	0.777192	0.826558	0.831937	0.839156	0.812429	0.836654	0.820962	0.837013	0.819236	0.830951	0.831156	0.812389	0.816102	0.829939	0.825601	0.840971	0.804938	0.836657	0.835408	0.825088	0.828482	0.828948	0.822081	0.818982	0.832572	0.839576	0.831812	0.824442	0.832975	0.743816	0.834193	0.83818	0.829447	0.839304	0.83112	0.810432	0.812399	0.832473	0.825193
SRR8615622	0.833868	0.825758	0.833332	0.831337	0.836061	0.831989	0.826503	0.831477	0.81519	0.826179	0.775422	0.830246	0.839471	0.846405	0.807065	0.843712	0.816766	0.84262	0.813138	0.832584	0.833636	0.814825	0.816333	0.82805	0.821266	0.840528	0.799686	0.837342	0.83027	0.818285	0.821117	0.822461	0.81605	0.810976	0.828799	0.838132	0.824436	0.823742	0.829051	0.739935	0.832699	0.837445	0.828854	0.832796	0.831152	0.807647	0.807763	0.825309	0.824104
SRR8615623	0.818577	0.807526	0.816877	0.809165	0.816203	0.811687	0.814985	0.819421	0.789431	0.812128	0.771418	0.817139	0.824176	0.822156	0.791766	0.829536	0.799532	0.833474	0.789274	0.81446	0.820215	0.794694	0.798578	0.812249	0.801515	0.824277	0.769542	0.823659	0.812044	0.802735	0.805577	0.80683	0.796947	0.796289	0.809488	0.817028	0.805971	0.805772	0.812779	0.713932	0.813237	0.815139	0.800146	0.814311	0.811192	0.791913	0.790891	0.806887	0.805817
SRR8615624	0.821645	0.813877	0.816821	0.813424	0.820216	0.826812	0.8072	0.818875	0.827325	0.817927	0.762119	0.813431	0.819646	0.821072	0.809219	0.818982	0.814556	0.818841	0.825416	0.819136	0.822441	0.809149	0.810637	0.816954	0.819553	0.822983	0.807636	0.816423	0.820049	0.810218	0.814418	0.814456	0.810101	0.809801	0.822223	0.821058	0.817135	0.806485	0.817696	0.740941	0.82336	0.827751	0.828335	0.830024	0.818281	0.797226	0.802505	0.819134	0.814056
SRR8615625	0.82878	0.820938	0.82526	0.826598	0.827476	0.827454	0.81851	0.824756	0.812873	0.821523	0.779012	0.825135	0.830609	0.837949	0.800944	0.833552	0.814072	0.836888	0.811086	0.823249	0.825896	0.816629	0.809183	0.820407	0.820691	0.830334	0.79466	0.830871	0.82633	0.814232	0.817292	0.819031	0.811634	0.80891	0.824628	0.830321	0.821632	0.816028	0.824827	0.73837	0.825536	0.831397	0.821434	0.829191	0.824626	0.800994	0.799918	0.824172	0.817858
SRR8615626	0.816194	0.805203	0.811585	0.806511	0.812659	0.812539	0.808181	0.812538	0.800858	0.814503	0.778793	0.814608	0.817265	0.819619	0.789737	0.823325	0.804582	0.828576	0.800533	0.809374	0.814229	0.799306	0.800435	0.813504	0.809277	0.82006	0.7824	0.822379	0.816886	0.80669	0.80958	0.810299	0.802951	0.802387	0.812873	0.818396	0.811779	0.805978	0.814278	0.727096	0.814336	0.816276	0.809278	0.819476	0.814153	0.7944	0.789848	0.814729	0.807457
SRR8615627	0.851594	0.846192	0.844538	0.834878	0.853097	0.845145	0.840475	0.841984	0.836998	0.847333	0.777745	0.83869	0.849411	0.851187	0.820946	0.852284	0.848073	0.847168	0.838215	0.847376	0.84144	0.828622	0.832981	0.853287	0.841123	0.852786	0.818179	0.846144	0.851744	0.84383	0.849311	0.846876	0.840071	0.832157	0.849393	0.850913	0.847305	0.839973	0.848076	0.745362	0.846601	0.844945	0.838835	0.855077	0.845981	0.82647	0.819219	0.846939	0.836764
SRR8615628	0.810568	0.802887	0.805248	0.788251	0.807922	0.805115	0.797001	0.803768	0.802463	0.81162	0.803695	0.80213	0.808465	0.805123	0.787566	0.810887	0.807457	0.808718	0.80144	0.80246	0.803252	0.801559	0.803999	0.808675	0.806023	0.807063	0.7822	0.807832	0.815725	0.809965	0.812701	0.816224	0.806071	0.801815	0.813829	0.812791	0.813677	0.811192	0.812424	0.72011	0.812012	0.809419	0.799802	0.822289	0.80792	0.815397	0.790704	0.812598	0.812531
SRR8615629	0.837055	0.825781	0.834057	0.822509	0.83454	0.832001	0.833677	0.833534	0.818726	0.83542	0.767143	0.827766	0.840314	0.835342	0.811518	0.846325	0.831698	0.840255	0.823143	0.831838	0.834797	0.813893	0.817733	0.838244	0.828253	0.83732	0.800531	0.835252	0.839286	0.829394	0.835743	0.832895	0.82637	0.824385	0.834341	0.833722	0.829849	0.824775	0.833238	0.732125	0.833392	0.82985	0.822663	0.841443	0.830783	0.80985	0.806928	0.829372	0.822103
SRR8615630	0.812208	0.805186	0.808184	0.797005	0.809816	0.808799	0.799931	0.808109	0.805896	0.817449	0.806904	0.803149	0.811436	0.809177	0.791615	0.814661	0.810121	0.80857	0.804991	0.804671	0.808044	0.80541	0.808909	0.813175	0.81258	0.808932	0.782302	0.809615	0.81591	0.809664	0.812324	0.81634	0.805816	0.803122	0.81338	0.812145	0.813072	0.810873	0.812874	0.721727	0.812112	0.809956	0.800887	0.823109	0.808346	0.816689	0.789098	0.813165	0.81287
SRR8615631	0.817753	0.805856	0.815021	0.804365	0.815015	0.810899	0.805465	0.815376	0.801775	0.818164	0.816176	0.81094	0.816881	0.811265	0.790655	0.821875	0.807537	0.815818	0.803636	0.806614	0.815676	0.808223	0.82074	0.814917	0.814438	0.811944	0.774142	0.806709	0.809663	0.802995	0.802509	0.806892	0.795483	0.796022	0.809877	0.811316	0.803788	0.806055	0.808124	0.71118	0.810935	0.806639	0.799881	0.815123	0.8032	0.824666	0.787109	0.808998	0.816037
SRR8615632	0.830204	0.819253	0.8261	0.81535	0.825623	0.823361	0.826802	0.828012	0.809089	0.829487	0.771061	0.818607	0.827202	0.820395	0.809469	0.830808	0.821652	0.817686	0.813038	0.82441	0.827242	0.817456	0.829309	0.828514	0.824619	0.823432	0.785315	0.810624	0.817165	0.809727	0.811056	0.813011	0.806558	0.806753	0.815965	0.80944	0.80506	0.81047	0.812795	0.714743	0.819195	0.813002	0.795013	0.817604	0.807244	0.812106	0.795359	0.803457	0.816252
SRR8615633	0.827983	0.813042	0.818408	0.81928	0.824268	0.832127	0.808953	0.821955	0.831777	0.821716	0.774433	0.817527	0.821661	0.831225	0.796323	0.827219	0.814684	0.827663	0.825201	0.820836	0.824609	0.810692	0.815146	0.820415	0.823679	0.825608	0.816353	0.831165	0.828234	0.815791	0.819341	0.819765	0.814858	0.811799	0.828908	0.832438	0.82602	0.815588	0.826168	0.745001	0.828678	0.832542	0.839485	0.833615	0.832852	0.805751	0.797003	0.82985	0.820623
SRR8615634	0.842082	0.826629	0.838853	0.828248	0.841077	0.837073	0.836296	0.841619	0.815967	0.834299	0.780251	0.834353	0.844788	0.838634	0.811776	0.850132	0.823611	0.846616	0.818752	0.837601	0.842253	0.816117	0.822194	0.835653	0.829178	0.842541	0.792036	0.836231	0.830061	0.818867	0.822079	0.82304	0.815175	0.814403	0.827407	0.832843	0.820556	0.820936	0.829176	0.730095	0.831299	0.834091	0.82048	0.83433	0.826701	0.807735	0.804237	0.822595	0.822477
SRR8615635	0.803427	0.793493	0.799615	0.785552	0.799469	0.793379	0.788275	0.794715	0.789434	0.801731	0.80808	0.795601	0.798643	0.799574	0.779054	0.80582	0.793697	0.799511	0.786745	0.791879	0.794081	0.794299	0.807967	0.798809	0.794096	0.799356	0.764627	0.791695	0.795163	0.792469	0.789742	0.795234	0.783192	0.784295	0.796236	0.797299	0.792646	0.798068	0.794811	0.714048	0.797045	0.790913	0.788248	0.802842	0.790504	0.819922	0.779235	0.794057	0.804924
SRR8615636	0.816322	0.802458	0.816385	0.8087	0.809755	0.81614	0.814148	0.830151	0.790323	0.812005	0.752777	0.820598	0.824501	0.815668	0.79644	0.826337	0.797092	0.827444	0.792422	0.817851	0.830242	0.803588	0.797455	0.809967	0.803771	0.817654	0.771122	0.81493	0.805261	0.791913	0.795182	0.798507	0.791432	0.790325	0.805809	0.805627	0.797067	0.797966	0.804413	0.723563	0.814089	0.81475	0.796825	0.80826	0.807038	0.784544	0.787344	0.797235	0.804738
SRR8615637	0.834502	0.824684	0.829716	0.81691	0.830109	0.829621	0.827398	0.827541	0.826979	0.857724	0.775459	0.823243	0.833905	0.830791	0.809701	0.835562	0.834361	0.834188	0.825584	0.826796	0.827533	0.817809	0.815935	0.834141	0.842757	0.83145	0.803734	0.831201	0.836048	0.830182	0.834429	0.833372	0.827072	0.82384	0.832994	0.830286	0.835579	0.821949	0.83219	0.737892	0.829755	0.827524	0.820571	0.841022	0.827287	0.813667	0.80345	0.829937	0.8203
SRR8615638	0.842197	0.829344	0.833574	0.826224	0.839649	0.839009	0.829289	0.830701	0.837994	0.843908	0.774564	0.826381	0.837119	0.840737	0.812832	0.84053	0.840539	0.833836	0.838116	0.834349	0.831391	0.829049	0.827134	0.840793	0.842889	0.838215	0.818436	0.835336	0.841429	0.833699	0.838429	0.836644	0.829658	0.825003	0.839383	0.839087	0.837773	0.826957	0.838808	0.746887	0.835823	0.83536	0.836295	0.848598	0.836129	0.817372	0.8088	0.840652	0.826343
SRR8615639	0.836309	0.826915	0.830733	0.823392	0.834185	0.832963	0.826656	0.82937	0.833167	0.862555	0.77184	0.822527	0.834049	0.832243	0.811486	0.836111	0.834865	0.831105	0.831623	0.82798	0.830297	0.822926	0.820484	0.834072	0.850201	0.832779	0.809496	0.831636	0.835419	0.827902	0.831773	0.832019	0.827176	0.82409	0.833082	0.831475	0.83602	0.820252	0.831861	0.741071	0.829948	0.828978	0.824787	0.842703	0.827153	0.813021	0.80428	0.8316	0.820454
SRR8615641	0.846656	0.83026	0.842772	0.832951	0.842514	0.845617	0.842455	0.843346	0.822303	0.840911	0.760217	0.835054	0.850712	0.843831	0.816642	0.852209	0.833612	0.845131	0.825023	0.843654	0.844286	0.823212	0.824943	0.842226	0.830793	0.845385	0.803043	0.83899	0.836758	0.823639	0.828806	0.828877	0.821425	0.818983	0.834323	0.834087	0.82635	0.825939	0.832816	0.738679	0.835402	0.83373	0.824456	0.837638	0.835652	0.811107	0.808459	0.824522	0.824809
SRR8615642	0.826745	0.826886	0.822868	0.807126	0.826111	0.821226	0.822667	0.824066	0.809561	0.826439	0.760728	0.818011	0.82771	0.821848	0.806292	0.829735	0.82213	0.827944	0.811053	0.823307	0.823067	0.803204	0.805873	0.826623	0.816312	0.831618	0.788878	0.823681	0.827302	0.820111	0.824259	0.822879	0.815557	0.813602	0.822821	0.822961	0.819722	0.814918	0.821704	0.721693	0.822919	0.822525	0.807021	0.828595	0.817969	0.801567	0.802454	0.816795	0.812867
SRR8615643	0.838399	0.842066	0.833911	0.826545	0.840713	0.833336	0.833458	0.839197	0.821804	0.839115	0.767972	0.82854	0.838153	0.832794	0.823112	0.842126	0.831179	0.835188	0.823645	0.837217	0.839003	0.815666	0.822084	0.838226	0.835557	0.851317	0.796935	0.828809	0.834003	0.824877	0.828996	0.826415	0.821967	0.821804	0.829677	0.830719	0.823059	0.8202	0.826825	0.725944	0.831382	0.832948	0.814909	0.835709	0.822677	0.808084	0.811859	0.823676	0.821663
SRR8615644	0.833725	0.82383	0.830751	0.817383	0.834368	0.827706	0.833448	0.829676	0.816565	0.83563	0.769117	0.82415	0.836013	0.829118	0.806195	0.83817	0.830149	0.835004	0.819514	0.828802	0.829377	0.812522	0.813744	0.837224	0.827629	0.832622	0.792371	0.831316	0.83403	0.82558	0.830464	0.829356	0.821631	0.816978	0.826096	0.828128	0.825679	0.820665	0.82866	0.727059	0.826106	0.823642	0.812044	0.83283	0.82157	0.805441	0.798146	0.824188	0.815576
SRR8615645	0.847645	0.83789	0.843032	0.830525	0.848101	0.840589	0.84454	0.83894	0.833479	0.849732	0.759164	0.832486	0.846341	0.841835	0.820227	0.846946	0.848473	0.838066	0.835955	0.844431	0.838104	0.825147	0.828083	0.850553	0.840754	0.84517	0.809331	0.834791	0.842447	0.835445	0.842681	0.839313	0.833578	0.827835	0.837315	0.836729	0.834097	0.831006	0.837307	0.738917	0.835515	0.831021	0.82326	0.843586	0.83111	0.817094	0.807887	0.832261	0.824266
SRR8615646	0.831176	0.821674	0.828116	0.81361	0.825322	0.824799	0.827639	0.823613	0.820882	0.85471	0.75414	0.820202	0.830522	0.826874	0.807431	0.831345	0.830446	0.830133	0.820157	0.826352	0.823395	0.819965	0.810678	0.829714	0.832798	0.829362	0.798246	0.826151	0.830248	0.821318	0.826544	0.827416	0.821031	0.817049	0.826657	0.824313	0.829234	0.817486	0.827099	0.74375	0.823594	0.820031	0.814851	0.834351	0.821607	0.80635	0.799476	0.820226	0.815122
SRR8615647	0.842118	0.831308	0.838865	0.820836	0.838961	0.834867	0.831262	0.826427	0.83312	0.843472	0.761904	0.827763	0.838194	0.842515	0.814114	0.837419	0.839154	0.835878	0.828553	0.83847	0.827517	0.831232	0.8236	0.84225	0.82867	0.837306	0.814361	0.835177	0.839458	0.830697	0.836528	0.838608	0.830456	0.821126	0.837837	0.840219	0.8382	0.832668	0.838966	0.761641	0.836042	0.831753	0.835198	0.84593	0.83725	0.821484	0.809068	0.834269	0.829573
SRR8615648	0.837979	0.827704	0.831529	0.817651	0.833832	0.830665	0.832407	0.827168	0.830754	0.839044	0.757457	0.823641	0.834621	0.833051	0.808773	0.835665	0.83925	0.831939	0.830754	0.834318	0.825888	0.816632	0.815586	0.841852	0.830068	0.83732	0.809442	0.830785	0.836332	0.830875	0.837736	0.832825	0.828384	0.824213	0.834502	0.829762	0.831759	0.823876	0.831547	0.739875	0.828652	0.825412	0.823992	0.841365	0.827601	0.810203	0.80013	0.827611	0.81851
SRR8615649	0.828362	0.82027	0.822965	0.809019	0.826607	0.821475	0.820519	0.821546	0.819256	0.831796	0.77192	0.821015	0.827359	0.824695	0.800357	0.828564	0.828845	0.831236	0.819886	0.823804	0.821066	0.806263	0.807353	0.831551	0.824386	0.827997	0.797163	0.82768	0.832721	0.826313	0.83165	0.830695	0.822799	0.816943	0.829102	0.827724	0.829573	0.820141	0.828766	0.726722	0.824722	0.822417	0.81577	0.836177	0.822541	0.808438	0.797799	0.82862	0.8152
SRR8615650	0.836903	0.827227	0.835832	0.81843	0.830961	0.83159	0.830263	0.82693	0.820767	0.837424	0.758984	0.82776	0.836749	0.83438	0.812716	0.835339	0.836026	0.839466	0.822462	0.833713	0.826516	0.825059	0.814975	0.839141	0.823408	0.83418	0.798987	0.832243	0.838612	0.831793	0.837459	0.836983	0.828908	0.820812	0.836137	0.834615	0.834633	0.827681	0.836928	0.748367	0.832079	0.826443	0.822608	0.841788	0.832272	0.81129	0.804616	0.832237	0.823785
SRR8615651	0.842871	0.82869	0.846108	0.83446	0.836182	0.838376	0.845485	0.852199	0.806885	0.832436	0.774559	0.845982	0.850978	0.842102	0.819448	0.858537	0.819385	0.858526	0.810549	0.848268	0.852636	0.816474	0.816842	0.835129	0.821874	0.850774	0.786232	0.845261	0.830003	0.819326	0.822513	0.825952	0.81669	0.81588	0.830571	0.830702	0.820743	0.827367	0.832788	0.723044	0.838396	0.839189	0.815025	0.83275	0.830209	0.806237	0.814188	0.821206	0.828664
SRR8615652	0.85483	0.847444	0.846144	0.833584	0.856951	0.852603	0.84476	0.839518	0.855504	0.856718	0.760077	0.83401	0.847857	0.847541	0.825543	0.846744	0.860195	0.83884	0.851243	0.851635	0.840457	0.829838	0.833849	0.859297	0.8531	0.850664	0.831434	0.845855	0.852683	0.848399	0.856622	0.851456	0.846158	0.841094	0.852717	0.850053	0.851299	0.839612	0.850376	0.751636	0.84491	0.843034	0.843883	0.860985	0.846659	0.823803	0.816008	0.849638	0.832445
SRR8615653	0.840191	0.824027	0.843647	0.829995	0.837356	0.841911	0.851405	0.838615	0.82593	0.835515	0.759014	0.832045	0.848484	0.842718	0.808713	0.853609	0.82294	0.854386	0.822799	0.837789	0.840213	0.826839	0.825604	0.832786	0.829115	0.837656	0.807827	0.850053	0.83447	0.818806	0.82328	0.824341	0.819022	0.816394	0.831905	0.834356	0.826508	0.82182	0.831532	0.741964	0.833273	0.834087	0.829304	0.834238	0.835351	0.804807	0.802946	0.82512	0.823965
SRR8615654	0.83169	0.82325	0.828391	0.814971	0.830137	0.827101	0.826819	0.8259	0.817746	0.83391	0.758979	0.820519	0.833001	0.828202	0.807739	0.830995	0.831392	0.830028	0.818372	0.829303	0.825263	0.816047	0.813169	0.835821	0.823069	0.833361	0.79472	0.827143	0.831708	0.824804	0.830277	0.827845	0.821136	0.815429	0.827551	0.828037	0.826016	0.819586	0.828028	0.735234	0.825396	0.822505	0.814712	0.83379	0.82369	0.805524	0.799802	0.824914	0.815381
SRR8615655	0.837949	0.834622	0.832486	0.825115	0.838153	0.835686	0.824447	0.830806	0.830339	0.836262	0.772183	0.827865	0.836504	0.83612	0.82027	0.837324	0.832282	0.836297	0.827854	0.835321	0.83332	0.81771	0.818957	0.83732	0.835158	0.849155	0.810309	0.835228	0.840301	0.83078	0.835717	0.833592	0.829342	0.822161	0.836723	0.839721	0.836243	0.826796	0.83634	0.736999	0.836645	0.840306	0.830593	0.845073	0.834134	0.811346	0.816251	0.837431	0.824018
SRR8615656	0.841864	0.833684	0.833341	0.824158	0.840835	0.839624	0.830902	0.831159	0.845848	0.852954	0.767297	0.828523	0.836599	0.836627	0.814015	0.837326	0.845724	0.833879	0.840811	0.836999	0.830755	0.819783	0.822437	0.843576	0.84976	0.839103	0.821029	0.840225	0.848063	0.842566	0.849493	0.844241	0.840834	0.833363	0.84808	0.840761	0.851888	0.831559	0.842674	0.739044	0.837956	0.83558	0.833105	0.851565	0.837474	0.818875	0.808661	0.843657	0.826224
SRR8615657	0.837755	0.82553	0.838005	0.822669	0.832756	0.834351	0.835076	0.829499	0.827219	0.834618	0.770192	0.830888	0.840179	0.842133	0.805935	0.842807	0.832052	0.847632	0.825277	0.836619	0.831164	0.823505	0.821775	0.840236	0.826202	0.837558	0.811361	0.842125	0.841365	0.82872	0.834211	0.836201	0.826344	0.81883	0.837327	0.840359	0.83878	0.830132	0.839309	0.75347	0.835884	0.834218	0.836391	0.843491	0.840008	0.815764	0.805184	0.836755	0.829056
SRR8615658	0.814266	0.804863	0.81359	0.809045	0.809586	0.81556	0.807162	0.837324	0.784903	0.806464	0.771005	0.8287	0.821513	0.813613	0.801458	0.825551	0.791467	0.829102	0.789351	0.81921	0.837855	0.79015	0.795605	0.80467	0.803093	0.826583	0.76307	0.816741	0.802889	0.791075	0.794374	0.797362	0.788916	0.790816	0.805185	0.805875	0.794733	0.797027	0.804032	0.706698	0.820066	0.820616	0.792343	0.809699	0.804436	0.783323	0.796778	0.798171	0.811883
SRR8615659	0.832758	0.826372	0.831263	0.823991	0.830519	0.831129	0.827894	0.847097	0.810299	0.832108	0.775845	0.837009	0.837994	0.831507	0.819611	0.843368	0.819424	0.842578	0.81352	0.837311	0.847853	0.80979	0.814558	0.831846	0.827719	0.8424	0.785763	0.828861	0.827384	0.815014	0.818519	0.820147	0.812774	0.812508	0.827832	0.82329	0.817071	0.815076	0.82266	0.722115	0.829527	0.831524	0.810207	0.833528	0.820649	0.803808	0.810421	0.819447	0.825095
SRR8615661	0.831471	0.82823	0.829403	0.82137	0.828318	0.831202	0.820882	0.831939	0.818173	0.825268	0.757342	0.828039	0.832367	0.830792	0.838977	0.830371	0.8232	0.831437	0.81591	0.832659	0.833776	0.821428	0.811994	0.826828	0.822578	0.846332	0.796806	0.825023	0.828167	0.818771	0.824514	0.825043	0.82079	0.81626	0.828049	0.827891	0.822928	0.819208	0.82693	0.739933	0.831165	0.835475	0.81784	0.835393	0.824489	0.803025	0.831359	0.825523	0.82419
SRR8615662	0.827755	0.821327	0.828483	0.822596	0.825496	0.829506	0.820941	0.836164	0.81007	0.821222	0.751738	0.827157	0.83175	0.83082	0.823433	0.829784	0.813579	0.831733	0.806756	0.829353	0.838435	0.824555	0.810503	0.822239	0.818681	0.837052	0.789338	0.824827	0.821518	0.809575	0.813736	0.816953	0.811824	0.809553	0.822924	0.823135	0.814668	0.814507	0.821104	0.7356	0.826403	0.830508	0.811172	0.828671	0.822051	0.798345	0.815581	0.816347	0.821218
SRR8615663	0.833284	0.82188	0.82741	0.814566	0.830377	0.827797	0.82754	0.821391	0.821551	0.83698	0.746978	0.819119	0.831036	0.82896	0.809902	0.828979	0.83639	0.824001	0.823526	0.828028	0.821705	0.817785	0.812677	0.839226	0.826891	0.830047	0.801302	0.823659	0.829962	0.827323	0.834002	0.828967	0.823819	0.817185	0.827719	0.824226	0.826168	0.819272	0.826551	0.743849	0.823028	0.817506	0.813862	0.833713	0.821786	0.803644	0.797279	0.821841	0.811448
SRR8615664	0.817607	0.815661	0.821801	0.809702	0.812894	0.81688	0.814788	0.82528	0.797236	0.817492	0.755555	0.823467	0.82671	0.819364	0.828883	0.823543	0.807044	0.830397	0.799827	0.822372	0.827847	0.809254	0.799495	0.816486	0.807177	0.83692	0.77866	0.815289	0.815671	0.804534	0.807592	0.810756	0.804753	0.801468	0.815776	0.814353	0.805859	0.806391	0.812889	0.727624	0.818551	0.82161	0.802421	0.821416	0.812423	0.792742	0.820609	0.808355	0.813719
SRR8615665	0.830918	0.817402	0.832106	0.825032	0.824989	0.830895	0.827026	0.852386	0.797743	0.821759	0.76682	0.842898	0.838894	0.832942	0.81436	0.844319	0.807607	0.845138	0.799765	0.838207	0.853141	0.805543	0.80712	0.821745	0.816343	0.840031	0.777817	0.831088	0.817981	0.805348	0.808625	0.811904	0.804143	0.803928	0.819986	0.820003	0.808054	0.813339	0.818896	0.719948	0.835409	0.832243	0.805165	0.824403	0.821344	0.796672	0.807801	0.810369	0.825524
SRR8615666	0.825625	0.81539	0.826378	0.824002	0.826498	0.824079	0.831012	0.831221	0.793156	0.822886	0.729181	0.818891	0.837854	0.824409	0.813887	0.840044	0.815549	0.821684	0.803912	0.832006	0.831307	0.804478	0.813215	0.827833	0.814223	0.831136	0.774658	0.810212	0.805545	0.794259	0.799344	0.800103	0.794856	0.792123	0.803108	0.80038	0.791615	0.799249	0.802341	0.705022	0.808735	0.807635	0.78922	0.806767	0.803771	0.78585	0.792747	0.788715	0.797372
SRR8615667	0.806173	0.794052	0.801826	0.793987	0.804525	0.799964	0.793894	0.803167	0.79196	0.806933	0.81165	0.801012	0.805552	0.80292	0.781386	0.811004	0.797521	0.808346	0.794022	0.79252	0.80377	0.797473	0.804775	0.804034	0.805715	0.802104	0.765349	0.798241	0.80175	0.794493	0.794702	0.79757	0.788047	0.790531	0.799884	0.803773	0.794505	0.794919	0.79798	0.705901	0.801198	0.798585	0.790708	0.808144	0.794054	0.808918	0.778801	0.801347	0.802738
SRR8615668	0.842852	0.828065	0.842522	0.830389	0.843409	0.840631	0.841914	0.847583	0.807438	0.831846	0.771328	0.840771	0.855257	0.842827	0.816321	0.856319	0.821038	0.851866	0.812473	0.84659	0.848571	0.81103	0.821612	0.834722	0.824874	0.845056	0.788347	0.843095	0.829841	0.819046	0.822126	0.82442	0.816117	0.813606	0.828892	0.832329	0.820752	0.825519	0.831496	0.726118	0.838194	0.838043	0.81649	0.833662	0.83155	0.80962	0.811538	0.81936	0.826034
SRR8615669	0.842961	0.832403	0.844384	0.831439	0.842654	0.840822	0.841532	0.846871	0.816566	0.837567	0.770015	0.840512	0.851022	0.843864	0.818846	0.854281	0.827506	0.850625	0.819055	0.84982	0.848424	0.817674	0.823294	0.840444	0.828153	0.849483	0.79782	0.841284	0.834799	0.823142	0.82631	0.827399	0.82059	0.816651	0.833329	0.835739	0.824993	0.828533	0.832409	0.737245	0.838346	0.839355	0.825634	0.838114	0.834018	0.811827	0.813189	0.824328	0.829168
SRR8615670	0.846622	0.829876	0.849315	0.831754	0.84193	0.841718	0.854371	0.844654	0.815412	0.840122	0.772668	0.842773	0.857172	0.848075	0.814504	0.866076	0.827141	0.863513	0.816535	0.84707	0.84588	0.82002	0.828498	0.842007	0.827904	0.848108	0.799952	0.855164	0.838285	0.826095	0.829215	0.833409	0.822198	0.817563	0.837456	0.840803	0.832013	0.833877	0.840627	0.740383	0.839606	0.838788	0.829389	0.840252	0.844109	0.818691	0.813453	0.828957	0.834524
SRR8615671	0.833632	0.816794	0.834557	0.816622	0.828043	0.828468	0.832903	0.829994	0.801827	0.824096	0.768454	0.830095	0.850812	0.831213	0.80407	0.845156	0.81117	0.845694	0.804962	0.832574	0.832048	0.808059	0.812621	0.823693	0.81079	0.833467	0.78643	0.83871	0.826668	0.815518	0.818441	0.820799	0.811479	0.80824	0.825703	0.829135	0.819001	0.822388	0.828236	0.72688	0.831261	0.830171	0.814942	0.829545	0.830748	0.808292	0.804998	0.817861	0.823857
SRR8615672	0.831105	0.817444	0.829627	0.817595	0.825344	0.829214	0.827863	0.839553	0.800822	0.823641	0.763243	0.832865	0.834441	0.827676	0.808739	0.838499	0.810381	0.839764	0.804164	0.833906	0.838916	0.807026	0.808161	0.824747	0.815052	0.832284	0.785458	0.831363	0.822414	0.811923	0.8149	0.816975	0.808781	0.809587	0.823938	0.8224	0.813543	0.817474	0.82297	0.723326	0.831927	0.830952	0.808355	0.825106	0.823476	0.802631	0.806142	0.813022	0.822938
SRR8615673	0.824355	0.814191	0.821759	0.811625	0.820327	0.81748	0.815943	0.822762	0.811014	0.830356	0.829754	0.817765	0.82471	0.81959	0.803112	0.831951	0.820125	0.82444	0.810571	0.814133	0.823124	0.813229	0.822394	0.825286	0.826223	0.822007	0.783642	0.819274	0.821926	0.817272	0.815662	0.821933	0.809233	0.810155	0.819478	0.817472	0.815497	0.818801	0.81761	0.716182	0.818477	0.814981	0.80334	0.828441	0.812034	0.829241	0.800016	0.815454	0.819543
SRR8615674	0.804837	0.793102	0.80279	0.79369	0.802839	0.807545	0.791803	0.798668	0.812619	0.804395	0.745132	0.794124	0.803514	0.806377	0.783695	0.802352	0.797734	0.803408	0.809882	0.79949	0.800776	0.798069	0.795987	0.799312	0.801832	0.802517	0.797046	0.796593	0.80224	0.792705	0.795836	0.794301	0.794299	0.791734	0.802237	0.805748	0.797062	0.789955	0.798121	0.736856	0.803626	0.807677	0.818799	0.811441	0.801778	0.782734	0.77717	0.800149	0.793854
SRR8615675	0.812816	0.800053	0.802377	0.800146	0.813887	0.817667	0.79226	0.799912	0.838419	0.812588	0.753861	0.795508	0.805821	0.813891	0.782102	0.804189	0.811919	0.800656	0.840475	0.80648	0.802452	0.811411	0.804917	0.810298	0.82133	0.809722	0.825593	0.809414	0.818741	0.808937	0.813613	0.808893	0.810429	0.805217	0.82216	0.817411	0.817487	0.799035	0.812317	0.742073	0.814335	0.818777	0.837336	0.826703	0.815858	0.792957	0.77856	0.825056	0.80267
SRR8615676	0.831393	0.820658	0.8286	0.815351	0.828668	0.827189	0.826915	0.824309	0.812351	0.826863	0.779715	0.827543	0.834581	0.833285	0.805646	0.843764	0.822693	0.84309	0.814944	0.825574	0.826301	0.807415	0.812233	0.833855	0.821297	0.832491	0.796717	0.838501	0.83518	0.824687	0.82892	0.829709	0.81995	0.81716	0.830398	0.833418	0.828339	0.823275	0.831638	0.735127	0.830253	0.82827	0.822829	0.839979	0.830727	0.809289	0.808	0.829476	0.821788
SRR8615677	0.848844	0.821984	0.838141	0.830691	0.836384	0.842935	0.834364	0.840167	0.811672	0.832752	0.766602	0.831421	0.846506	0.839844	0.816786	0.849162	0.818302	0.840674	0.814826	0.833979	0.841774	0.816776	0.820417	0.831602	0.829347	0.838958	0.792248	0.838429	0.828654	0.815059	0.818869	0.81991	0.813807	0.813266	0.825474	0.829253	0.817418	0.819114	0.829229	0.73015	0.832444	0.834673	0.817021	0.830521	0.83012	0.805617	0.808289	0.817944	0.821774
SRR8615678	0.836361	0.82723	0.831007	0.817316	0.833832	0.830144	0.829397	0.827025	0.825085	0.838263	0.772534	0.825131	0.834755	0.829334	0.807701	0.836318	0.841784	0.833231	0.826922	0.831601	0.825776	0.815269	0.817601	0.840138	0.831598	0.835397	0.800625	0.834448	0.841636	0.83833	0.845148	0.840676	0.830255	0.824342	0.839321	0.835478	0.838995	0.829752	0.838038	0.734631	0.832115	0.826954	0.820077	0.84386	0.832516	0.815916	0.803076	0.838765	0.824281
SRR8615679	0.827484	0.815855	0.818683	0.813261	0.826353	0.827834	0.810659	0.814559	0.839478	0.828482	0.77567	0.811197	0.82018	0.827374	0.794212	0.823977	0.826759	0.819555	0.828064	0.816846	0.81691	0.820058	0.817939	0.826398	0.831793	0.821986	0.818802	0.826909	0.831899	0.8237	0.828545	0.82589	0.819709	0.817341	0.831604	0.831668	0.832026	0.814199	0.827925	0.74297	0.823117	0.823558	0.831095	0.835211	0.827209	0.807648	0.791692	0.834975	0.815074
SRR8615680	0.827488	0.812543	0.829832	0.820525	0.823231	0.826981	0.824622	0.851354	0.793513	0.818858	0.769821	0.83766	0.839389	0.829645	0.804818	0.840977	0.802711	0.844946	0.795932	0.835536	0.853031	0.799714	0.805452	0.819278	0.810483	0.836458	0.775065	0.830399	0.814116	0.802987	0.805729	0.809981	0.798715	0.79787	0.816486	0.819271	0.807543	0.812584	0.817992	0.713419	0.829561	0.826464	0.803906	0.819062	0.820786	0.796327	0.800831	0.807603	0.821819
SRR8615681	0.839139	0.831467	0.832271	0.819323	0.839509	0.835129	0.828351	0.82963	0.830119	0.841008	0.770933	0.825532	0.836679	0.834612	0.809369	0.835775	0.842968	0.833179	0.832423	0.83445	0.828706	0.818473	0.819711	0.842617	0.833691	0.835569	0.806891	0.835652	0.842954	0.838945	0.84513	0.841989	0.832601	0.826676	0.841191	0.839675	0.841157	0.830164	0.840315	0.744239	0.834495	0.831285	0.827803	0.847953	0.835324	0.817652	0.804175	0.841902	0.825288
SRR8615683	0.798393	0.789426	0.79524	0.782826	0.794844	0.791229	0.790222	0.793448	0.785898	0.801561	0.789284	0.792327	0.797584	0.793566	0.776065	0.806031	0.792145	0.801398	0.787996	0.788629	0.794109	0.785497	0.795722	0.796833	0.793108	0.796113	0.763676	0.797695	0.798616	0.79184	0.792777	0.796421	0.784586	0.786353	0.79551	0.796341	0.794244	0.793233	0.79565	0.709413	0.795423	0.792721	0.786498	0.802166	0.789824	0.799004	0.775076	0.793656	0.7967
SRR8615684	0.821771	0.813015	0.817913	0.805835	0.819242	0.8153	0.809543	0.817869	0.806045	0.822458	0.817904	0.81548	0.820543	0.818855	0.798897	0.824685	0.815638	0.82162	0.807259	0.814569	0.817703	0.811234	0.815599	0.82084	0.815595	0.819315	0.783365	0.819803	0.824099	0.816927	0.818396	0.824287	0.812319	0.808868	0.822064	0.820828	0.819535	0.821371	0.821823	0.722157	0.821886	0.819564	0.805475	0.829411	0.816082	0.825014	0.799775	0.822378	0.820956
SRR8615685	0.843814	0.830856	0.838764	0.832746	0.841898	0.839647	0.837357	0.840735	0.826088	0.843103	0.776885	0.833591	0.844121	0.841629	0.817324	0.848281	0.836097	0.841432	0.831782	0.838489	0.841389	0.826088	0.82445	0.844539	0.84129	0.844204	0.804433	0.835011	0.838958	0.829232	0.83331	0.831921	0.825731	0.823861	0.833886	0.834194	0.828844	0.824454	0.833342	0.739183	0.83587	0.834589	0.824356	0.842013	0.830028	0.812255	0.806698	0.831247	0.823525
SRR8615687	0.815424	0.808355	0.810972	0.802947	0.812799	0.810179	0.802273	0.81174	0.807141	0.819508	0.831596	0.810138	0.816195	0.815916	0.79726	0.820897	0.813708	0.816375	0.806187	0.807262	0.812389	0.805444	0.818174	0.81875	0.82186	0.817551	0.788802	0.81475	0.818494	0.813885	0.811538	0.818331	0.806524	0.804031	0.817765	0.81721	0.813576	0.816557	0.814648	0.722513	0.816662	0.81377	0.806108	0.827374	0.814493	0.831728	0.801175	0.814288	0.8187
SRR8615688	0.82168	0.812093	0.815422	0.799419	0.819393	0.81485	0.813066	0.809343	0.819245	0.825315	0.768428	0.812873	0.81921	0.816439	0.794143	0.817149	0.827473	0.822135	0.813925	0.815392	0.809007	0.802967	0.800331	0.823122	0.813027	0.818673	0.794911	0.822078	0.828744	0.82531	0.830438	0.827724	0.818635	0.814228	0.824827	0.824634	0.828597	0.81561	0.82505	0.732009	0.81842	0.814128	0.813142	0.831943	0.817852	0.802676	0.791877	0.825963	0.809791
SRR8615689	0.820093	0.812152	0.813384	0.796896	0.816481	0.812794	0.812356	0.808331	0.816066	0.825511	0.763353	0.809188	0.818269	0.813965	0.793091	0.817791	0.826991	0.818669	0.814419	0.814332	0.806573	0.798483	0.798745	0.823279	0.812891	0.819207	0.793765	0.820781	0.82739	0.824304	0.829928	0.826045	0.817632	0.811901	0.824772	0.821495	0.825869	0.81424	0.823418	0.726512	0.817524	0.814412	0.811422	0.832005	0.816578	0.803383	0.791781	0.824291	0.80906
SRR8615690	0.836704	0.830648	0.828065	0.816771	0.837462	0.834403	0.820614	0.820501	0.846732	0.839167	0.773527	0.822812	0.829475	0.835333	0.806962	0.830378	0.837814	0.832544	0.834088	0.829325	0.820865	0.810777	0.815653	0.836181	0.833742	0.834448	0.824795	0.838534	0.846118	0.840494	0.846554	0.841694	0.836643	0.831692	0.845703	0.844288	0.849358	0.830307	0.842641	0.741384	0.836704	0.835012	0.838702	0.851612	0.840111	0.817047	0.808399	0.845617	0.825364
SRR8615691	0.824066	0.810974	0.822631	0.81491	0.824169	0.818631	0.821022	0.830931	0.796664	0.818528	0.769317	0.82178	0.830021	0.826957	0.802329	0.836387	0.805937	0.831619	0.799254	0.82229	0.831226	0.797293	0.806313	0.81985	0.814758	0.82877	0.776243	0.820623	0.814719	0.802934	0.806339	0.808608	0.800015	0.800889	0.812274	0.816348	0.805355	0.807176	0.81305	0.717798	0.81776	0.819591	0.802248	0.818382	0.809571	0.796085	0.795809	0.804937	0.808888
SRR8615692	0.828971	0.815401	0.82414	0.812311	0.824808	0.825776	0.81954	0.815376	0.824536	0.828626	0.748473	0.813816	0.826705	0.830631	0.79573	0.825865	0.824695	0.826296	0.818755	0.825449	0.816219	0.824687	0.812589	0.830513	0.820409	0.825011	0.807278	0.827292	0.828997	0.818679	0.824385	0.823616	0.817845	0.808862	0.828099	0.828866	0.828852	0.816779	0.827107	0.758921	0.823064	0.821555	0.826006	0.830795	0.829019	0.803729	0.790979	0.82628	0.814381
SRR8615693	0.83725	0.830298	0.829881	0.816404	0.835449	0.832804	0.825791	0.824338	0.835516	0.841001	0.765679	0.822566	0.833334	0.832193	0.809769	0.834271	0.842343	0.831437	0.831998	0.833196	0.823188	0.809715	0.818912	0.841017	0.831829	0.836324	0.814024	0.836199	0.844014	0.841417	0.847298	0.841924	0.833857	0.828223	0.843356	0.839639	0.842773	0.830763	0.840646	0.739629	0.835505	0.831792	0.831187	0.849582	0.837607	0.818844	0.808651	0.841674	0.824864
SRR8615694	0.812023	0.800694	0.806845	0.799007	0.811659	0.807428	0.794993	0.805571	0.804457	0.809446	0.821864	0.802705	0.809377	0.808115	0.784533	0.815073	0.804511	0.808458	0.802629	0.801186	0.805908	0.804289	0.826975	0.81136	0.810945	0.807883	0.782037	0.807154	0.810657	0.802574	0.802881	0.805909	0.794622	0.794446	0.810697	0.813662	0.806081	0.805621	0.807338	0.715062	0.810702	0.808579	0.805493	0.813949	0.805985	0.820127	0.785361	0.813196	0.812779
SRR8615695	0.821191	0.81444	0.817489	0.802622	0.818759	0.813869	0.806804	0.813923	0.808188	0.823039	0.834703	0.815866	0.818128	0.818922	0.799322	0.824321	0.817338	0.821386	0.805938	0.812791	0.814558	0.805957	0.819328	0.821586	0.819206	0.818193	0.787587	0.818431	0.82347	0.819709	0.818216	0.825649	0.8118	0.808132	0.822738	0.822881	0.821864	0.825377	0.821932	0.720727	0.821815	0.816705	0.80834	0.833551	0.81842	0.835631	0.803788	0.818743	0.824443
SRR8615696	0.821859	0.813331	0.817574	0.805517	0.818057	0.814346	0.809409	0.816712	0.810265	0.824555	0.833934	0.816803	0.81915	0.818818	0.799403	0.825988	0.817394	0.824975	0.808169	0.812145	0.817305	0.806381	0.816726	0.822423	0.81878	0.819283	0.78711	0.821081	0.825028	0.819365	0.820246	0.825998	0.812803	0.81292	0.82344	0.822893	0.822468	0.822651	0.822514	0.719817	0.821415	0.818333	0.807925	0.833947	0.817063	0.828276	0.802	0.82286	0.822391
SRR8615697	0.801293	0.792535	0.792004	0.787162	0.801169	0.797667	0.786138	0.792137	0.801751	0.806116	0.763702	0.790881	0.798169	0.799968	0.778757	0.800072	0.801243	0.79852	0.800189	0.791016	0.794062	0.792084	0.78647	0.802046	0.807034	0.801204	0.781871	0.800199	0.806915	0.803866	0.807279	0.803482	0.799129	0.798051	0.804878	0.804196	0.805743	0.791291	0.80225	0.716056	0.801221	0.802338	0.798424	0.816897	0.797176	0.784256	0.778028	0.810575	0.78984
SRR8615698	0.83323	0.817451	0.832801	0.821913	0.830978	0.83235	0.824602	0.831387	0.815043	0.82494	0.772393	0.826471	0.835534	0.837773	0.81088	0.842173	0.813388	0.84	0.812457	0.826549	0.833509	0.809733	0.815133	0.824467	0.823168	0.836986	0.799821	0.836629	0.82819	0.815002	0.817846	0.81932	0.813893	0.812867	0.82643	0.832576	0.820529	0.819194	0.826594	0.736747	0.83187	0.835346	0.824192	0.833361	0.829164	0.806457	0.809628	0.822574	0.821011
SRR8615699	0.848947	0.837558	0.84413	0.831235	0.846602	0.843755	0.840522	0.837221	0.838052	0.843459	0.77173	0.837109	0.846888	0.848418	0.817004	0.847173	0.847575	0.845401	0.837409	0.846311	0.837282	0.832645	0.827068	0.857684	0.838599	0.844898	0.817451	0.845575	0.85027	0.84282	0.848947	0.847014	0.839841	0.828877	0.847285	0.847257	0.84623	0.839825	0.847733	0.751301	0.842062	0.839326	0.837774	0.853225	0.843731	0.821212	0.812524	0.846688	0.83253
SRR8615700	0.835141	0.826557	0.830762	0.816598	0.834076	0.832298	0.828426	0.828698	0.828309	0.839138	0.776703	0.824638	0.834536	0.831576	0.807974	0.83624	0.835215	0.833946	0.82821	0.830284	0.828404	0.819375	0.819237	0.840343	0.834127	0.835038	0.805645	0.831773	0.838651	0.83216	0.835922	0.835588	0.827257	0.823339	0.835082	0.835052	0.834613	0.825761	0.83417	0.735396	0.833041	0.832499	0.82514	0.84304	0.830305	0.815361	0.805417	0.835406	0.822417
SRR8615701	0.807417	0.801325	0.803394	0.785414	0.805415	0.800023	0.791667	0.801332	0.791352	0.805149	0.840337	0.807774	0.803666	0.803329	0.780668	0.807885	0.798319	0.813461	0.791313	0.801	0.800524	0.7921	0.80312	0.807226	0.799868	0.80474	0.771114	0.809598	0.813336	0.811031	0.808508	0.816955	0.799662	0.795674	0.813794	0.814244	0.811554	0.818419	0.813357	0.701057	0.812184	0.808116	0.794089	0.818993	0.807404	0.828914	0.789974	0.809629	0.816686
SRR8615702	0.832653	0.823049	0.828506	0.81324	0.829363	0.827727	0.824517	0.820863	0.82346	0.834809	0.758452	0.821351	0.830385	0.831746	0.80463	0.829592	0.832384	0.831269	0.821607	0.829868	0.820318	0.820687	0.814469	0.833993	0.822759	0.830076	0.804718	0.830144	0.833671	0.827521	0.832851	0.831547	0.824208	0.815739	0.832922	0.833094	0.832253	0.824203	0.832547	0.754379	0.828446	0.824829	0.825812	0.835869	0.830902	0.811061	0.799514	0.830622	0.819779
SRR8615703	0.828377	0.821078	0.820991	0.815172	0.829458	0.828935	0.812662	0.814043	0.844547	0.827042	0.765601	0.813583	0.821987	0.828219	0.799641	0.824407	0.828826	0.822885	0.829826	0.821314	0.815501	0.811056	0.812082	0.827575	0.82459	0.827389	0.824085	0.826204	0.83454	0.826784	0.833144	0.828052	0.825044	0.820349	0.834286	0.83512	0.83455	0.820551	0.82971	0.74238	0.827601	0.825237	0.836841	0.840634	0.830293	0.80762	0.798219	0.834279	0.816443
SRR8615704	0.791533	0.779284	0.786765	0.776216	0.787883	0.783291	0.77615	0.783393	0.780109	0.790414	0.801903	0.78602	0.788892	0.789506	0.765853	0.793596	0.78168	0.793571	0.780855	0.778593	0.784087	0.780997	0.790053	0.786838	0.785907	0.787423	0.757247	0.785977	0.789008	0.783081	0.782831	0.786137	0.775202	0.777069	0.788722	0.792752	0.785822	0.785055	0.787098	0.704945	0.788869	0.785404	0.783792	0.797054	0.783675	0.802373	0.769154	0.78978	0.792357
SRR8615705	0.806207	0.793678	0.806042	0.78912	0.801569	0.800786	0.798272	0.800988	0.792029	0.807009	0.780885	0.799601	0.805879	0.802207	0.781393	0.807906	0.79488	0.806812	0.791491	0.796315	0.800488	0.803792	0.806256	0.801265	0.797125	0.799967	0.769316	0.796321	0.797095	0.788367	0.78945	0.794202	0.784494	0.786272	0.797872	0.798228	0.792069	0.794044	0.796114	0.718156	0.799314	0.794095	0.788616	0.801302	0.793401	0.805223	0.775481	0.791375	0.80212
SRR8615707	0.828282	0.820119	0.822132	0.810063	0.828579	0.822112	0.810438	0.82061	0.816916	0.827933	0.84388	0.81756	0.82327	0.822448	0.801226	0.827701	0.82274	0.82112	0.815468	0.818677	0.820908	0.815213	0.831214	0.82834	0.824963	0.823682	0.79272	0.822367	0.827665	0.821626	0.821862	0.82832	0.814542	0.809749	0.826677	0.828738	0.825554	0.827992	0.826119	0.722399	0.825863	0.821669	0.813587	0.833198	0.821374	0.839129	0.801188	0.825152	0.828941
SRR8615708	0.841996	0.834812	0.832787	0.818527	0.842133	0.836723	0.827734	0.826281	0.844068	0.839113	0.768314	0.827425	0.833537	0.838072	0.808039	0.83444	0.841765	0.83577	0.834804	0.837044	0.825736	0.81501	0.817677	0.845223	0.830113	0.838836	0.822459	0.840781	0.847747	0.844313	0.850575	0.844985	0.838312	0.829703	0.846851	0.845221	0.848907	0.836069	0.845657	0.739938	0.839719	0.835313	0.836912	0.850685	0.841446	0.81861	0.807766	0.844018	0.82917
SRR8615709	0.844657	0.829025	0.848413	0.828891	0.841682	0.84277	0.854684	0.845409	0.820231	0.838316	0.751698	0.837825	0.853015	0.842093	0.81619	0.859089	0.826556	0.855902	0.820951	0.847111	0.845207	0.820653	0.822065	0.837439	0.826485	0.845216	0.80347	0.845764	0.83398	0.820466	0.825395	0.826634	0.82037	0.816075	0.832556	0.833594	0.824345	0.826045	0.832081	0.73616	0.837063	0.837332	0.825597	0.83543	0.835229	0.807257	0.81104	0.820193	0.826619
SRR8615710	0.809947	0.804047	0.809968	0.790613	0.805059	0.799124	0.800879	0.80516	0.790175	0.809353	0.800287	0.806576	0.807973	0.803364	0.786714	0.814642	0.799891	0.811946	0.791809	0.805289	0.804371	0.798476	0.809933	0.808529	0.7974	0.809156	0.769016	0.805804	0.806211	0.802774	0.801139	0.807891	0.794006	0.789712	0.806627	0.805608	0.80397	0.811619	0.807255	0.712557	0.807964	0.801509	0.794378	0.81099	0.801117	0.823825	0.789736	0.802411	0.815579
SRR8615711	0.803507	0.796318	0.805339	0.786136	0.798515	0.794995	0.795011	0.798476	0.783599	0.805053	0.795076	0.800914	0.803674	0.799338	0.78262	0.806658	0.793471	0.806028	0.78454	0.796436	0.797723	0.798477	0.805364	0.801939	0.791301	0.800452	0.759385	0.795378	0.796108	0.792738	0.791219	0.798145	0.783041	0.780496	0.797252	0.797369	0.792789	0.801106	0.797765	0.708238	0.799787	0.794073	0.784631	0.801967	0.792354	0.817011	0.780589	0.792403	0.806713
SRR8615712	0.819028	0.809687	0.813982	0.803859	0.81782	0.817374	0.801783	0.809726	0.818342	0.817772	0.803512	0.808903	0.813736	0.816901	0.791203	0.82018	0.811596	0.81492	0.812381	0.809354	0.810751	0.813253	0.826518	0.817239	0.817432	0.814416	0.800095	0.816617	0.818486	0.809611	0.811746	0.814714	0.803991	0.803336	0.819374	0.822447	0.818512	0.813518	0.816796	0.738378	0.818048	0.816298	0.818514	0.822237	0.816851	0.819356	0.791363	0.819268	0.820029
SRR8615714	0.845106	0.834784	0.836874	0.824521	0.842221	0.838249	0.832219	0.829498	0.842891	0.84201	0.774979	0.829294	0.839787	0.841704	0.811032	0.842329	0.845955	0.838784	0.83659	0.839669	0.829493	0.823041	0.823407	0.846283	0.834005	0.84093	0.821323	0.842413	0.84803	0.843032	0.849007	0.844697	0.837038	0.830597	0.847074	0.844915	0.847265	0.836924	0.845238	0.747138	0.839542	0.83581	0.839539	0.852105	0.84278	0.823224	0.809867	0.846566	0.831167
SRR8615715	0.813623	0.805932	0.811558	0.796709	0.810699	0.804283	0.80621	0.808927	0.799645	0.816412	0.792816	0.805518	0.812391	0.807625	0.793702	0.821515	0.808824	0.813103	0.800541	0.80797	0.808712	0.798762	0.809114	0.814256	0.808645	0.812869	0.779298	0.807822	0.810911	0.803935	0.804098	0.809483	0.798102	0.797883	0.808835	0.80824	0.805324	0.809542	0.807716	0.719604	0.8089	0.803388	0.79883	0.816626	0.804348	0.816025	0.792127	0.803258	0.810532
SRR8615717	0.802601	0.792034	0.801333	0.788237	0.798549	0.798498	0.792618	0.796052	0.793876	0.806778	0.769036	0.792909	0.804922	0.803766	0.785506	0.804537	0.797831	0.801025	0.793834	0.794811	0.797385	0.808655	0.798318	0.801298	0.799973	0.799521	0.776593	0.796695	0.802945	0.793053	0.795786	0.799469	0.794367	0.790994	0.800982	0.801735	0.798219	0.7946	0.79911	0.742623	0.802049	0.80182	0.797539	0.810035	0.797085	0.796172	0.781078	0.801766	0.796742
SRR8615718	0.846289	0.835009	0.838609	0.824867	0.843019	0.840448	0.837881	0.830268	0.843212	0.846649	0.7539	0.828527	0.838825	0.838447	0.813172	0.839248	0.852463	0.832737	0.839723	0.84319	0.830176	0.826225	0.82364	0.848583	0.841289	0.842252	0.820415	0.842194	0.846061	0.843295	0.850327	0.847928	0.841058	0.837562	0.847184	0.841444	0.846902	0.836259	0.845594	0.751446	0.837065	0.833596	0.832998	0.849728	0.838959	0.819271	0.807111	0.843197	0.826522
SRR8615721	0.842548	0.8446	0.838276	0.826237	0.842364	0.837972	0.836928	0.838508	0.824087	0.840283	0.765316	0.832025	0.840378	0.838096	0.819168	0.844352	0.836824	0.838268	0.82716	0.841291	0.835921	0.820056	0.822185	0.84526	0.835397	0.847045	0.801574	0.833068	0.837695	0.82921	0.834241	0.833193	0.826566	0.822428	0.834357	0.833388	0.829344	0.826722	0.833594	0.729636	0.834192	0.83362	0.818393	0.839212	0.830368	0.81265	0.809314	0.826626	0.824513
SRR8615722	0.830016	0.820626	0.824499	0.818766	0.829276	0.8265	0.830952	0.827458	0.826887	0.83958	0.752955	0.814335	0.829747	0.821733	0.808634	0.832588	0.836032	0.817733	0.825993	0.824002	0.826522	0.815882	0.81763	0.832434	0.837811	0.829451	0.796292	0.817614	0.824087	0.818526	0.825269	0.819962	0.820432	0.827592	0.820519	0.814537	0.815552	0.80849	0.817395	0.72527	0.817076	0.816439	0.806438	0.827189	0.811331	0.799797	0.791677	0.815949	0.806044
SRR8615723	0.830768	0.823335	0.82715	0.812027	0.82994	0.8236	0.827947	0.822503	0.827128	0.839196	0.762099	0.819585	0.829693	0.825181	0.804887	0.831766	0.836605	0.828694	0.825701	0.828596	0.821471	0.809574	0.812537	0.835094	0.826464	0.829795	0.804507	0.830573	0.835415	0.830127	0.836268	0.834192	0.82499	0.821219	0.831453	0.828814	0.831628	0.823646	0.830968	0.734794	0.825967	0.82092	0.820079	0.840512	0.823854	0.811008	0.799637	0.82716	0.817878
SRR8615724	0.825057	0.814595	0.816274	0.813232	0.826219	0.826831	0.810517	0.814236	0.832955	0.829332	0.767959	0.808475	0.821947	0.824628	0.800874	0.823068	0.824344	0.816001	0.825796	0.814889	0.816124	0.819301	0.815686	0.827302	0.830663	0.823877	0.813355	0.821203	0.830507	0.822308	0.82636	0.823108	0.820093	0.817613	0.828514	0.828066	0.828189	0.812421	0.823758	0.739442	0.824532	0.824278	0.824834	0.835717	0.823538	0.805081	0.797455	0.829252	0.812243
SRR8615725	0.810299	0.799612	0.801069	0.795836	0.812125	0.810556	0.795348	0.798043	0.814956	0.815082	0.76698	0.79661	0.805587	0.812379	0.784065	0.806578	0.810914	0.804617	0.812201	0.799302	0.800116	0.802777	0.797713	0.811269	0.818219	0.808224	0.797824	0.811747	0.819183	0.813937	0.817622	0.814154	0.808757	0.80585	0.817403	0.818342	0.818866	0.801854	0.814587	0.731998	0.81204	0.813547	0.814659	0.827215	0.811803	0.794576	0.784597	0.822897	0.799771
SRR8615728	0.843698	0.833444	0.841182	0.829116	0.844484	0.839276	0.842792	0.840846	0.828275	0.84264	0.760414	0.832868	0.843322	0.838625	0.8185	0.844527	0.8389	0.837077	0.831712	0.840739	0.839317	0.826849	0.825029	0.844031	0.838797	0.840755	0.805632	0.828886	0.835707	0.826062	0.831766	0.829357	0.825266	0.822766	0.831052	0.82956	0.824595	0.824333	0.829634	0.732286	0.832005	0.828863	0.818739	0.837908	0.825273	0.80879	0.804545	0.822125	0.821619
SRR8615729	0.8357	0.835971	0.832279	0.827357	0.836422	0.831525	0.824832	0.830437	0.822538	0.833266	0.781317	0.832104	0.835302	0.839634	0.807984	0.838714	0.82577	0.841525	0.822009	0.834476	0.832817	0.815021	0.815227	0.832922	0.828454	0.840991	0.80512	0.839742	0.838552	0.82889	0.832777	0.833391	0.823598	0.817223	0.83535	0.83928	0.835074	0.827716	0.83716	0.73556	0.835572	0.836681	0.829256	0.84023	0.834113	0.811805	0.807637	0.835576	0.825911
SRR8615743	0.839224	0.822651	0.833569	0.82775	0.834679	0.836326	0.832947	0.833166	0.81271	0.830008	0.782348	0.831033	0.844605	0.838733	0.805619	0.849822	0.819064	0.847732	0.81254	0.831038	0.834753	0.810892	0.818161	0.832997	0.823609	0.838201	0.794202	0.84606	0.832963	0.821163	0.824143	0.82574	0.81662	0.814417	0.829984	0.835991	0.826057	0.824119	0.833908	0.726522	0.832223	0.834574	0.821115	0.833108	0.835092	0.808318	0.805846	0.828621	0.823931
SRR8615744	0.822101	0.81089	0.820935	0.808565	0.818055	0.816286	0.820029	0.819338	0.805725	0.826936	0.760393	0.816963	0.827208	0.823194	0.801523	0.826235	0.819282	0.827565	0.808839	0.819256	0.819776	0.815372	0.804617	0.823993	0.817185	0.823567	0.785951	0.816714	0.820604	0.812132	0.81606	0.817022	0.809787	0.805889	0.815939	0.814841	0.812963	0.808798	0.816357	0.737274	0.816136	0.813487	0.805303	0.823037	0.812168	0.798091	0.791858	0.813304	0.806792
SRR8615745	0.834952	0.824227	0.830752	0.815835	0.830294	0.828983	0.829581	0.827161	0.829266	0.840162	0.766201	0.8257	0.834434	0.831665	0.807682	0.835849	0.837616	0.835351	0.82769	0.832223	0.826396	0.818611	0.814493	0.836254	0.827316	0.83365	0.807145	0.832148	0.837528	0.829831	0.835442	0.834149	0.825429	0.82148	0.834717	0.830812	0.832902	0.824125	0.832736	0.742658	0.830697	0.825351	0.823846	0.842091	0.829198	0.812481	0.802638	0.83124	0.82172
SRR8615747	0.790441	0.779371	0.788588	0.776729	0.786517	0.781975	0.779078	0.789675	0.774081	0.790438	0.805356	0.789863	0.79045	0.788514	0.769016	0.795328	0.779088	0.79444	0.775662	0.778386	0.789868	0.782873	0.791816	0.785658	0.78507	0.786888	0.747843	0.779092	0.782381	0.778525	0.775636	0.779731	0.770326	0.773062	0.782801	0.78447	0.775448	0.781218	0.780171	0.691234	0.785274	0.780511	0.772388	0.790424	0.776327	0.800667	0.766598	0.77918	0.790913
SRR8615748	0.85431	0.843649	0.84722	0.835822	0.852272	0.846574	0.847301	0.844149	0.840911	0.856444	0.775027	0.837524	0.851322	0.847128	0.826873	0.854792	0.858456	0.845162	0.842486	0.848919	0.84357	0.828514	0.832483	0.858062	0.848993	0.850074	0.815082	0.843712	0.851736	0.847059	0.854493	0.851067	0.841417	0.838673	0.849171	0.845993	0.846889	0.83941	0.84825	0.738763	0.84359	0.839191	0.83246	0.856269	0.841858	0.826582	0.816274	0.846399	0.833915
SRR8615749	0.81535	0.805663	0.810028	0.796833	0.812647	0.807911	0.798202	0.80588	0.803346	0.812221	0.821797	0.811553	0.811926	0.81653	0.791489	0.814606	0.806819	0.817459	0.803083	0.807131	0.806795	0.806041	0.808648	0.812456	0.805984	0.812308	0.786083	0.817128	0.821866	0.813056	0.814909	0.821595	0.811761	0.804033	0.81925	0.821533	0.819314	0.819534	0.820039	0.724135	0.81866	0.81553	0.809295	0.827893	0.814604	0.824757	0.797688	0.820321	0.819417
SRR8615750	0.82377	0.813883	0.817975	0.808181	0.821293	0.815574	0.80814	0.815655	0.814065	0.824785	0.825223	0.814641	0.819397	0.819728	0.795694	0.825487	0.818967	0.821266	0.810439	0.811483	0.815793	0.812601	0.825117	0.82309	0.81949	0.819247	0.787063	0.817207	0.822148	0.816091	0.817915	0.821533	0.807478	0.806932	0.820565	0.822302	0.819455	0.8175	0.820354	0.719738	0.819217	0.814436	0.807377	0.82597	0.813975	0.828251	0.793738	0.821749	0.822508
SRR8615751	0.841315	0.824997	0.840999	0.827319	0.837575	0.834211	0.842915	0.839999	0.812212	0.839463	0.760775	0.832548	0.849313	0.84062	0.814848	0.85169	0.825689	0.845179	0.815494	0.836769	0.840497	0.821981	0.819777	0.838533	0.829729	0.842601	0.792207	0.834956	0.828064	0.816949	0.820382	0.822953	0.814647	0.81268	0.825268	0.827338	0.818442	0.820679	0.826954	0.734853	0.827091	0.828747	0.815754	0.832102	0.824853	0.807517	0.806226	0.816759	0.819286
SRR8615752	0.841834	0.830523	0.83681	0.825381	0.838753	0.835566	0.839216	0.833947	0.829684	0.843707	0.760174	0.82769	0.840985	0.836384	0.815446	0.841631	0.84569	0.834169	0.830676	0.837206	0.832776	0.821537	0.820385	0.847353	0.835446	0.83854	0.802075	0.829761	0.836787	0.830342	0.837582	0.834644	0.827846	0.824372	0.833366	0.830106	0.830368	0.82464	0.832991	0.737051	0.828924	0.825145	0.819318	0.84025	0.827677	0.810228	0.801897	0.831374	0.818374
SRR8615753	0.840772	0.828857	0.834763	0.827053	0.845981	0.837262	0.823227	0.824299	0.825566	0.824421	0.761299	0.825463	0.834677	0.856566	0.803894	0.841767	0.821205	0.838051	0.819903	0.837449	0.826607	0.809316	0.821909	0.836804	0.822733	0.841266	0.814837	0.843488	0.840397	0.824683	0.830375	0.830875	0.824547	0.814839	0.836361	0.850401	0.837405	0.832204	0.840708	0.748753	0.838056	0.840578	0.84304	0.838921	0.843183	0.813115	0.807642	0.833823	0.828295
SRR8615755	0.820306	0.793524	0.795454	0.795017	0.80816	0.812959	0.779221	0.791691	0.803687	0.793125	0.772714	0.797493	0.798958	0.814376	0.774156	0.803064	0.787888	0.807793	0.80141	0.795224	0.794336	0.786602	0.792726	0.796669	0.798796	0.805269	0.794699	0.812875	0.809361	0.796461	0.799738	0.799852	0.793744	0.788962	0.808128	0.821191	0.808017	0.799063	0.81369	0.732799	0.811467	0.816404	0.826479	0.814213	0.816904	0.788496	0.782967	0.816745	0.802016
SRR8615756	0.837687	0.822807	0.829929	0.819365	0.830787	0.83128	0.822849	0.81985	0.830683	0.836597	0.766672	0.820901	0.832189	0.838224	0.8058	0.832827	0.838196	0.830722	0.826934	0.828889	0.820329	0.827356	0.819294	0.839268	0.830078	0.830135	0.810337	0.831062	0.836654	0.830108	0.835959	0.835395	0.827072	0.818608	0.83683	0.836271	0.837388	0.825267	0.836761	0.756788	0.828732	0.825479	0.830137	0.841574	0.834736	0.813735	0.800115	0.83801	0.822107
SRR8615757	0.832667	0.817156	0.833911	0.821154	0.829216	0.825813	0.836395	0.840171	0.797937	0.826327	0.761829	0.830785	0.839812	0.830724	0.808925	0.847896	0.812648	0.842433	0.802443	0.837097	0.840484	0.804704	0.810018	0.828279	0.81629	0.838663	0.777904	0.830364	0.818668	0.807779	0.810916	0.813092	0.80464	0.804392	0.816859	0.81789	0.808059	0.814169	0.818887	0.715941	0.82448	0.82461	0.803874	0.822487	0.815939	0.798757	0.801059	0.80753	0.814392
SRR8615758	0.839607	0.811779	0.824621	0.817048	0.826537	0.831157	0.817399	0.822366	0.808652	0.81921	0.772442	0.822764	0.831263	0.833497	0.800861	0.83388	0.808299	0.835512	0.810244	0.820012	0.824822	0.805482	0.809298	0.819331	0.817472	0.828596	0.793078	0.831273	0.822101	0.809609	0.812402	0.813565	0.806754	0.804704	0.81974	0.827749	0.814298	0.811261	0.824443	0.733135	0.824117	0.829467	0.822376	0.827495	0.825322	0.799181	0.800261	0.817337	0.814915
SRR8615759	0.841674	0.833218	0.834801	0.821494	0.839863	0.836494	0.830435	0.830881	0.837603	0.867731	0.767427	0.828387	0.836071	0.836551	0.816682	0.836828	0.83972	0.8349	0.834292	0.836205	0.830727	0.825934	0.821993	0.839655	0.856656	0.839643	0.817509	0.840048	0.841738	0.833736	0.839905	0.840655	0.834033	0.828464	0.840591	0.838485	0.846031	0.831089	0.840601	0.750895	0.836634	0.834637	0.830283	0.848347	0.834903	0.820323	0.811646	0.835169	0.82859
SRR8615760	0.803755	0.793015	0.801018	0.791356	0.800694	0.796732	0.792899	0.801823	0.789983	0.805942	0.806879	0.797755	0.803521	0.799853	0.781627	0.809266	0.796484	0.802225	0.791257	0.790746	0.801705	0.796192	0.808411	0.802153	0.802319	0.798884	0.762934	0.791863	0.796081	0.791683	0.790248	0.793429	0.783289	0.786568	0.795748	0.794921	0.789134	0.792544	0.793087	0.700296	0.796934	0.791273	0.783975	0.801558	0.788253	0.810715	0.776806	0.793131	0.80002
SRR8615761	0.827623	0.81837	0.82091	0.807083	0.824368	0.821647	0.820056	0.815034	0.818969	0.831469	0.756466	0.813153	0.826325	0.821966	0.800132	0.824658	0.834448	0.821464	0.818956	0.820696	0.814923	0.809272	0.806522	0.831549	0.819034	0.822977	0.796594	0.822098	0.829411	0.828528	0.834933	0.828918	0.822217	0.815935	0.827567	0.824827	0.82699	0.816717	0.826411	0.734633	0.820312	0.816092	0.813547	0.833288	0.821614	0.804088	0.793012	0.826267	0.810385
SRR8615762	0.814998	0.805548	0.810483	0.800954	0.812917	0.808115	0.801802	0.811697	0.801755	0.816027	0.821825	0.809077	0.814099	0.812244	0.792853	0.818082	0.807174	0.814425	0.802797	0.805651	0.812296	0.805716	0.811769	0.813486	0.812793	0.811835	0.777339	0.810228	0.815281	0.807398	0.808123	0.813717	0.804571	0.802299	0.813102	0.813547	0.809802	0.811095	0.811685	0.716594	0.813542	0.811084	0.800225	0.821554	0.805885	0.818103	0.793742	0.813614	0.813047
SRR8615763	0.822655	0.813065	0.817091	0.79934	0.819115	0.816245	0.817346	0.806596	0.813657	0.825495	0.729938	0.804221	0.817165	0.81469	0.795094	0.815641	0.823866	0.811885	0.812661	0.821095	0.806926	0.813556	0.800603	0.824589	0.811992	0.818833	0.796628	0.816569	0.821368	0.815676	0.822556	0.819495	0.81398	0.807898	0.819249	0.816973	0.816991	0.811022	0.818803	0.747973	0.81536	0.813446	0.808931	0.823946	0.815174	0.796617	0.788178	0.813852	0.80506
SRR8615764	0.807168	0.792997	0.798579	0.792404	0.805666	0.813424	0.785451	0.790617	0.829659	0.805222	0.743641	0.78851	0.798799	0.810692	0.773593	0.799998	0.79835	0.799707	0.817284	0.798078	0.793677	0.811091	0.796954	0.799132	0.805606	0.800841	0.82193	0.804956	0.809733	0.797341	0.801346	0.800154	0.798486	0.792009	0.812552	0.816328	0.809659	0.795101	0.805955	0.759256	0.810223	0.815088	0.836476	0.815511	0.813235	0.784748	0.774354	0.81038	0.797573
SRR8615765	0.847846	0.833852	0.849895	0.837026	0.846704	0.842446	0.849321	0.856998	0.813759	0.839411	0.76563	0.844106	0.856122	0.845434	0.823955	0.862708	0.8273	0.853359	0.817681	0.856129	0.857136	0.817755	0.826071	0.843473	0.828841	0.85381	0.793092	0.843098	0.833904	0.822262	0.825792	0.827849	0.819278	0.81723	0.832392	0.834066	0.822724	0.830203	0.83313	0.730225	0.840688	0.838975	0.819124	0.836974	0.832401	0.812822	0.815525	0.820646	0.830285
SRR8615767	0.846599	0.834558	0.84469	0.829617	0.845436	0.838881	0.840963	0.844157	0.822592	0.843162	0.782312	0.840313	0.847517	0.842094	0.82062	0.850445	0.838337	0.848338	0.82662	0.845079	0.843415	0.823511	0.826588	0.846091	0.836075	0.847615	0.800797	0.84096	0.843369	0.834207	0.838102	0.838912	0.830448	0.825652	0.83846	0.839152	0.834816	0.83584	0.839698	0.73553	0.841379	0.83727	0.823473	0.844345	0.833419	0.820374	0.813985	0.833949	0.831228
SRR8615768	0.849159	0.83059	0.852852	0.838042	0.844171	0.845155	0.859478	0.849625	0.818006	0.840614	0.771813	0.842023	0.860529	0.848163	0.815806	0.86564	0.829592	0.862254	0.819779	0.848325	0.850899	0.826496	0.828222	0.841265	0.831103	0.846951	0.796658	0.854118	0.836615	0.824365	0.828098	0.831595	0.82111	0.819714	0.834393	0.835554	0.827241	0.83035	0.838822	0.735044	0.838054	0.83729	0.822513	0.83723	0.837274	0.811424	0.80868	0.827086	0.828915
SRR8615769	0.840502	0.831893	0.837276	0.825224	0.837984	0.83244	0.836996	0.835448	0.823814	0.840998	0.77611	0.830104	0.840353	0.83695	0.813395	0.845261	0.840812	0.841307	0.824849	0.83792	0.835558	0.817605	0.820939	0.844333	0.833133	0.839919	0.801771	0.841946	0.843537	0.838439	0.843478	0.842536	0.831915	0.827819	0.840036	0.838664	0.840249	0.834196	0.841406	0.733289	0.835609	0.83106	0.822653	0.843373	0.835699	0.819179	0.808545	0.840279	0.828341
SRR8615770	0.822558	0.813523	0.820538	0.802854	0.821	0.814615	0.811201	0.816386	0.804579	0.822638	0.81299	0.816876	0.821535	0.816705	0.796836	0.826399	0.812045	0.82226	0.804904	0.813321	0.81542	0.80962	0.823478	0.819692	0.817358	0.81833	0.779952	0.812438	0.816953	0.810957	0.810878	0.815016	0.803585	0.801777	0.816694	0.816938	0.810999	0.816317	0.81485	0.716665	0.818649	0.813257	0.804218	0.822682	0.810515	0.830219	0.796017	0.810876	0.822823
SRR8615771	0.824543	0.814185	0.825054	0.813075	0.820255	0.829788	0.810551	0.824683	0.819042	0.816088	0.743536	0.817371	0.823954	0.824273	0.808658	0.823793	0.805568	0.824984	0.818476	0.827138	0.828658	0.811373	0.807793	0.815545	0.811342	0.830564	0.808814	0.81853	0.820188	0.804054	0.807885	0.808726	0.805868	0.801152	0.823862	0.823356	0.809833	0.809287	0.815992	0.747187	0.829334	0.833644	0.832813	0.826693	0.823855	0.797104	0.804414	0.8108	0.82185
SRR8615772	0.798406	0.786404	0.79648	0.787356	0.794948	0.796808	0.789441	0.794972	0.787924	0.803292	0.776462	0.789213	0.801513	0.795012	0.779557	0.800988	0.791119	0.79941	0.790625	0.784989	0.796722	0.799465	0.798922	0.795146	0.796046	0.792365	0.76292	0.788026	0.792901	0.783648	0.786244	0.787537	0.780064	0.784695	0.790338	0.792636	0.786479	0.781336	0.788529	0.718958	0.790404	0.790769	0.785596	0.799845	0.785463	0.786958	0.769684	0.79194	0.787303
SRR8615773	0.83999	0.83282	0.837783	0.823732	0.844953	0.83724	0.832	0.828995	0.829449	0.840109	0.757177	0.824056	0.839758	0.839055	0.814513	0.838381	0.838885	0.832658	0.831886	0.840035	0.829917	0.821789	0.824609	0.843573	0.833312	0.839377	0.810312	0.836942	0.842492	0.834012	0.840162	0.840182	0.830851	0.82379	0.839718	0.843196	0.839666	0.834756	0.841688	0.750509	0.835656	0.834416	0.833679	0.847222	0.839187	0.821378	0.808468	0.83918	0.828632
SRR8615774	0.836213	0.810249	0.829176	0.817661	0.822918	0.829087	0.824913	0.827653	0.797856	0.82172	0.754723	0.821984	0.835367	0.828775	0.808234	0.836525	0.804614	0.832544	0.799139	0.822564	0.829453	0.810054	0.806713	0.81881	0.812932	0.827605	0.779835	0.826471	0.814721	0.802076	0.805356	0.808571	0.801986	0.801627	0.811977	0.816918	0.804159	0.80894	0.817609	0.728097	0.821038	0.822795	0.802908	0.818554	0.817789	0.79394	0.799461	0.803881	0.809838
SRR8615775	0.839272	0.826205	0.841996	0.828147	0.83531	0.836196	0.850997	0.839171	0.818295	0.838454	0.760244	0.83238	0.847395	0.838238	0.813745	0.855103	0.830858	0.850725	0.819098	0.838841	0.839462	0.820341	0.822264	0.839862	0.829116	0.840619	0.797891	0.842876	0.836155	0.823145	0.828289	0.828547	0.821895	0.819198	0.83076	0.829753	0.825997	0.823868	0.831326	0.735705	0.831294	0.827305	0.81819	0.835014	0.830328	0.806682	0.804691	0.823733	0.821588
SRR8615781	0.84714	0.836704	0.838949	0.824831	0.844191	0.84146	0.83528	0.831121	0.840677	0.844919	0.774849	0.83185	0.842519	0.841229	0.813777	0.84342	0.855714	0.84057	0.839708	0.843344	0.831414	0.824851	0.826457	0.853108	0.838754	0.84367	0.820923	0.848479	0.855445	0.852486	0.858471	0.856187	0.844773	0.836588	0.854265	0.851768	0.856142	0.843182	0.854123	0.751243	0.84374	0.837616	0.839918	0.856542	0.849899	0.827733	0.813053	0.855287	0.836352
SRR8615784	0.849668	0.839964	0.845143	0.829175	0.846292	0.844884	0.840718	0.83844	0.843436	0.853158	0.776876	0.838209	0.847866	0.844765	0.817885	0.846135	0.852924	0.847052	0.840423	0.846406	0.837604	0.829044	0.828116	0.853032	0.839803	0.846301	0.818739	0.845315	0.851888	0.846409	0.852556	0.85111	0.840631	0.83227	0.850582	0.848517	0.85117	0.841589	0.849992	0.748465	0.844403	0.838658	0.8392	0.856637	0.846107	0.826213	0.813391	0.848186	0.83593
SRR8615786	0.835419	0.826059	0.828372	0.823306	0.834065	0.833443	0.829912	0.832381	0.82675	0.86547	0.767177	0.822959	0.833836	0.828187	0.815463	0.836098	0.832597	0.827596	0.826643	0.826722	0.83243	0.818886	0.818827	0.833106	0.86278	0.833611	0.800223	0.827553	0.831176	0.823009	0.827479	0.826484	0.823249	0.822222	0.826854	0.823198	0.826069	0.815307	0.826088	0.730281	0.825746	0.823601	0.811137	0.835822	0.819974	0.806957	0.80168	0.821593	0.814449
SRR8615787	0.830745	0.821504	0.823423	0.809051	0.825065	0.824784	0.818063	0.817648	0.82865	0.854334	0.766806	0.818652	0.825544	0.826449	0.803054	0.825962	0.830808	0.82754	0.823551	0.82332	0.818153	0.816097	0.809972	0.827747	0.839058	0.826022	0.809211	0.831268	0.835029	0.827347	0.832886	0.832723	0.826516	0.820355	0.833495	0.829661	0.837172	0.822071	0.832359	0.741389	0.82765	0.825045	0.821761	0.838499	0.827028	0.811705	0.801164	0.831361	0.819741
SRR8615789	0.826101	0.813037	0.817475	0.818813	0.825881	0.829726	0.80988	0.814501	0.847489	0.825489	0.758084	0.809548	0.819038	0.82882	0.798878	0.824047	0.823596	0.815595	0.838463	0.818646	0.816541	0.823662	0.818731	0.822256	0.833177	0.820395	0.833406	0.821883	0.826437	0.814335	0.818775	0.817713	0.81826	0.816504	0.82768	0.826182	0.82361	0.809723	0.820693	0.758659	0.823714	0.826024	0.842958	0.834382	0.823514	0.80097	0.792919	0.824746	0.812384
SRR8615792	0.837166	0.82062	0.833949	0.824352	0.834479	0.835055	0.82695	0.839746	0.810326	0.826589	0.780537	0.832664	0.843226	0.837797	0.803933	0.847238	0.812777	0.84686	0.811212	0.833287	0.841587	0.806501	0.817553	0.830033	0.81867	0.837997	0.791701	0.841114	0.829987	0.816723	0.819916	0.821305	0.811964	0.810215	0.829653	0.8345	0.823133	0.822853	0.830446	0.725578	0.832442	0.834998	0.822455	0.832529	0.834008	0.808301	0.803606	0.824532	0.825946
SRR8615793	0.819421	0.807475	0.814122	0.800836	0.818772	0.82329	0.797126	0.813538	0.817807	0.805419	0.752127	0.809791	0.810998	0.816453	0.789855	0.814479	0.800255	0.817225	0.812798	0.818021	0.816205	0.798548	0.80428	0.804164	0.802322	0.819413	0.809996	0.817095	0.817511	0.803476	0.806619	0.806895	0.804147	0.799777	0.821918	0.825505	0.812513	0.809563	0.815236	0.738942	0.825739	0.830885	0.835797	0.821679	0.822825	0.795924	0.795748	0.810426	0.818403
SRR8615794	0.816064	0.804576	0.807223	0.802178	0.813035	0.816206	0.798243	0.803018	0.824244	0.818428	0.754658	0.798366	0.811096	0.817092	0.790167	0.813403	0.815096	0.808351	0.817242	0.804965	0.80434	0.809452	0.804449	0.815029	0.818349	0.811146	0.808022	0.813431	0.819758	0.81087	0.815287	0.813865	0.808376	0.806441	0.820274	0.818742	0.819599	0.802397	0.816286	0.74514	0.813601	0.814434	0.821244	0.82651	0.816063	0.796342	0.786595	0.822039	0.803811
SRR8615795	0.837267	0.8262	0.836267	0.82875	0.835928	0.838501	0.826032	0.854309	0.809985	0.826036	0.781795	0.84739	0.842994	0.839007	0.818634	0.846108	0.814037	0.849194	0.815356	0.844613	0.856841	0.810969	0.817633	0.828081	0.823174	0.848458	0.79101	0.837714	0.828129	0.815701	0.818606	0.821524	0.812919	0.810978	0.83043	0.834117	0.820323	0.822322	0.828958	0.727021	0.846122	0.844676	0.821268	0.83517	0.830784	0.807947	0.816421	0.824498	0.8353
SRR8615796	0.848273	0.831667	0.844885	0.831762	0.846831	0.843523	0.842174	0.839015	0.826935	0.841283	0.775978	0.835998	0.852071	0.84765	0.813118	0.852189	0.83394	0.849487	0.827468	0.8426	0.840732	0.830393	0.827998	0.846632	0.834378	0.845953	0.808446	0.848376	0.84306	0.831522	0.835121	0.835889	0.828325	0.821338	0.837974	0.8435	0.835487	0.833748	0.841139	0.744629	0.839603	0.840207	0.832687	0.842294	0.840395	0.817034	0.809206	0.834773	0.829498
SRR8615797	0.847129	0.834571	0.844569	0.828563	0.84187	0.840122	0.846049	0.837807	0.831823	0.845695	0.76542	0.834389	0.848263	0.843741	0.815749	0.850225	0.844889	0.847561	0.833234	0.844803	0.837092	0.827405	0.826868	0.847992	0.835785	0.845902	0.810357	0.843455	0.845692	0.836655	0.842659	0.840641	0.832482	0.826219	0.841475	0.839485	0.839162	0.832971	0.841179	0.748536	0.83716	0.833636	0.829195	0.845539	0.83956	0.817986	0.808344	0.83639	0.828504
SRR8615798	0.825563	0.811662	0.816891	0.811558	0.824096	0.825923	0.806125	0.810801	0.830773	0.822384	0.772944	0.810413	0.819541	0.830352	0.794075	0.82286	0.81871	0.820066	0.823214	0.814698	0.813101	0.818528	0.811679	0.822646	0.825913	0.819751	0.816475	0.823828	0.828656	0.818872	0.822262	0.821161	0.816706	0.811719	0.827634	0.831382	0.827782	0.813127	0.824591	0.74864	0.824945	0.826584	0.83486	0.834145	0.827573	0.805557	0.794069	0.831701	0.814193
SRR8615799	0.826813	0.812252	0.822997	0.81978	0.82366	0.827643	0.816341	0.823906	0.824297	0.822239	0.765687	0.814941	0.82574	0.828527	0.801227	0.828809	0.814415	0.828277	0.819198	0.817596	0.826313	0.814261	0.814781	0.820284	0.820517	0.825486	0.803484	0.823848	0.822505	0.809237	0.812803	0.811907	0.80781	0.808503	0.820531	0.823998	0.816513	0.80701	0.817333	0.736248	0.820745	0.823987	0.822803	0.825977	0.819732	0.796621	0.79465	0.818771	0.811688
SRR8615800	0.823859	0.811903	0.814146	0.807546	0.821397	0.822897	0.809859	0.811001	0.831833	0.825158	0.760091	0.806791	0.817675	0.819159	0.793908	0.819086	0.826918	0.814049	0.821581	0.815171	0.811827	0.811248	0.811061	0.822389	0.824479	0.819315	0.80805	0.821474	0.829064	0.821061	0.82782	0.825394	0.823737	0.826688	0.828786	0.82762	0.830017	0.813498	0.825716	0.739274	0.820818	0.821028	0.823523	0.832696	0.823667	0.803983	0.792806	0.830384	0.81113
SRR8615801	0.831203	0.819012	0.827865	0.820071	0.828787	0.823864	0.821757	0.82991	0.812934	0.831679	0.80242	0.820658	0.829675	0.82391	0.806907	0.836231	0.821613	0.820357	0.815926	0.820314	0.82937	0.823014	0.833844	0.828067	0.82947	0.826017	0.783826	0.809273	0.815989	0.809971	0.809072	0.811365	0.803192	0.805373	0.816815	0.813453	0.804985	0.811722	0.811872	0.717793	0.818908	0.81217	0.802065	0.821172	0.80759	0.827597	0.795096	0.80968	0.821562
SRR8615802	0.847723	0.832997	0.850773	0.835184	0.850456	0.844307	0.841384	0.846722	0.821377	0.838479	0.779057	0.839122	0.85112	0.848377	0.817352	0.856757	0.828465	0.851131	0.822753	0.844761	0.84858	0.823053	0.826809	0.841189	0.834037	0.848646	0.801392	0.842163	0.836035	0.824437	0.827736	0.829221	0.822203	0.819633	0.834739	0.843182	0.826953	0.831476	0.835904	0.736739	0.839031	0.842215	0.830849	0.841313	0.836116	0.815858	0.8117	0.82961	0.830447
SRR8615803	0.779736	0.770151	0.775267	0.770381	0.778049	0.775211	0.767072	0.784855	0.765279	0.781822	0.797458	0.7922	0.7843	0.785694	0.756226	0.787435	0.77035	0.806286	0.767256	0.768948	0.785813	0.760698	0.76499	0.77462	0.776286	0.782884	0.745387	0.792769	0.787272	0.777823	0.781368	0.783225	0.771764	0.772586	0.784786	0.791386	0.785105	0.775452	0.785235	0.68547	0.784541	0.78979	0.776816	0.794472	0.78252	0.771043	0.763902	0.794374	0.780095
SRR8615804	0.825192	0.810997	0.827624	0.807434	0.827748	0.818478	0.814856	0.821679	0.794442	0.812483	0.780984	0.823735	0.827992	0.825849	0.794925	0.832037	0.801526	0.837783	0.794126	0.821566	0.822926	0.795269	0.801765	0.815928	0.804194	0.827469	0.776323	0.827381	0.817947	0.80707	0.809521	0.811773	0.801931	0.79757	0.815957	0.828577	0.811693	0.816782	0.819463	0.71554	0.82213	0.825848	0.809603	0.821345	0.818227	0.800683	0.797935	0.814549	0.814157
SRR8615805	0.825474	0.810086	0.828202	0.812449	0.826832	0.821811	0.818114	0.820371	0.8027	0.817803	0.766215	0.817887	0.830752	0.827307	0.795084	0.831961	0.8079	0.831822	0.801491	0.820349	0.822323	0.807765	0.808212	0.81752	0.80856	0.823944	0.783305	0.821305	0.816787	0.805188	0.808026	0.809127	0.801382	0.796569	0.813605	0.824091	0.81036	0.810141	0.816099	0.731958	0.816669	0.818909	0.81272	0.819095	0.816413	0.795805	0.789798	0.811827	0.809029
SRR8615806	0.846481	0.827741	0.850164	0.830604	0.846762	0.840274	0.838841	0.839998	0.814185	0.831338	0.773405	0.838798	0.849858	0.845205	0.812493	0.852064	0.821118	0.851581	0.814132	0.84329	0.842041	0.818128	0.819581	0.835869	0.821734	0.845094	0.795196	0.844848	0.834181	0.822296	0.825218	0.827854	0.819133	0.814805	0.832619	0.842074	0.827057	0.833768	0.836666	0.734676	0.838196	0.84097	0.825231	0.83695	0.835628	0.811131	0.809888	0.825436	0.828869
SRR8615807	0.835722	0.819244	0.836259	0.822328	0.833032	0.833462	0.83574	0.832375	0.81277	0.830915	0.765272	0.826725	0.841974	0.833936	0.807776	0.845182	0.817573	0.842209	0.812504	0.83173	0.833388	0.81648	0.816663	0.829201	0.820332	0.836482	0.790555	0.832931	0.824014	0.812445	0.815542	0.816955	0.809599	0.808764	0.820897	0.826215	0.815245	0.81594	0.822798	0.735731	0.824881	0.825919	0.815699	0.827164	0.821966	0.801312	0.800454	0.81369	0.816065
SRR8615808	0.81339	0.796636	0.80955	0.798625	0.812641	0.817278	0.79301	0.800887	0.818524	0.80192	0.746511	0.798666	0.808078	0.81784	0.780509	0.808809	0.798053	0.810517	0.811314	0.805758	0.804444	0.808548	0.800525	0.801735	0.801909	0.806572	0.81027	0.811494	0.812538	0.79874	0.802443	0.801348	0.798768	0.793923	0.814252	0.822082	0.808895	0.80081	0.808981	0.750221	0.815521	0.820757	0.834179	0.816514	0.817585	0.788625	0.782905	0.810283	0.805054
SRR8615809	0.829777	0.822158	0.831121	0.823643	0.828705	0.833146	0.820157	0.858268	0.803886	0.820322	0.78009	0.841223	0.838067	0.832287	0.813751	0.84038	0.806299	0.844475	0.806618	0.838716	0.86107	0.80422	0.813152	0.82101	0.814572	0.843241	0.787731	0.83389	0.823604	0.809629	0.812582	0.817416	0.807686	0.805416	0.827364	0.832243	0.817677	0.819592	0.825429	0.726557	0.839346	0.842053	0.82065	0.830227	0.831074	0.809234	0.815215	0.819147	0.838765
SRR8615810	0.826908	0.81814	0.825524	0.815088	0.826339	0.826858	0.822816	0.82639	0.818035	0.829348	0.772543	0.820892	0.829047	0.826234	0.806229	0.831825	0.823136	0.833043	0.819746	0.820637	0.826869	0.810975	0.811804	0.827744	0.829843	0.828077	0.796695	0.824444	0.828301	0.820109	0.823579	0.821932	0.817332	0.815501	0.823316	0.824957	0.820214	0.81271	0.822046	0.726473	0.82376	0.823842	0.815613	0.833935	0.820154	0.800599	0.798984	0.821894	0.812368
SRR8615811	0.802957	0.791864	0.794628	0.786919	0.799511	0.804827	0.78676	0.789522	0.825269	0.804334	0.754128	0.792696	0.797017	0.804244	0.774511	0.79705	0.803126	0.802517	0.811394	0.793197	0.790952	0.794807	0.788556	0.799458	0.803517	0.797148	0.808531	0.805709	0.811296	0.803767	0.8085	0.804144	0.803119	0.799413	0.81208	0.808157	0.811678	0.791647	0.805463	0.729554	0.803913	0.805619	0.815882	0.814378	0.804466	0.781401	0.772966	0.810949	0.792167
SRR8615832	0.82911	0.816969	0.823122	0.817971	0.826298	0.82895	0.819628	0.821588	0.83112	0.833727	0.776818	0.815357	0.827057	0.826955	0.801761	0.831618	0.828418	0.825036	0.8284	0.819719	0.823757	0.821759	0.819352	0.828779	0.834441	0.824867	0.811084	0.8269	0.831972	0.824142	0.828061	0.825927	0.820236	0.820416	0.829289	0.828194	0.827503	0.81492	0.826431	0.738572	0.826014	0.827511	0.824711	0.83608	0.824446	0.808591	0.796967	0.830073	0.816233
SRR8615834	0.835772	0.82044	0.838998	0.823124	0.830746	0.832816	0.847425	0.837191	0.809869	0.829231	0.7486	0.831209	0.843455	0.834102	0.810951	0.849493	0.819441	0.848426	0.811853	0.836719	0.837558	0.816493	0.81601	0.830233	0.820811	0.834447	0.794048	0.839493	0.827708	0.81366	0.819265	0.82063	0.814167	0.813803	0.826097	0.824694	0.817439	0.818983	0.825762	0.730555	0.829773	0.830149	0.813295	0.827198	0.826056	0.800664	0.804633	0.814438	0.820209
SRR8615835	0.836817	0.827225	0.829217	0.815582	0.833944	0.831074	0.82462	0.821298	0.835427	0.841203	0.766233	0.822257	0.832407	0.833042	0.807989	0.832569	0.842575	0.831869	0.830607	0.829396	0.820288	0.815249	0.81525	0.836907	0.831069	0.832094	0.814263	0.834338	0.842572	0.839648	0.845189	0.840602	0.834924	0.827757	0.840835	0.8388	0.843183	0.828205	0.839346	0.743154	0.832065	0.828607	0.83073	0.848133	0.835671	0.814442	0.805394	0.84012	0.8212
SRR8615836	0.841467	0.829701	0.833406	0.822198	0.837473	0.834409	0.830667	0.829286	0.837588	0.851424	0.768946	0.826866	0.838353	0.837121	0.811447	0.838773	0.841515	0.8361	0.833321	0.833661	0.829262	0.820511	0.820554	0.839743	0.838787	0.837478	0.811542	0.833975	0.840596	0.834035	0.840439	0.83639	0.829719	0.824063	0.838548	0.836608	0.841468	0.825331	0.836739	0.740736	0.83205	0.829266	0.826835	0.8441	0.83175	0.814177	0.802445	0.837038	0.822443
SRR8615837	0.842616	0.833308	0.83661	0.82129	0.8403	0.835637	0.82922	0.827701	0.834607	0.84177	0.776203	0.829677	0.839536	0.841122	0.812898	0.839705	0.841488	0.839663	0.831687	0.836614	0.827677	0.821012	0.821767	0.844275	0.831151	0.840343	0.816117	0.83982	0.845801	0.840214	0.845907	0.844517	0.836036	0.828117	0.843714	0.846191	0.845271	0.836851	0.844895	0.750283	0.839393	0.836002	0.837164	0.851403	0.840905	0.824906	0.812449	0.842729	0.831728
SRR8615838	0.832167	0.822193	0.830845	0.81635	0.828957	0.829361	0.826738	0.825303	0.821661	0.835717	0.764583	0.822502	0.835035	0.83044	0.809134	0.830833	0.831688	0.832888	0.821899	0.828112	0.824821	0.823288	0.816706	0.835521	0.824555	0.830028	0.798188	0.825055	0.832519	0.824512	0.828782	0.829658	0.821111	0.814416	0.82948	0.829205	0.826663	0.821606	0.829612	0.745087	0.827544	0.823528	0.81943	0.837151	0.827418	0.811195	0.802159	0.827228	0.819666
SRR8615839	0.827129	0.814886	0.823664	0.810304	0.820665	0.819853	0.825627	0.822455	0.805224	0.829868	0.767971	0.81937	0.829069	0.823209	0.801068	0.82953	0.826754	0.83006	0.808569	0.821061	0.821599	0.8091	0.805042	0.830042	0.816304	0.822865	0.779259	0.819883	0.824336	0.819099	0.823288	0.822862	0.812755	0.810213	0.819097	0.817976	0.818072	0.812405	0.821675	0.723994	0.816826	0.812864	0.800935	0.825319	0.814887	0.799847	0.792252	0.818869	0.80803
SRR8615840	0.828559	0.813481	0.825878	0.817983	0.824829	0.829178	0.82298	0.825544	0.818468	0.824753	0.755393	0.816315	0.829285	0.828295	0.80114	0.831962	0.815763	0.829181	0.815025	0.819243	0.827731	0.812805	0.812496	0.818747	0.820565	0.824009	0.79757	0.822664	0.822074	0.809818	0.81334	0.8125	0.808146	0.80873	0.819109	0.820774	0.814427	0.806358	0.816252	0.726785	0.820805	0.82191	0.815581	0.82341	0.817743	0.7933	0.793325	0.814447	0.809431
SRR8615841	0.804575	0.795714	0.806821	0.797677	0.799107	0.802994	0.801293	0.826494	0.7732	0.797382	0.758149	0.820942	0.815583	0.807923	0.791792	0.818953	0.781544	0.824319	0.775733	0.811497	0.82674	0.782976	0.785305	0.795578	0.788855	0.815063	0.755739	0.808463	0.793614	0.782965	0.785621	0.789773	0.780544	0.781175	0.795548	0.799478	0.788357	0.790588	0.797221	0.708038	0.810611	0.809509	0.785051	0.801149	0.798508	0.778601	0.789295	0.788588	0.805061
SRR8615842	0.815376	0.802593	0.80308	0.803	0.815049	0.817335	0.796586	0.80172	0.838132	0.815569	0.761056	0.798504	0.806431	0.813312	0.784599	0.807433	0.816958	0.804543	0.832274	0.804183	0.804449	0.810496	0.805622	0.813223	0.826249	0.810159	0.819149	0.809407	0.820598	0.811911	0.816811	0.81172	0.813185	0.810786	0.823218	0.817521	0.817926	0.797869	0.813049	0.731483	0.813827	0.817402	0.826819	0.825854	0.812631	0.790029	0.780618	0.825302	0.800954
SRR8615843	0.843963	0.835103	0.837176	0.823595	0.841389	0.839911	0.834096	0.832958	0.841161	0.853633	0.773818	0.829751	0.840502	0.839683	0.81361	0.843369	0.846925	0.83959	0.839675	0.839317	0.832235	0.825406	0.826176	0.847472	0.84529	0.842988	0.821437	0.842452	0.847488	0.839898	0.845867	0.844519	0.836647	0.830839	0.845531	0.844354	0.845484	0.834024	0.843546	0.750885	0.839186	0.837011	0.838492	0.852862	0.841497	0.824117	0.810129	0.843029	0.831941
SRR8615844	0.839442	0.834226	0.837838	0.835363	0.838137	0.836724	0.833408	0.839049	0.822165	0.835653	0.773775	0.834724	0.841945	0.843965	0.816955	0.844821	0.827813	0.844196	0.821744	0.838012	0.839977	0.827139	0.819464	0.836758	0.831393	0.845455	0.801951	0.837241	0.837793	0.825507	0.829127	0.830487	0.824791	0.821515	0.834475	0.836152	0.829112	0.827327	0.833473	0.739456	0.837094	0.838689	0.824643	0.838821	0.830748	0.81149	0.811702	0.829451	0.826993
SRR8615845	0.82211	0.812198	0.817905	0.804195	0.817433	0.816983	0.81361	0.813922	0.818384	0.850946	0.76464	0.811669	0.821537	0.818817	0.796295	0.819644	0.820854	0.8223	0.814003	0.815722	0.813932	0.813519	0.803909	0.820909	0.835079	0.819289	0.797707	0.824072	0.82519	0.819477	0.822549	0.821732	0.817458	0.812776	0.821843	0.821672	0.826591	0.812185	0.821631	0.737175	0.818723	0.816539	0.812499	0.829775	0.817954	0.802801	0.792428	0.820058	0.810465
SRR8615846	0.823497	0.813654	0.815168	0.801811	0.819645	0.820238	0.811723	0.812707	0.825573	0.852213	0.764273	0.810201	0.817702	0.818619	0.79885	0.818305	0.823427	0.819649	0.820921	0.813486	0.812465	0.809961	0.804126	0.819266	0.844485	0.819337	0.806195	0.822055	0.825619	0.819113	0.823171	0.821691	0.818887	0.816743	0.823684	0.821133	0.825066	0.809808	0.821014	0.735169	0.820815	0.820384	0.816584	0.831383	0.817429	0.801532	0.795503	0.821436	0.809066
SRR8615847	0.82191	0.809934	0.815144	0.811541	0.821397	0.824717	0.80994	0.814208	0.826281	0.826412	0.766589	0.810014	0.820875	0.822903	0.796607	0.82294	0.819188	0.819971	0.81954	0.813844	0.815891	0.811826	0.810571	0.822092	0.825501	0.819721	0.807611	0.821652	0.826506	0.816438	0.820294	0.819051	0.814287	0.812197	0.823814	0.824703	0.824677	0.809038	0.82091	0.738515	0.820425	0.820211	0.823769	0.82977	0.82106	0.799517	0.791982	0.82513	0.809324
SRR8615848	0.830719	0.821195	0.829664	0.815221	0.833251	0.827907	0.823969	0.824957	0.816749	0.828954	0.771736	0.822478	0.832928	0.83136	0.802707	0.83219	0.824877	0.833714	0.818338	0.82621	0.82577	0.815725	0.812297	0.829289	0.824946	0.83088	0.79744	0.827081	0.831815	0.823393	0.826722	0.825716	0.81925	0.8135	0.826213	0.830512	0.824443	0.820264	0.827292	0.732082	0.826685	0.826709	0.819499	0.834683	0.824374	0.806508	0.799109	0.82707	0.815635
SRR8615849	0.816116	0.808939	0.814369	0.795514	0.816029	0.809938	0.80619	0.808334	0.80568	0.818701	0.8052	0.811855	0.814534	0.808021	0.792176	0.820343	0.812818	0.818574	0.804671	0.810503	0.808407	0.803188	0.817165	0.816037	0.809463	0.815374	0.784742	0.814537	0.818353	0.812785	0.81396	0.817804	0.80556	0.803173	0.816363	0.818163	0.816517	0.817736	0.814529	0.718251	0.815928	0.809345	0.806479	0.822008	0.811535	0.823838	0.792724	0.81138	0.819965
SRR8615850	0.829718	0.818632	0.826165	0.812183	0.824783	0.821858	0.816975	0.824609	0.812311	0.829228	0.815342	0.822863	0.827885	0.823651	0.802959	0.83329	0.822451	0.82788	0.813296	0.820114	0.824319	0.819453	0.829301	0.82745	0.819509	0.82471	0.787959	0.818827	0.822243	0.815289	0.815597	0.821645	0.809029	0.807172	0.822685	0.82324	0.81768	0.821648	0.819991	0.72699	0.822511	0.816297	0.811006	0.82775	0.817279	0.831208	0.798903	0.81734	0.827559
SRR8615851	0.840767	0.84477	0.836284	0.824335	0.843274	0.83821	0.830624	0.833221	0.831837	0.840268	0.767525	0.828187	0.838681	0.838693	0.817751	0.842814	0.838469	0.83793	0.830004	0.840677	0.832791	0.818366	0.826234	0.844294	0.834661	0.850291	0.813884	0.840135	0.843851	0.834326	0.839786	0.838974	0.830664	0.82571	0.841821	0.845165	0.84078	0.832448	0.840445	0.744315	0.841033	0.841396	0.833375	0.847782	0.840629	0.82088	0.817849	0.838378	0.830853
SRR8615853	0.857144	0.842902	0.856923	0.839556	0.855408	0.852235	0.847903	0.850125	0.835017	0.84791	0.78059	0.848619	0.85625	0.855305	0.821136	0.860034	0.841926	0.859513	0.835969	0.856107	0.850949	0.834784	0.83478	0.85238	0.837515	0.856866	0.815991	0.852634	0.85033	0.837662	0.84175	0.844638	0.83575	0.827717	0.848964	0.854122	0.84401	0.845794	0.849939	0.751048	0.850903	0.849739	0.843727	0.852997	0.849764	0.828697	0.818493	0.842185	0.843461
SRR8615854	0.836428	0.821397	0.836514	0.822189	0.830535	0.831176	0.83354	0.84141	0.805682	0.824831	0.760716	0.8366	0.840687	0.8393	0.806967	0.845419	0.81418	0.848136	0.807535	0.838359	0.843456	0.812875	0.813926	0.828062	0.815702	0.837881	0.791248	0.834614	0.824763	0.812524	0.815576	0.819105	0.810622	0.807285	0.82539	0.827678	0.818713	0.820128	0.826929	0.733558	0.831421	0.831696	0.817021	0.828092	0.828482	0.805438	0.804693	0.814531	0.825974
SRR8615856	0.828062	0.81849	0.827006	0.816854	0.824471	0.829453	0.81613	0.851315	0.802218	0.816089	0.771628	0.838342	0.832721	0.830525	0.809237	0.834972	0.802961	0.840653	0.802334	0.833166	0.854685	0.801632	0.807204	0.814942	0.811735	0.837745	0.787445	0.831432	0.820483	0.806979	0.809809	0.813706	0.805235	0.803335	0.823733	0.826355	0.815459	0.814658	0.822463	0.727279	0.83605	0.83737	0.815854	0.825766	0.826439	0.801266	0.80979	0.816014	0.832167
SRR8615857	0.839516	0.830607	0.839479	0.828382	0.838564	0.834794	0.845636	0.841043	0.812478	0.838109	0.73547	0.828684	0.841737	0.834526	0.821392	0.846202	0.828541	0.831253	0.817775	0.841095	0.839912	0.815833	0.81942	0.841041	0.833984	0.84036	0.791412	0.82113	0.822393	0.808197	0.815004	0.815499	0.81157	0.811365	0.817865	0.814519	0.806165	0.813323	0.816569	0.721707	0.822688	0.820062	0.801994	0.82358	0.812729	0.797743	0.801217	0.801589	0.812325
SRR8615858	0.838705	0.828777	0.834994	0.824625	0.837207	0.832501	0.835167	0.835839	0.819113	0.839106	0.785122	0.83105	0.844052	0.835659	0.811111	0.846946	0.833313	0.84367	0.824612	0.832928	0.836866	0.816583	0.820704	0.83909	0.832135	0.83884	0.795388	0.836458	0.839787	0.831904	0.83545	0.833799	0.824466	0.821326	0.833066	0.833963	0.831401	0.825806	0.834183	0.728531	0.832912	0.830622	0.817836	0.839796	0.829083	0.813535	0.804713	0.832911	0.823604
SRR8615859	0.802985	0.791343	0.792512	0.78161	0.798757	0.801557	0.783083	0.787325	0.816291	0.801377	0.758591	0.788165	0.79368	0.799934	0.770874	0.797952	0.801226	0.79839	0.808045	0.789461	0.789184	0.792619	0.788582	0.797493	0.801524	0.796191	0.801589	0.805353	0.81134	0.804491	0.808389	0.805373	0.801393	0.800682	0.811132	0.80994	0.8117	0.792176	0.805516	0.726412	0.803873	0.806207	0.814251	0.817682	0.804832	0.786095	0.775079	0.814021	0.794265
SRR8615860	0.837286	0.839707	0.833682	0.820505	0.835821	0.831029	0.827311	0.83363	0.821039	0.8354	0.765936	0.829846	0.836322	0.836448	0.818598	0.839725	0.832248	0.838633	0.82072	0.838851	0.833239	0.812126	0.817182	0.842125	0.826357	0.847189	0.801926	0.834395	0.838081	0.828541	0.833939	0.834977	0.825712	0.819627	0.837028	0.837807	0.834082	0.829518	0.835277	0.738995	0.836123	0.834939	0.823946	0.843999	0.833087	0.816819	0.815967	0.832737	0.830617
SRR8615861	0.832582	0.819413	0.82578	0.824127	0.830319	0.82945	0.822167	0.825426	0.825086	0.834276	0.790461	0.824944	0.831789	0.83497	0.802645	0.836742	0.830522	0.836351	0.823578	0.823647	0.827092	0.821823	0.814597	0.832359	0.833149	0.8302	0.803363	0.83306	0.835438	0.825511	0.828649	0.828981	0.821366	0.818498	0.83125	0.832719	0.829838	0.819413	0.830021	0.739118	0.827883	0.82803	0.823986	0.83924	0.829056	0.810705	0.799661	0.836527	0.819658
SRR8615862	0.833781	0.824939	0.828995	0.818234	0.8338	0.830455	0.822298	0.826321	0.820719	0.831522	0.782271	0.825779	0.835776	0.834777	0.806432	0.836844	0.828476	0.837907	0.823119	0.827611	0.828165	0.815006	0.819007	0.832959	0.826784	0.834451	0.802329	0.83329	0.836342	0.829336	0.832354	0.832537	0.822151	0.817822	0.832532	0.837704	0.832156	0.824985	0.834706	0.737819	0.832083	0.832211	0.826612	0.840924	0.832035	0.815451	0.805695	0.834837	0.82394
SRR8615863	0.836662	0.847019	0.832055	0.82041	0.841165	0.834631	0.820074	0.827392	0.828153	0.828956	0.766653	0.828359	0.832598	0.839086	0.814569	0.835604	0.827323	0.836656	0.822685	0.839176	0.828012	0.807429	0.816646	0.83774	0.82616	0.849605	0.812724	0.841582	0.84314	0.832599	0.838083	0.838684	0.828522	0.82069	0.841616	0.848136	0.842989	0.833471	0.842742	0.742294	0.841445	0.84492	0.83701	0.847536	0.842187	0.816494	0.819748	0.841848	0.83276
SRR8615864	0.840126	0.843661	0.838005	0.825302	0.841373	0.83536	0.83276	0.834434	0.827038	0.839671	0.770813	0.83111	0.841283	0.840562	0.81698	0.843628	0.835875	0.841412	0.826214	0.841045	0.834011	0.819141	0.823334	0.844612	0.831039	0.851889	0.807768	0.837861	0.8425	0.83288	0.837123	0.836846	0.828313	0.821825	0.839287	0.842399	0.83655	0.831385	0.837786	0.739385	0.839374	0.840378	0.829649	0.845674	0.83671	0.81994	0.816368	0.835323	0.83082
SRR8615865	0.832235	0.839211	0.827408	0.817024	0.83417	0.827283	0.823961	0.828251	0.816645	0.831565	0.766326	0.824431	0.83154	0.831691	0.812727	0.835497	0.8259	0.832678	0.816828	0.829868	0.829126	0.806935	0.813346	0.834574	0.827619	0.844829	0.796263	0.829523	0.833747	0.824793	0.829254	0.827922	0.819992	0.816637	0.829053	0.831777	0.82654	0.821052	0.828764	0.724625	0.830519	0.833036	0.815917	0.835389	0.824732	0.808378	0.809998	0.825651	0.820023
SRR8615866	0.832065	0.829665	0.829379	0.816259	0.830726	0.824836	0.825865	0.826999	0.816776	0.826904	0.761916	0.824068	0.832528	0.834893	0.807062	0.835804	0.825181	0.834998	0.81425	0.832441	0.82712	0.80853	0.812617	0.839554	0.817972	0.838968	0.798592	0.832095	0.831773	0.822938	0.827944	0.828737	0.819485	0.812496	0.828472	0.832886	0.828888	0.823654	0.830356	0.737259	0.828036	0.827554	0.820668	0.834076	0.827057	0.808718	0.805509	0.826262	0.82093
SRR8615867	0.837634	0.825629	0.835661	0.823049	0.835161	0.835411	0.831153	0.827773	0.828275	0.835736	0.766954	0.825797	0.84117	0.839539	0.808425	0.84072	0.829017	0.84117	0.823196	0.8333	0.829501	0.81809	0.822192	0.83609	0.824872	0.835885	0.807864	0.840911	0.840679	0.828781	0.834	0.833107	0.826111	0.818543	0.835454	0.84101	0.836542	0.827515	0.838142	0.739734	0.835086	0.833176	0.832676	0.841804	0.839639	0.812512	0.804225	0.835403	0.824598
SRR8615868	0.834319	0.824738	0.831637	0.819807	0.83443	0.829106	0.831965	0.8285	0.825442	0.839976	0.765515	0.821257	0.836464	0.831891	0.80888	0.837297	0.835628	0.832701	0.825461	0.829423	0.82908	0.820892	0.817415	0.83742	0.828738	0.832729	0.800579	0.827471	0.832373	0.825535	0.830071	0.827643	0.821158	0.818611	0.827555	0.829043	0.825607	0.818643	0.827435	0.738993	0.824261	0.821789	0.819084	0.835494	0.82245	0.806729	0.797682	0.826442	0.815162
SRR8615869	0.846075	0.838306	0.842962	0.833938	0.850889	0.84291	0.845487	0.839385	0.837298	0.850382	0.742319	0.828731	0.844789	0.843093	0.824931	0.844337	0.849885	0.831693	0.840354	0.84239	0.839655	0.829901	0.828442	0.850643	0.844441	0.841317	0.813199	0.828466	0.835521	0.826065	0.834945	0.8321	0.829679	0.827193	0.833172	0.832107	0.827048	0.823169	0.831329	0.74778	0.829794	0.826352	0.822848	0.841701	0.825277	0.807577	0.803088	0.823812	0.81795
SRR8615870	0.856844	0.844898	0.854069	0.851745	0.858441	0.853197	0.853199	0.852101	0.832765	0.847954	0.758524	0.843439	0.858357	0.867206	0.828216	0.863054	0.84304	0.850636	0.832925	0.854126	0.852599	0.834633	0.836158	0.853413	0.843739	0.858468	0.814705	0.847971	0.847008	0.832903	0.839738	0.837739	0.83453	0.830143	0.842767	0.845925	0.83444	0.837069	0.842384	0.748708	0.846351	0.845237	0.835105	0.845185	0.842931	0.818976	0.818485	0.83243	0.833535
SRR8615871	0.847535	0.837199	0.841486	0.835049	0.848132	0.843903	0.840643	0.840175	0.837059	0.846329	0.768363	0.831935	0.845835	0.847709	0.818648	0.849435	0.843891	0.839306	0.837661	0.841389	0.840784	0.833349	0.830321	0.850061	0.847172	0.845527	0.816472	0.837595	0.843327	0.833179	0.839046	0.837213	0.832596	0.828533	0.838605	0.840355	0.834964	0.829108	0.838665	0.746171	0.837906	0.838365	0.831506	0.844566	0.834781	0.815636	0.809079	0.836066	0.825205
SRR8615872	0.837183	0.829428	0.831284	0.818033	0.833501	0.829893	0.826632	0.82701	0.832915	0.839681	0.781517	0.829894	0.83444	0.834866	0.809092	0.836273	0.841503	0.838859	0.829888	0.832852	0.82649	0.814496	0.817278	0.839409	0.831282	0.836457	0.810406	0.83703	0.844334	0.839556	0.845161	0.84337	0.832878	0.827518	0.843101	0.840459	0.843015	0.833984	0.841348	0.735556	0.837075	0.830239	0.828637	0.849456	0.837451	0.822407	0.80861	0.842609	0.829937
SRR8615873	0.851519	0.841783	0.84707	0.837975	0.851135	0.846801	0.851804	0.847239	0.83186	0.85422	0.754569	0.835865	0.850625	0.844339	0.830311	0.853567	0.851412	0.839529	0.83811	0.847698	0.846404	0.826387	0.830194	0.855539	0.849784	0.849514	0.806128	0.833916	0.840674	0.830594	0.839915	0.836947	0.830016	0.830773	0.834828	0.830942	0.829719	0.826872	0.835266	0.734154	0.834331	0.830529	0.818105	0.843141	0.827653	0.810363	0.810179	0.825487	0.821456
SRR8615874	0.832416	0.825913	0.836605	0.826239	0.829076	0.831077	0.82846	0.840184	0.809849	0.828388	0.755756	0.835591	0.840576	0.835632	0.824971	0.841111	0.820896	0.83836	0.811135	0.84277	0.84042	0.822707	0.820197	0.8319	0.81837	0.84624	0.793897	0.829103	0.827435	0.814847	0.81882	0.822521	0.815225	0.810678	0.828062	0.82694	0.81971	0.824292	0.825421	0.741551	0.837626	0.836042	0.818571	0.833632	0.828308	0.812687	0.820026	0.821849	0.829888
SRR8615875	0.833158	0.817322	0.832809	0.824377	0.829904	0.830828	0.827224	0.831441	0.808668	0.82576	0.747799	0.822863	0.839891	0.837419	0.808874	0.836501	0.814507	0.833508	0.806504	0.830069	0.834119	0.832204	0.815537	0.827637	0.816351	0.831505	0.79112	0.830571	0.822505	0.808572	0.813311	0.816611	0.809032	0.807243	0.822394	0.825656	0.815348	0.817516	0.823142	0.750411	0.824579	0.826032	0.815555	0.825626	0.827016	0.803043	0.800576	0.815551	0.819149
SRR8615876	0.846038	0.843589	0.84359	0.835178	0.846659	0.840954	0.838496	0.840907	0.831749	0.842698	0.778883	0.836709	0.845923	0.845327	0.820895	0.850847	0.840259	0.846828	0.830479	0.848189	0.84089	0.82538	0.827655	0.846618	0.834578	0.851551	0.814872	0.851245	0.850694	0.842733	0.84771	0.848153	0.836802	0.833128	0.847404	0.84817	0.846512	0.844525	0.849772	0.742874	0.846491	0.843887	0.834884	0.849186	0.845377	0.826933	0.821222	0.845003	0.839266
SRR8615877	0.808935	0.800638	0.804889	0.794297	0.807904	0.805618	0.794164	0.800443	0.804162	0.810086	0.78402	0.798833	0.804786	0.808613	0.788905	0.809393	0.801301	0.806443	0.801586	0.798424	0.80169	0.798808	0.807259	0.805667	0.803855	0.808225	0.783844	0.804611	0.809384	0.801361	0.804385	0.80389	0.797275	0.799797	0.807542	0.811808	0.80566	0.800381	0.805568	0.730532	0.80847	0.80936	0.806738	0.815187	0.803595	0.805556	0.787878	0.809938	0.806301
SRR8615878	0.831264	0.838694	0.831058	0.814847	0.830644	0.827393	0.825646	0.827772	0.815664	0.831659	0.763013	0.825505	0.833738	0.828651	0.810924	0.83369	0.826402	0.835402	0.81631	0.834133	0.826195	0.810691	0.812062	0.833576	0.817559	0.841188	0.794233	0.831877	0.83271	0.824494	0.829243	0.82927	0.820031	0.813563	0.829866	0.830942	0.828019	0.824152	0.830279	0.734464	0.829903	0.829771	0.817993	0.835614	0.828004	0.808967	0.807667	0.824407	0.823124
SRR8615879	0.839022	0.834921	0.836579	0.83125	0.842509	0.838998	0.827256	0.833423	0.821875	0.827509	0.7578	0.829102	0.838962	0.84766	0.813539	0.842504	0.820251	0.838538	0.818692	0.838863	0.83494	0.820276	0.817657	0.834249	0.826892	0.845963	0.806479	0.836517	0.833413	0.819649	0.82465	0.825555	0.818206	0.814583	0.831898	0.839923	0.827539	0.826655	0.832147	0.74405	0.834891	0.840617	0.830548	0.836763	0.834526	0.809016	0.811683	0.827217	0.82639
SRR8615880	0.833793	0.820199	0.826828	0.825748	0.829026	0.83311	0.823102	0.827774	0.827481	0.837701	0.766841	0.8205	0.832687	0.832018	0.81258	0.833845	0.827262	0.826599	0.827698	0.822763	0.82894	0.826696	0.818047	0.828791	0.838086	0.830028	0.805434	0.823445	0.827705	0.817173	0.821375	0.819557	0.815672	0.817382	0.824594	0.824202	0.818772	0.810369	0.821856	0.7473	0.824507	0.82549	0.820235	0.834503	0.821511	0.802479	0.798655	0.822543	0.813321
SRR8615882	0.838188	0.829894	0.830322	0.820716	0.835568	0.836451	0.825868	0.825652	0.841006	0.857051	0.758918	0.819863	0.833731	0.832234	0.810803	0.834997	0.842823	0.827842	0.835259	0.831456	0.82561	0.818876	0.821751	0.839485	0.848452	0.83473	0.817139	0.835374	0.840524	0.834338	0.840932	0.838463	0.831771	0.825918	0.840649	0.836765	0.843546	0.826458	0.83785	0.745887	0.830836	0.828224	0.828629	0.845213	0.835038	0.816391	0.80416	0.83706	0.821815
SRR8615887	0.839452	0.829302	0.833655	0.820111	0.834717	0.832264	0.832112	0.829816	0.831755	0.866361	0.768006	0.827233	0.836537	0.833195	0.81155	0.836766	0.841729	0.835221	0.83158	0.833293	0.829001	0.822804	0.817778	0.838938	0.848461	0.834914	0.807802	0.836282	0.841297	0.834266	0.840126	0.838974	0.831804	0.825539	0.838747	0.83434	0.84232	0.826596	0.836947	0.742979	0.83166	0.828306	0.823091	0.843923	0.830372	0.815003	0.804476	0.834796	0.823028
SRR8615888	0.827441	0.819081	0.822146	0.81054	0.824892	0.826527	0.817542	0.819521	0.827051	0.854716	0.765569	0.818774	0.825041	0.824743	0.803774	0.82663	0.824771	0.827558	0.823685	0.820706	0.819367	0.813368	0.810703	0.823642	0.846113	0.825411	0.807735	0.828327	0.830239	0.821215	0.824926	0.825042	0.820495	0.817202	0.82672	0.826593	0.828395	0.815023	0.825657	0.740055	0.826322	0.824978	0.821207	0.835574	0.82339	0.805194	0.798902	0.82374	0.815225
SRR8615889	0.841828	0.830143	0.840616	0.826632	0.836368	0.836902	0.841765	0.836311	0.829853	0.863049	0.760788	0.830885	0.842709	0.836284	0.817108	0.844314	0.842065	0.838081	0.830154	0.838686	0.835906	0.831572	0.823856	0.841772	0.842547	0.838389	0.80473	0.83196	0.835333	0.827457	0.832555	0.833403	0.826359	0.822977	0.832444	0.828296	0.831615	0.824756	0.832343	0.74825	0.829546	0.824781	0.8193	0.839731	0.827745	0.813414	0.802952	0.825004	0.821593
SRR8615891	0.840041	0.81776	0.826448	0.823154	0.83106	0.834302	0.819227	0.826074	0.818671	0.827685	0.772548	0.82257	0.831984	0.837012	0.804387	0.836564	0.816073	0.832114	0.814244	0.82351	0.828765	0.81058	0.814405	0.824291	0.828937	0.832662	0.802202	0.837191	0.830914	0.817749	0.821343	0.821068	0.816374	0.814987	0.827094	0.833927	0.8234	0.81659	0.831764	0.734365	0.82893	0.834567	0.824511	0.830874	0.829234	0.803292	0.803037	0.825209	0.81824
SRR8615892	0.847133	0.83472	0.839917	0.826913	0.843188	0.840085	0.840803	0.834588	0.837097	0.850099	0.765464	0.830953	0.842484	0.839866	0.815392	0.844739	0.853916	0.838576	0.83984	0.842313	0.834191	0.824901	0.824667	0.851097	0.842355	0.842101	0.813689	0.840052	0.846909	0.843098	0.850123	0.846635	0.837468	0.831838	0.844477	0.841914	0.84325	0.833329	0.844597	0.743657	0.83764	0.834855	0.830437	0.851132	0.837527	0.818401	0.807861	0.843357	0.82704
SRR8615893	0.817784	0.801889	0.808839	0.799661	0.820004	0.821735	0.79591	0.800769	0.831294	0.803967	0.745353	0.80013	0.8074	0.818488	0.777696	0.811813	0.803041	0.808758	0.819331	0.812076	0.803088	0.804106	0.804975	0.807303	0.8064	0.809322	0.824362	0.817311	0.818647	0.803268	0.808159	0.806763	0.804675	0.798332	0.821589	0.827595	0.8167	0.806532	0.814062	0.74877	0.820137	0.82278	0.841165	0.820801	0.82503	0.793117	0.784388	0.814126	0.810263
SRR8615894	0.837335	0.8409	0.833233	0.821512	0.837111	0.831936	0.835191	0.832991	0.816255	0.836326	0.74467	0.823992	0.835352	0.829234	0.819637	0.836992	0.83049	0.826798	0.821045	0.836983	0.831679	0.811364	0.816392	0.838416	0.830614	0.840488	0.795526	0.824155	0.829153	0.818815	0.826624	0.823623	0.820032	0.818114	0.824417	0.821208	0.818538	0.817803	0.823787	0.721314	0.827447	0.826824	0.806681	0.830721	0.818273	0.802841	0.805583	0.814317	0.816824
SRR8615895	0.828272	0.819711	0.824132	0.816342	0.827137	0.822676	0.8232	0.826924	0.815785	0.834382	0.780721	0.819584	0.83081	0.825207	0.808353	0.834431	0.826336	0.829003	0.819247	0.821695	0.827725	0.813182	0.813451	0.828817	0.828826	0.827695	0.789388	0.82077	0.827799	0.821566	0.824868	0.824916	0.817281	0.817812	0.821474	0.822444	0.81957	0.814934	0.823014	0.724865	0.821524	0.819833	0.809623	0.832143	0.815559	0.80914	0.797589	0.821123	0.812774
SRR8615896	0.806749	0.793338	0.805617	0.789051	0.800031	0.799599	0.800092	0.79976	0.788823	0.806894	0.765251	0.79934	0.806138	0.800875	0.787236	0.807595	0.795547	0.804167	0.79141	0.797755	0.8	0.805837	0.799029	0.801805	0.796246	0.80218	0.769358	0.794032	0.796879	0.788742	0.790998	0.793358	0.787288	0.788318	0.797681	0.795757	0.789502	0.792677	0.794825	0.720922	0.800548	0.797209	0.789125	0.802288	0.791408	0.796508	0.7799	0.789771	0.79913
SRR8615897	0.845051	0.834654	0.842331	0.827411	0.847477	0.840615	0.837256	0.840335	0.827743	0.841093	0.774257	0.83459	0.844089	0.841597	0.817836	0.848048	0.836378	0.844532	0.828741	0.841285	0.840079	0.821318	0.826023	0.844102	0.837535	0.847201	0.807851	0.838695	0.84253	0.831594	0.835651	0.835068	0.828406	0.824061	0.836839	0.840912	0.832638	0.83158	0.837198	0.737949	0.838667	0.838725	0.828362	0.84395	0.834646	0.815616	0.812173	0.831962	0.827079
SRR8615898	0.829817	0.819182	0.82516	0.815961	0.828279	0.827661	0.820386	0.820729	0.827036	0.834337	0.773352	0.818143	0.830671	0.832606	0.802577	0.831191	0.827572	0.829877	0.827146	0.821696	0.8228	0.826168	0.817	0.829537	0.829066	0.827455	0.809608	0.825306	0.831025	0.823042	0.826349	0.825556	0.820744	0.81575	0.828054	0.830044	0.827213	0.816339	0.826919	0.752934	0.825942	0.826425	0.828096	0.836244	0.824793	0.808417	0.797951	0.827825	0.815627
SRR8615900	0.8014	0.787817	0.790624	0.783938	0.799975	0.802664	0.775932	0.783829	0.821739	0.79323	0.747937	0.785082	0.790555	0.80354	0.765852	0.794206	0.79175	0.794783	0.808788	0.790142	0.786861	0.792358	0.79202	0.790119	0.796284	0.795195	0.812521	0.803134	0.80602	0.795075	0.798679	0.795782	0.793529	0.789199	0.808095	0.811092	0.807241	0.788485	0.801195	0.735328	0.80566	0.810808	0.829761	0.810588	0.80662	0.77971	0.771193	0.810115	0.794573
SRR8615901	0.807375	0.794231	0.799171	0.792236	0.806539	0.811761	0.785883	0.788769	0.836707	0.805999	0.753367	0.791301	0.800483	0.811426	0.772753	0.800088	0.804193	0.80176	0.821177	0.797758	0.792016	0.805825	0.799588	0.801428	0.806113	0.799926	0.825241	0.808514	0.816172	0.804247	0.809959	0.805649	0.805439	0.801139	0.819203	0.819499	0.817052	0.798592	0.80936	0.750077	0.811572	0.813288	0.838676	0.820883	0.816637	0.789362	0.775647	0.819622	0.80023
SRR8615902	0.842982	0.843663	0.840939	0.833079	0.843421	0.837331	0.84538	0.8405	0.823732	0.848579	0.7457	0.825892	0.845206	0.835549	0.827698	0.848338	0.844998	0.82969	0.832071	0.843687	0.840167	0.824498	0.828716	0.849816	0.840592	0.847426	0.800832	0.82398	0.831041	0.822883	0.82894	0.828139	0.822494	0.819616	0.827173	0.822907	0.819592	0.819423	0.825621	0.728081	0.826242	0.823337	0.810679	0.83415	0.821053	0.810273	0.808116	0.817117	0.816836
SRR8615903	0.79918	0.787277	0.796369	0.786379	0.794656	0.795256	0.789659	0.794163	0.789235	0.803004	0.771413	0.791756	0.800354	0.797434	0.780944	0.801254	0.791274	0.801	0.789711	0.785366	0.795302	0.802513	0.796533	0.79323	0.795044	0.794904	0.767753	0.788726	0.794704	0.784984	0.787654	0.787712	0.784973	0.787579	0.792541	0.79426	0.787219	0.782714	0.789752	0.723329	0.79287	0.792535	0.789107	0.79862	0.787553	0.786155	0.771804	0.792643	0.789551
SRR8615904	0.82724	0.814245	0.821558	0.809337	0.821323	0.824868	0.820111	0.815809	0.830052	0.824394	0.764829	0.816551	0.823149	0.826627	0.795337	0.832356	0.820286	0.829296	0.822777	0.821293	0.817105	0.80929	0.814077	0.82307	0.817702	0.822826	0.816266	0.836709	0.832674	0.818799	0.824044	0.823849	0.818759	0.817645	0.829464	0.827726	0.826518	0.815676	0.827013	0.740159	0.82667	0.824871	0.831514	0.833022	0.828945	0.804405	0.796282	0.824618	0.818469
SRR8615905	0.839614	0.826864	0.838116	0.829111	0.837825	0.837214	0.833495	0.835341	0.821664	0.836301	0.772923	0.828649	0.841109	0.838137	0.817064	0.846363	0.829354	0.84046	0.823208	0.834442	0.83675	0.824184	0.820858	0.838244	0.833116	0.842965	0.800441	0.833081	0.833053	0.822755	0.826413	0.825926	0.81866	0.817357	0.828872	0.831983	0.824489	0.821617	0.828861	0.742391	0.830056	0.831333	0.824931	0.838214	0.827886	0.808008	0.808083	0.825261	0.820477
SRR8615906	0.816843	0.805245	0.81571	0.809937	0.811834	0.8162	0.806356	0.835011	0.791456	0.806583	0.786952	0.830263	0.823193	0.819599	0.794951	0.82783	0.795039	0.837783	0.792584	0.818611	0.836591	0.794207	0.798567	0.807178	0.799516	0.82426	0.771567	0.823051	0.81075	0.798324	0.801153	0.805386	0.79384	0.79397	0.812817	0.816716	0.805974	0.804583	0.813098	0.714779	0.821769	0.824263	0.80415	0.816267	0.813756	0.793954	0.797184	0.811721	0.817778
SRR8615907	0.842942	0.831685	0.839299	0.834412	0.845602	0.840505	0.838459	0.834676	0.828997	0.837414	0.741031	0.826988	0.840877	0.853835	0.814834	0.844299	0.832998	0.833679	0.826619	0.840283	0.834117	0.82966	0.825108	0.84624	0.831815	0.840261	0.811426	0.833152	0.833512	0.818907	0.826561	0.825977	0.822078	0.816961	0.830134	0.833687	0.825446	0.823523	0.828969	0.751815	0.831821	0.829161	0.825964	0.83485	0.829421	0.805461	0.802796	0.8221	0.820254
SRR8615908	0.793537	0.782198	0.790414	0.776689	0.785729	0.786798	0.786893	0.787014	0.783594	0.797232	0.758468	0.784922	0.791483	0.786788	0.772899	0.79398	0.788922	0.791835	0.781401	0.783503	0.787136	0.788994	0.78791	0.790569	0.785782	0.788424	0.761067	0.786272	0.788427	0.780824	0.783464	0.786946	0.77725	0.778088	0.786375	0.783181	0.784536	0.782676	0.786166	0.714993	0.785582	0.782156	0.776741	0.790957	0.781709	0.785568	0.766056	0.782148	0.787215
SRR8615909	0.840192	0.822965	0.8404	0.823873	0.836114	0.837479	0.839055	0.836968	0.807208	0.826084	0.769015	0.836873	0.853103	0.839862	0.806766	0.855473	0.815561	0.852757	0.808654	0.841074	0.838879	0.809078	0.815387	0.82982	0.81542	0.840507	0.791288	0.846888	0.82994	0.817936	0.821082	0.825257	0.814209	0.810549	0.829746	0.835397	0.82355	0.827676	0.834173	0.734059	0.835866	0.835593	0.821027	0.832566	0.836763	0.808074	0.809021	0.821534	0.827963
SRR8615910	0.820728	0.811357	0.815641	0.801809	0.818097	0.812864	0.804454	0.812455	0.805422	0.818035	0.841818	0.81333	0.815774	0.814579	0.794782	0.820388	0.813075	0.817988	0.806748	0.810071	0.811824	0.809605	0.822174	0.819619	0.815496	0.814951	0.781616	0.811492	0.818974	0.814144	0.812394	0.819827	0.80566	0.80182	0.81845	0.819013	0.815015	0.819736	0.817187	0.715441	0.817745	0.812702	0.80294	0.824312	0.811415	0.833599	0.796317	0.815575	0.822328
SRR8615911	0.835416	0.82962	0.828305	0.81377	0.836236	0.831583	0.822965	0.82207	0.838946	0.838711	0.770744	0.823433	0.829583	0.830642	0.805934	0.830059	0.836356	0.832318	0.83317	0.832755	0.821652	0.813265	0.81798	0.839097	0.831739	0.835814	0.818748	0.835886	0.843264	0.837506	0.842634	0.840578	0.833166	0.825127	0.841573	0.841371	0.844717	0.832152	0.840303	0.740184	0.834806	0.832061	0.834522	0.84807	0.836287	0.819637	0.805137	0.840095	0.827059
SRR8615912	0.800591	0.791557	0.799006	0.787312	0.795468	0.791596	0.797509	0.79891	0.78573	0.805365	0.787971	0.795358	0.800787	0.79458	0.779706	0.809908	0.795678	0.805282	0.788212	0.791853	0.797828	0.787493	0.794311	0.800222	0.795459	0.798432	0.760119	0.796032	0.796673	0.789634	0.790525	0.796359	0.783418	0.786856	0.792622	0.792479	0.790534	0.791757	0.79351	0.702551	0.793143	0.790017	0.782625	0.801041	0.785881	0.795556	0.776249	0.790414	0.792907
SRR8615913	0.784842	0.770756	0.783174	0.771625	0.780291	0.778591	0.774588	0.781034	0.76843	0.786098	0.774546	0.778969	0.786552	0.783568	0.767465	0.787681	0.774049	0.785847	0.771612	0.771271	0.781755	0.785254	0.784601	0.779107	0.780691	0.778565	0.746334	0.775518	0.779122	0.770869	0.77177	0.773978	0.767702	0.770495	0.778899	0.780628	0.771508	0.772023	0.776128	0.707911	0.781676	0.77985	0.771418	0.78393	0.77209	0.783562	0.762257	0.777695	0.780147
SRR8615914	0.820568	0.817438	0.820167	0.812863	0.814709	0.82354	0.810646	0.827619	0.807375	0.816563	0.763209	0.824154	0.822947	0.820166	0.828966	0.822724	0.810697	0.827462	0.805439	0.821742	0.829823	0.810581	0.804632	0.814838	0.813259	0.837161	0.787037	0.816973	0.818887	0.809487	0.812736	0.814653	0.808432	0.808429	0.82107	0.818164	0.81286	0.810191	0.81748	0.729592	0.824379	0.82957	0.808886	0.826014	0.817698	0.79814	0.823708	0.81726	0.819799
SRR8615915	0.838789	0.834088	0.836286	0.828122	0.839343	0.834815	0.834764	0.836159	0.820632	0.838087	0.761797	0.828119	0.840416	0.836166	0.81629	0.841619	0.829012	0.835594	0.820631	0.833429	0.835654	0.819696	0.81881	0.836923	0.831218	0.841779	0.79495	0.824618	0.828621	0.820245	0.823671	0.823238	0.817196	0.815523	0.824043	0.826449	0.819199	0.818213	0.825128	0.731532	0.825922	0.827254	0.81329	0.830382	0.819679	0.803804	0.802105	0.8175	0.815031
SRR8615916	0.830599	0.82613	0.829999	0.812825	0.830622	0.825279	0.824485	0.820556	0.817691	0.828548	0.75617	0.822854	0.831362	0.831969	0.806924	0.831072	0.827414	0.834239	0.816345	0.830356	0.820874	0.807793	0.806838	0.831288	0.816787	0.830563	0.798025	0.830452	0.834242	0.82857	0.833778	0.832836	0.823739	0.818373	0.831267	0.834079	0.833143	0.825563	0.833413	0.739348	0.829293	0.825583	0.821255	0.838513	0.829299	0.806731	0.804278	0.829587	0.818736
SRR8615917	0.835642	0.823715	0.834266	0.822381	0.830742	0.835297	0.82499	0.857598	0.802743	0.821322	0.776513	0.847686	0.839751	0.836385	0.810127	0.84544	0.807052	0.849439	0.804647	0.845642	0.859385	0.804535	0.811134	0.822147	0.811356	0.844743	0.788468	0.839657	0.825245	0.812289	0.815385	0.820406	0.809057	0.804909	0.829189	0.833848	0.821274	0.824771	0.831297	0.724157	0.841619	0.8412	0.821227	0.82986	0.83489	0.809079	0.813103	0.819061	0.842094
SRR8615918	0.831665	0.825116	0.832296	0.815534	0.8286	0.826467	0.834402	0.829954	0.813959	0.833859	0.735536	0.823146	0.835652	0.827488	0.820729	0.832851	0.830039	0.830209	0.816147	0.835559	0.829828	0.816036	0.807965	0.836255	0.822744	0.839272	0.793151	0.82246	0.826397	0.817904	0.825429	0.822787	0.817527	0.812243	0.822504	0.818799	0.817072	0.815818	0.821847	0.737565	0.822542	0.820165	0.807208	0.830034	0.818017	0.797896	0.804635	0.812978	0.811592
SRR8615919	0.815124	0.813643	0.814839	0.802921	0.814519	0.810492	0.80862	0.813172	0.800195	0.818468	0.745782	0.80741	0.819443	0.813898	0.803327	0.815941	0.808712	0.816989	0.799649	0.814814	0.813399	0.802484	0.79754	0.81404	0.805728	0.825205	0.776997	0.806624	0.811745	0.804117	0.807777	0.806658	0.800637	0.795515	0.808331	0.811565	0.80684	0.801451	0.808542	0.726217	0.809654	0.813079	0.799607	0.815757	0.80543	0.787801	0.792556	0.804932	0.800103
SRR8615920	0.822644	0.819668	0.823943	0.813404	0.815297	0.823463	0.814072	0.83369	0.801471	0.816863	0.762532	0.828822	0.827929	0.821761	0.832474	0.826344	0.806535	0.832658	0.802806	0.826394	0.836455	0.808655	0.802208	0.815381	0.812393	0.841552	0.782042	0.817798	0.816675	0.804889	0.808015	0.81182	0.804654	0.803795	0.818641	0.817238	0.80897	0.80863	0.815522	0.723588	0.825321	0.831045	0.807365	0.825696	0.815927	0.796122	0.827177	0.811251	0.821035
SRR8615921	0.827875	0.820809	0.827771	0.809963	0.824603	0.821135	0.824008	0.824621	0.810741	0.82833	0.765176	0.823752	0.830826	0.826812	0.811713	0.831839	0.823022	0.835447	0.811565	0.827755	0.825344	0.806207	0.808232	0.827865	0.81791	0.834875	0.792012	0.831055	0.831252	0.822493	0.827772	0.827407	0.818437	0.814294	0.827367	0.82806	0.825216	0.821437	0.827853	0.730267	0.827323	0.824649	0.814328	0.833448	0.823939	0.805871	0.808295	0.822833	0.818576
SRR8615922	0.844201	0.830995	0.839531	0.826362	0.846606	0.840011	0.831936	0.831835	0.821563	0.830823	0.765998	0.832437	0.84295	0.853106	0.809149	0.844687	0.827446	0.844779	0.820393	0.840574	0.833695	0.816984	0.819729	0.83764	0.82302	0.841986	0.807154	0.844499	0.840401	0.829078	0.834485	0.833909	0.826635	0.818038	0.836502	0.845874	0.836841	0.832038	0.840604	0.745153	0.837988	0.840686	0.834184	0.839612	0.840338	0.812233	0.810461	0.833983	0.827268
SRR8615923	0.855367	0.841537	0.851976	0.848452	0.855926	0.853279	0.843978	0.848237	0.833147	0.842411	0.766243	0.844805	0.853008	0.86684	0.820753	0.856846	0.83447	0.852114	0.829855	0.853124	0.849259	0.831478	0.833765	0.848319	0.838478	0.855596	0.814268	0.847057	0.843503	0.828755	0.833917	0.835196	0.829485	0.824069	0.841337	0.849672	0.835775	0.837272	0.844236	0.748022	0.84557	0.849322	0.837793	0.843143	0.844227	0.817183	0.815248	0.833271	0.835257
SRR8615924	0.827791	0.817487	0.828512	0.815362	0.82353	0.825762	0.826151	0.84853	0.797739	0.819295	0.751571	0.83346	0.83348	0.825209	0.808993	0.835768	0.806144	0.836591	0.800086	0.837798	0.849805	0.806133	0.806994	0.8219	0.809405	0.836669	0.782048	0.826737	0.817699	0.80504	0.808236	0.812245	0.804615	0.802791	0.820142	0.818563	0.808916	0.814812	0.817954	0.718625	0.830821	0.829231	0.805685	0.820853	0.819771	0.800958	0.807259	0.804885	0.8293
SRR8615925	0.838934	0.828721	0.833576	0.818359	0.835094	0.831973	0.833	0.830212	0.826425	0.838722	0.758431	0.826891	0.834857	0.829892	0.811676	0.835528	0.838179	0.832157	0.827139	0.83646	0.829173	0.817393	0.816551	0.839521	0.82833	0.834956	0.804809	0.830788	0.83786	0.830583	0.83719	0.834477	0.827631	0.822711	0.834742	0.830739	0.831319	0.826621	0.833098	0.730405	0.833585	0.828477	0.818055	0.840619	0.827578	0.812431	0.804979	0.82893	0.823336
SRR8615926	0.797098	0.785538	0.792206	0.781137	0.792432	0.790994	0.783226	0.791791	0.788517	0.796993	0.810046	0.794859	0.795371	0.795162	0.770414	0.800816	0.787907	0.804805	0.785771	0.784658	0.791657	0.787195	0.803963	0.792775	0.789517	0.792846	0.765008	0.794975	0.796601	0.788206	0.789556	0.791915	0.782246	0.784043	0.79464	0.798551	0.79314	0.788274	0.792623	0.704216	0.794526	0.793285	0.787773	0.799918	0.790103	0.796775	0.771609	0.796731	0.79541
SRR8615927	0.819532	0.807799	0.812331	0.802848	0.817053	0.814116	0.802123	0.809301	0.810751	0.818402	0.814067	0.812082	0.816481	0.817202	0.792188	0.820304	0.81136	0.818627	0.810683	0.806518	0.809938	0.808661	0.821028	0.816431	0.81562	0.813295	0.789886	0.815374	0.819381	0.810231	0.811793	0.813637	0.804501	0.802838	0.816577	0.819857	0.814577	0.81122	0.814567	0.72224	0.817139	0.813634	0.810299	0.823853	0.811115	0.818884	0.791574	0.818306	0.817728
SRR8615928	0.801002	0.793199	0.799566	0.785582	0.79648	0.792591	0.794305	0.795368	0.789054	0.804218	0.777455	0.794565	0.800666	0.797147	0.780573	0.808679	0.794756	0.805237	0.789284	0.793398	0.795588	0.78607	0.795259	0.799075	0.791698	0.799935	0.768422	0.799502	0.799974	0.792932	0.794469	0.798057	0.787083	0.787727	0.7974	0.798107	0.797324	0.795322	0.797148	0.714677	0.796367	0.793394	0.790654	0.805088	0.792823	0.798934	0.778973	0.793916	0.797666
SRR8615929	0.814037	0.802982	0.808631	0.795626	0.80968	0.806306	0.798746	0.807386	0.801287	0.812322	0.821137	0.811561	0.809969	0.809136	0.786875	0.813941	0.806156	0.816736	0.798748	0.803561	0.807396	0.801835	0.811149	0.811719	0.807143	0.808131	0.776559	0.809511	0.814252	0.808286	0.810081	0.813891	0.80072	0.800606	0.813729	0.813249	0.810546	0.811153	0.81282	0.706127	0.813371	0.807454	0.797272	0.816353	0.806678	0.81957	0.788082	0.810876	0.81619
SRR8615930	0.854987	0.847924	0.845671	0.831969	0.854498	0.850996	0.839722	0.836009	0.86274	0.854159	0.769452	0.835988	0.844742	0.848593	0.824021	0.845492	0.858598	0.841884	0.850581	0.851208	0.835415	0.829655	0.832324	0.857187	0.848401	0.850983	0.839619	0.851016	0.859767	0.856053	0.862713	0.856821	0.852232	0.843934	0.859612	0.857529	0.862044	0.847549	0.856919	0.75849	0.85086	0.846959	0.850966	0.865183	0.853692	0.830998	0.820809	0.856174	0.839166
SRR8615931	0.849164	0.835344	0.851605	0.83512	0.847826	0.844935	0.848173	0.851206	0.817033	0.838831	0.775845	0.847465	0.858384	0.84912	0.818542	0.861053	0.827942	0.860852	0.818428	0.856561	0.852733	0.818211	0.825411	0.844249	0.829248	0.852509	0.796578	0.852632	0.83927	0.827903	0.830867	0.834468	0.82411	0.81798	0.837969	0.842594	0.83332	0.836044	0.841824	0.733211	0.843329	0.844628	0.827549	0.840881	0.840482	0.815877	0.815069	0.829904	0.835131
SRR8615932	0.848246	0.835605	0.844312	0.834487	0.845773	0.844737	0.843515	0.839615	0.838246	0.845703	0.756866	0.834917	0.846459	0.848249	0.817179	0.84733	0.846396	0.842768	0.836381	0.845707	0.840507	0.833453	0.829139	0.854031	0.840579	0.846498	0.816757	0.842469	0.844926	0.835446	0.842784	0.841421	0.835397	0.82981	0.842499	0.840369	0.840657	0.83268	0.841944	0.751895	0.838495	0.835461	0.833865	0.847109	0.839004	0.814341	0.807141	0.839064	0.827223
SRR8615933	0.800738	0.790754	0.794602	0.789226	0.798451	0.800126	0.78905	0.798597	0.795728	0.805945	0.778001	0.796408	0.802119	0.800355	0.782489	0.806291	0.796237	0.809008	0.794037	0.788973	0.799681	0.786493	0.791731	0.798555	0.805518	0.803525	0.775146	0.807336	0.807142	0.798862	0.802272	0.801371	0.795011	0.798213	0.802164	0.805734	0.803436	0.792357	0.802697	0.71856	0.803654	0.805138	0.796559	0.812406	0.80012	0.788508	0.784142	0.808306	0.793947
SRR8615934	0.828498	0.814352	0.826941	0.816472	0.821741	0.829009	0.817787	0.847012	0.799503	0.816433	0.76713	0.836195	0.833939	0.827647	0.812603	0.838038	0.804237	0.838373	0.802235	0.833867	0.848229	0.804032	0.807726	0.815309	0.812887	0.837063	0.78418	0.829631	0.817608	0.804722	0.807791	0.81149	0.802189	0.802865	0.820942	0.822259	0.810137	0.811069	0.819017	0.72642	0.837297	0.836399	0.811113	0.823639	0.823509	0.799684	0.812223	0.812874	0.82912
SRR8615935	0.825095	0.812932	0.820788	0.812362	0.820901	0.829513	0.810333	0.837037	0.806258	0.81581	0.777086	0.829383	0.826032	0.825523	0.80254	0.829829	0.804347	0.837145	0.805831	0.823168	0.839087	0.802178	0.805694	0.813961	0.812483	0.831054	0.790515	0.830708	0.822542	0.809312	0.812598	0.813823	0.80533	0.805359	0.825775	0.826132	0.816803	0.811188	0.820928	0.729064	0.831408	0.835303	0.818102	0.825897	0.825079	0.798453	0.805589	0.819369	0.824903
SRR8615936	0.842041	0.82752	0.845878	0.828303	0.838479	0.838706	0.868559	0.842266	0.816033	0.840364	0.750787	0.832152	0.853202	0.838875	0.813981	0.865713	0.829412	0.854201	0.81648	0.841946	0.842112	0.815097	0.827831	0.841347	0.826687	0.84067	0.796015	0.857233	0.833252	0.81957	0.825415	0.826724	0.818082	0.818381	0.828936	0.827124	0.821547	0.823864	0.830692	0.733821	0.830591	0.825553	0.813154	0.832301	0.830734	0.80565	0.803563	0.817415	0.821567
SRR8615937	0.845382	0.850986	0.839861	0.830521	0.846848	0.840921	0.838562	0.842257	0.829591	0.843454	0.765378	0.832375	0.84405	0.839942	0.826256	0.846974	0.839785	0.838775	0.83105	0.845056	0.841238	0.817878	0.825934	0.846816	0.839255	0.854717	0.803939	0.837942	0.842789	0.834028	0.840166	0.837558	0.83022	0.828058	0.837862	0.83758	0.835148	0.829745	0.838158	0.732344	0.837458	0.838423	0.822649	0.844109	0.83171	0.814182	0.816512	0.83334	0.826443
SRR8615938	0.848308	0.836141	0.850657	0.835309	0.845363	0.842492	0.851995	0.858037	0.817401	0.841878	0.765226	0.847024	0.854845	0.84738	0.820434	0.861099	0.829356	0.857736	0.820292	0.858365	0.859017	0.82212	0.827841	0.844862	0.825635	0.853122	0.799106	0.848473	0.837201	0.824264	0.82797	0.832328	0.822069	0.819475	0.836795	0.836961	0.8287	0.835328	0.837455	0.73984	0.840847	0.83878	0.82461	0.839324	0.836478	0.818692	0.814731	0.821467	0.837498
SRR8615939	0.860373	0.847226	0.855525	0.849833	0.863611	0.85958	0.848976	0.850964	0.842584	0.848233	0.757045	0.841665	0.856522	0.867407	0.828139	0.861069	0.843176	0.849575	0.83825	0.856697	0.852551	0.83667	0.838173	0.855892	0.847244	0.858593	0.82345	0.849974	0.848981	0.831802	0.839536	0.83913	0.8349	0.830498	0.845046	0.852072	0.839151	0.838228	0.845315	0.754098	0.848133	0.849412	0.842453	0.850222	0.847813	0.818736	0.818604	0.836711	0.835738
SRR8615940	0.810137	0.798164	0.800504	0.79465	0.809928	0.812673	0.791783	0.794848	0.832893	0.816222	0.746071	0.789783	0.805024	0.809519	0.781621	0.801393	0.811822	0.798331	0.835029	0.801245	0.796962	0.813041	0.800672	0.80765	0.816536	0.80261	0.815983	0.802708	0.813242	0.80477	0.810898	0.806602	0.806567	0.801772	0.817369	0.813235	0.813017	0.794774	0.808672	0.751519	0.807702	0.809019	0.827999	0.822986	0.810209	0.789319	0.7744	0.816228	0.796596
SRR8615941	0.817432	0.807122	0.812803	0.799453	0.815426	0.811921	0.802068	0.810144	0.808067	0.814697	0.801404	0.810727	0.812884	0.81521	0.792136	0.819631	0.807828	0.817959	0.808303	0.805897	0.810508	0.804588	0.811908	0.813396	0.809708	0.812713	0.786241	0.810027	0.815334	0.807304	0.809865	0.811362	0.802438	0.803951	0.815179	0.816959	0.811038	0.808927	0.812714	0.721006	0.816127	0.813614	0.809079	0.8221	0.808326	0.815946	0.793088	0.813411	0.814982
SRR8615942	0.821292	0.810311	0.815828	0.806783	0.818826	0.818518	0.805992	0.814322	0.814364	0.820915	0.800245	0.813687	0.816937	0.819618	0.796158	0.822476	0.811629	0.821225	0.815029	0.810077	0.815405	0.80824	0.815832	0.817979	0.819808	0.819231	0.792769	0.815946	0.820401	0.810737	0.813437	0.813881	0.807671	0.808803	0.818194	0.821313	0.814796	0.810086	0.816163	0.726784	0.81931	0.82042	0.81603	0.826372	0.812923	0.814508	0.795209	0.818568	0.816301
SRR8615943	0.814263	0.803103	0.811532	0.804666	0.811972	0.812665	0.807115	0.812519	0.800905	0.820838	0.766194	0.802858	0.81669	0.816425	0.797695	0.816864	0.8074	0.807496	0.805521	0.805755	0.812928	0.814314	0.808781	0.814079	0.818945	0.810309	0.779999	0.803363	0.807779	0.797124	0.800498	0.802873	0.799539	0.797962	0.805054	0.805417	0.799491	0.796725	0.804148	0.739832	0.806301	0.807371	0.799079	0.815639	0.801637	0.798383	0.785991	0.802766	0.799996
SRR8615944	0.836286	0.819507	0.835612	0.819224	0.829503	0.832591	0.824401	0.83051	0.809431	0.821091	0.76477	0.829402	0.836946	0.835577	0.81131	0.842365	0.81176	0.841283	0.809161	0.833691	0.831804	0.805473	0.812242	0.82494	0.815078	0.840353	0.79901	0.839001	0.828238	0.815345	0.818453	0.822049	0.812925	0.808896	0.82789	0.834796	0.822469	0.825222	0.831108	0.736981	0.837571	0.836812	0.827281	0.833755	0.836072	0.80862	0.815245	0.822774	0.825958
SRR8615945	0.837826	0.825223	0.834506	0.823516	0.832493	0.839001	0.824924	0.835325	0.812909	0.829982	0.755208	0.82992	0.834374	0.831796	0.81909	0.837059	0.815686	0.834572	0.817332	0.833718	0.836322	0.813108	0.812933	0.826537	0.827307	0.842012	0.797268	0.827776	0.825632	0.812044	0.815518	0.816512	0.815886	0.813337	0.825069	0.827312	0.813083	0.816098	0.822954	0.736208	0.832826	0.837819	0.821915	0.832676	0.826028	0.80128	0.81141	0.815378	0.821027
SRR8615946	0.810032	0.794659	0.803842	0.795263	0.808326	0.812639	0.790724	0.797258	0.824756	0.800576	0.749679	0.795008	0.803156	0.81245	0.777732	0.807238	0.798141	0.806349	0.815643	0.802467	0.799401	0.801424	0.801717	0.80024	0.801874	0.805896	0.814886	0.808431	0.810153	0.797501	0.800558	0.798442	0.797179	0.792123	0.811787	0.815462	0.807511	0.797146	0.804667	0.741169	0.811558	0.815846	0.83401	0.81581	0.812342	0.787685	0.780101	0.809981	0.80184
SRR8615947	0.803025	0.793005	0.797977	0.787895	0.800097	0.795119	0.790285	0.798323	0.790477	0.804107	0.801667	0.793891	0.800488	0.797772	0.780408	0.807027	0.796686	0.798324	0.790797	0.789396	0.798718	0.789851	0.806893	0.800887	0.799572	0.797875	0.76172	0.789228	0.795736	0.791589	0.790974	0.793279	0.781366	0.787053	0.795432	0.794791	0.791018	0.791402	0.793144	0.702192	0.795686	0.789892	0.782574	0.801993	0.786902	0.807577	0.775878	0.795199	0.798769
SRR8615948	0.841976	0.832702	0.838074	0.833842	0.845633	0.840156	0.830844	0.830479	0.833024	0.836179	0.762855	0.827765	0.840801	0.857766	0.815186	0.841431	0.833656	0.837744	0.828554	0.837181	0.832475	0.832806	0.828513	0.845873	0.833678	0.840522	0.815316	0.835357	0.839388	0.829558	0.835536	0.834301	0.830503	0.821007	0.836823	0.844759	0.836305	0.830371	0.837271	0.758213	0.837321	0.836442	0.837032	0.843238	0.837273	0.816644	0.809259	0.837261	0.825336
SRR8615949	0.861686	0.851881	0.857245	0.851586	0.865306	0.857333	0.854471	0.853164	0.845237	0.855495	0.772857	0.848788	0.857998	0.871354	0.829537	0.86228	0.854236	0.854829	0.846168	0.859531	0.853719	0.838591	0.841399	0.863123	0.854483	0.857778	0.823062	0.852208	0.857215	0.845176	0.852021	0.851296	0.844947	0.837395	0.852137	0.855898	0.849629	0.845412	0.85403	0.7486	0.851956	0.84976	0.843364	0.857354	0.849449	0.826842	0.819763	0.847703	0.8387
SRR8615950	0.831073	0.826442	0.829615	0.818571	0.832759	0.829392	0.821199	0.832098	0.813474	0.826304	0.773634	0.828105	0.832411	0.833202	0.813423	0.837816	0.816548	0.836067	0.81374	0.834192	0.833434	0.807866	0.81418	0.832015	0.820201	0.842146	0.794352	0.829235	0.82827	0.817458	0.820092	0.821462	0.814327	0.809913	0.82734	0.831093	0.822266	0.820385	0.825934	0.729483	0.831022	0.833767	0.820311	0.833569	0.825234	0.809306	0.811235	0.823169	0.823964
SRR8615951	0.842598	0.827311	0.840368	0.826551	0.842136	0.838916	0.834322	0.837045	0.816507	0.832144	0.768429	0.834328	0.849408	0.844634	0.809702	0.852734	0.822315	0.847584	0.816744	0.842677	0.839463	0.810834	0.82288	0.834249	0.82176	0.843719	0.801718	0.844663	0.8344	0.82194	0.825118	0.825852	0.818532	0.812463	0.833227	0.839284	0.82847	0.827953	0.834683	0.736567	0.836924	0.837721	0.829879	0.83697	0.838437	0.811112	0.808998	0.827486	0.828175
SRR8615952	0.785773	0.773585	0.780114	0.765622	0.781334	0.77888	0.768444	0.777511	0.778142	0.783039	0.786123	0.778376	0.781823	0.780921	0.760628	0.784921	0.77485	0.784714	0.776872	0.772371	0.778142	0.776958	0.785147	0.77953	0.779459	0.781071	0.757681	0.777612	0.782799	0.775488	0.776179	0.777369	0.769493	0.771889	0.783473	0.784307	0.778628	0.775923	0.778108	0.699655	0.784031	0.780612	0.779063	0.790469	0.777112	0.791804	0.764037	0.781852	0.786505
SRR8615953	0.851848	0.843391	0.844353	0.832595	0.850927	0.846422	0.844303	0.840144	0.84545	0.85215	0.75061	0.833596	0.846634	0.844211	0.822698	0.846589	0.850851	0.838532	0.845594	0.848773	0.839494	0.828759	0.828055	0.853412	0.845559	0.848063	0.82384	0.836806	0.844736	0.837171	0.84492	0.840484	0.838132	0.831818	0.844107	0.839128	0.840312	0.832081	0.841093	0.742697	0.84082	0.836149	0.833245	0.850283	0.836635	0.815211	0.8106	0.836364	0.826647
SRR8615954	0.845159	0.829299	0.853723	0.833476	0.841633	0.842964	0.850949	0.845087	0.815547	0.838534	0.766978	0.842273	0.857725	0.847681	0.815625	0.860961	0.822982	0.859477	0.815632	0.849776	0.846837	0.825756	0.825899	0.839692	0.823002	0.848914	0.79791	0.849305	0.833797	0.820898	0.824092	0.828448	0.819227	0.813362	0.832619	0.839524	0.827563	0.832812	0.83703	0.744242	0.840651	0.840538	0.829745	0.837406	0.841181	0.816132	0.813122	0.824155	0.832376
SRR8615955	0.8368	0.823244	0.83563	0.821159	0.833808	0.831745	0.835047	0.838903	0.804979	0.82768	0.748009	0.832638	0.839752	0.834417	0.810132	0.842181	0.817909	0.838414	0.810138	0.840258	0.838576	0.807893	0.812385	0.833343	0.818457	0.839525	0.788212	0.829639	0.825728	0.813016	0.818762	0.818176	0.813227	0.809669	0.824201	0.822966	0.813734	0.820185	0.8225	0.720047	0.831748	0.829431	0.808948	0.825449	0.821759	0.800639	0.802777	0.810495	0.820808
SRR8615957	0.820963	0.808805	0.812687	0.812089	0.822712	0.822603	0.806032	0.811457	0.83135	0.822737	0.768969	0.806355	0.815249	0.822057	0.792972	0.818313	0.818235	0.813779	0.820954	0.810333	0.813514	0.817908	0.813134	0.819704	0.829098	0.817185	0.810686	0.818598	0.824705	0.814215	0.81808	0.816115	0.814396	0.814347	0.822702	0.824539	0.82218	0.806478	0.819154	0.736636	0.819748	0.820998	0.823906	0.82812	0.817903	0.798014	0.788483	0.828032	0.808249
SRR8615958	0.848112	0.835132	0.848092	0.845352	0.845569	0.850035	0.846545	0.872628	0.820776	0.840365	0.761728	0.849344	0.853608	0.845767	0.831548	0.859364	0.828221	0.84838	0.822906	0.852732	0.872866	0.825992	0.83191	0.839774	0.838934	0.853094	0.796265	0.836479	0.827352	0.812333	0.816541	0.820281	0.813875	0.814559	0.829394	0.828393	0.814846	0.821428	0.826254	0.735881	0.839464	0.841213	0.818588	0.83307	0.828301	0.807359	0.815511	0.815732	0.835801
SRR8615959	0.837786	0.823484	0.84132	0.824212	0.833151	0.832667	0.840673	0.840579	0.808616	0.833135	0.773196	0.838403	0.848598	0.839835	0.807839	0.849388	0.82007	0.854232	0.811853	0.838196	0.841509	0.816784	0.818895	0.830884	0.823052	0.839118	0.789917	0.83863	0.82924	0.816943	0.819796	0.824713	0.815658	0.809105	0.827631	0.830629	0.821455	0.82398	0.829843	0.730346	0.830777	0.830804	0.81609	0.830963	0.82845	0.810364	0.8039	0.818692	0.82478
SRR8615960	0.808339	0.798108	0.798081	0.79739	0.812629	0.814133	0.790178	0.797016	0.831409	0.810055	0.765025	0.79153	0.800402	0.807616	0.779969	0.802595	0.804367	0.798253	0.820547	0.797906	0.799352	0.803136	0.802994	0.805675	0.821623	0.805945	0.816193	0.80924	0.815028	0.804727	0.80865	0.80559	0.804861	0.806317	0.815956	0.816224	0.813555	0.796643	0.809266	0.732092	0.811432	0.815228	0.827652	0.82052	0.811053	0.790913	0.780019	0.820209	0.799344
SRR8615961	0.796309	0.78496	0.794121	0.781373	0.792149	0.787206	0.782682	0.793368	0.781532	0.795121	0.802513	0.789336	0.793372	0.789611	0.77104	0.799928	0.784755	0.794083	0.780031	0.785505	0.793178	0.787851	0.800865	0.792841	0.789339	0.79136	0.753929	0.785415	0.786678	0.781291	0.779353	0.785861	0.773135	0.774869	0.787827	0.788722	0.783598	0.787446	0.78707	0.699859	0.789157	0.783526	0.778667	0.792583	0.781309	0.808219	0.768808	0.785938	0.797547
SRR8615962	0.833277	0.820353	0.827975	0.807702	0.828035	0.828157	0.822693	0.816644	0.827794	0.833388	0.757484	0.818536	0.828257	0.830874	0.79936	0.82757	0.831376	0.831351	0.823131	0.82822	0.81663	0.826996	0.813853	0.833172	0.818574	0.827627	0.811266	0.829831	0.834811	0.826255	0.832111	0.831643	0.823679	0.814758	0.833718	0.835582	0.834359	0.822801	0.832798	0.758778	0.828793	0.826604	0.829649	0.835333	0.831975	0.811144	0.796784	0.831308	0.820977
SRR8615963	0.834715	0.825038	0.833658	0.820944	0.833904	0.833953	0.829359	0.833037	0.815506	0.832479	0.763768	0.827903	0.837087	0.833887	0.815316	0.837429	0.819855	0.837794	0.816863	0.833902	0.833713	0.819541	0.81621	0.836438	0.824224	0.842614	0.794371	0.831382	0.828866	0.816776	0.819929	0.82134	0.816009	0.811621	0.825127	0.829483	0.819994	0.819635	0.82644	0.744401	0.82893	0.832862	0.82006	0.833586	0.824657	0.803758	0.806986	0.819507	0.819002
SRR8615964	0.842581	0.848546	0.838418	0.827127	0.846381	0.839938	0.831522	0.83549	0.830335	0.836004	0.773138	0.831851	0.841219	0.841274	0.816567	0.844265	0.834743	0.841049	0.829158	0.844175	0.836254	0.818107	0.824494	0.845702	0.833603	0.854064	0.812593	0.849066	0.848978	0.839268	0.844915	0.842827	0.834076	0.826958	0.845915	0.850028	0.84526	0.838134	0.846438	0.7365	0.844613	0.846381	0.836081	0.848116	0.8455	0.82032	0.81881	0.844129	0.835451
SRR8615965	0.838471	0.825589	0.830431	0.824774	0.836704	0.831848	0.824833	0.831428	0.830874	0.838554	0.809429	0.824268	0.831439	0.832224	0.811119	0.83736	0.832851	0.825884	0.826873	0.826256	0.831777	0.82901	0.839082	0.837083	0.841713	0.830884	0.803619	0.822526	0.830476	0.821445	0.824234	0.826707	0.818037	0.81788	0.829222	0.827265	0.822273	0.822871	0.826685	0.73029	0.829248	0.822419	0.816009	0.832965	0.821315	0.830916	0.80154	0.825617	0.830091
SRR8615966	0.827018	0.813732	0.823697	0.807926	0.822684	0.815207	0.813835	0.820904	0.803853	0.82482	0.826228	0.821078	0.823343	0.819029	0.798036	0.830246	0.815787	0.825146	0.805979	0.816142	0.820003	0.814128	0.827087	0.822817	0.815695	0.820688	0.776312	0.812715	0.817039	0.812282	0.810465	0.817009	0.803733	0.80132	0.817148	0.818352	0.811837	0.81934	0.816796	0.714848	0.818909	0.811818	0.802863	0.823433	0.81099	0.83931	0.796679	0.813225	0.82649
SRR8615968	0.83019	0.822949	0.829658	0.821466	0.826633	0.830004	0.822389	0.830102	0.812958	0.829492	0.760512	0.827552	0.834117	0.831023	0.825805	0.83334	0.818934	0.832333	0.816682	0.830478	0.832356	0.829124	0.811903	0.826702	0.823745	0.842979	0.794443	0.82336	0.826273	0.815759	0.818989	0.819548	0.815918	0.810868	0.824892	0.82516	0.81625	0.816729	0.823221	0.749853	0.828413	0.832586	0.819574	0.832504	0.822084	0.80289	0.81633	0.819611	0.820486
SRR8615969	0.836109	0.822716	0.83674	0.823395	0.834426	0.830798	0.837864	0.839416	0.808378	0.830341	0.771236	0.834657	0.844448	0.837339	0.80779	0.850376	0.818724	0.849201	0.811483	0.843634	0.840916	0.811744	0.818231	0.834246	0.817304	0.841483	0.795159	0.847929	0.833631	0.821467	0.825019	0.828672	0.818633	0.814575	0.832612	0.834954	0.827051	0.831198	0.834415	0.738549	0.836657	0.836158	0.823053	0.834357	0.834834	0.815157	0.811273	0.824695	0.830771
SRR8615970	0.813431	0.804879	0.808671	0.796973	0.810546	0.80543	0.80271	0.809714	0.80129	0.818039	0.827902	0.805012	0.811431	0.805049	0.793224	0.81786	0.809392	0.811492	0.799938	0.803213	0.810484	0.797683	0.812022	0.814671	0.815064	0.810511	0.773936	0.811474	0.814401	0.813035	0.81065	0.815242	0.800986	0.803209	0.81061	0.808186	0.809203	0.812673	0.810347	0.702752	0.810618	0.807827	0.792027	0.819748	0.80277	0.822425	0.791039	0.808561	0.811254
SRR8615971	0.825606	0.810093	0.820456	0.81185	0.822985	0.828881	0.807248	0.819807	0.821991	0.815074	0.756745	0.818282	0.820918	0.826255	0.797336	0.822942	0.806645	0.826283	0.822099	0.821403	0.822051	0.801276	0.804978	0.813956	0.815177	0.827058	0.809115	0.819722	0.819727	0.806647	0.810511	0.808766	0.806136	0.801884	0.821159	0.824309	0.811705	0.807376	0.815544	0.731752	0.824485	0.833555	0.833759	0.826503	0.821712	0.794337	0.795827	0.814794	0.813509
SRR8615972	0.808623	0.795893	0.80733	0.795689	0.804031	0.800066	0.801196	0.809453	0.788432	0.810489	0.812993	0.804011	0.809245	0.801675	0.784468	0.815909	0.798412	0.809832	0.792574	0.796626	0.809365	0.799912	0.808854	0.806197	0.804166	0.803803	0.758769	0.796147	0.798311	0.793612	0.792155	0.795921	0.785223	0.788781	0.79823	0.798184	0.790633	0.796078	0.795844	0.696965	0.800418	0.794952	0.783819	0.804437	0.789592	0.812579	0.779769	0.797051	0.80483
SRR8615973	0.82396	0.815324	0.82313	0.802983	0.826805	0.818693	0.818547	0.814668	0.801345	0.816677	0.779808	0.821623	0.826956	0.826674	0.790217	0.831434	0.808711	0.841088	0.802678	0.822426	0.816151	0.799527	0.801739	0.821184	0.802826	0.827924	0.790474	0.843621	0.834648	0.824375	0.828032	0.829736	0.818525	0.809209	0.83	0.841865	0.832393	0.829225	0.835262	0.724588	0.833271	0.834894	0.824747	0.835061	0.835027	0.81329	0.806937	0.83122	0.826006
SRR8615974	0.840381	0.830697	0.839356	0.826109	0.83806	0.835742	0.834869	0.843489	0.818879	0.837138	0.779201	0.839254	0.844737	0.840441	0.817306	0.847907	0.830537	0.846165	0.822797	0.844671	0.844577	0.819556	0.822192	0.838823	0.831893	0.845572	0.801212	0.838656	0.840409	0.829401	0.832603	0.834807	0.825914	0.822112	0.838148	0.836975	0.831405	0.831385	0.835834	0.734109	0.840566	0.838127	0.825264	0.843997	0.834214	0.819663	0.814496	0.831415	0.832466
SRR8615975	0.827326	0.81597	0.819555	0.813599	0.827239	0.829619	0.808763	0.812162	0.83378	0.825961	0.769552	0.813901	0.821938	0.833782	0.798623	0.822819	0.8228	0.824156	0.826216	0.817071	0.814179	0.825182	0.814779	0.826904	0.831366	0.823683	0.82001	0.823702	0.830822	0.821118	0.825417	0.823116	0.820199	0.814243	0.829803	0.834244	0.830783	0.814242	0.826947	0.75914	0.825727	0.828386	0.837648	0.837851	0.829143	0.804394	0.797033	0.833298	0.813598
SRR8615976	0.807069	0.796203	0.807385	0.796396	0.802221	0.799668	0.804625	0.802649	0.786715	0.810301	0.774581	0.808182	0.813773	0.813742	0.785164	0.815924	0.802662	0.823627	0.790904	0.799274	0.803238	0.796737	0.791433	0.810271	0.801072	0.806676	0.765532	0.808834	0.808079	0.802461	0.805098	0.807476	0.796813	0.795943	0.802683	0.80605	0.804115	0.79673	0.806821	0.719333	0.801885	0.800709	0.793496	0.813047	0.800476	0.786475	0.781076	0.806485	0.793833
SRR8615977	0.815883	0.80161	0.806271	0.801662	0.816091	0.822678	0.791923	0.802301	0.829842	0.809575	0.746963	0.797351	0.807269	0.815674	0.783614	0.807569	0.805397	0.802535	0.822797	0.807947	0.803455	0.80865	0.806231	0.805752	0.807928	0.809129	0.817761	0.807725	0.813089	0.800699	0.804659	0.80274	0.802555	0.798664	0.816407	0.820248	0.809883	0.799669	0.809005	0.747453	0.816112	0.823083	0.838077	0.820984	0.816968	0.7902	0.782216	0.813804	0.804482
SRR8615978	0.834831	0.821719	0.831709	0.824886	0.832084	0.838415	0.826108	0.848617	0.81463	0.825803	0.753426	0.83238	0.835845	0.830366	0.817476	0.839541	0.815411	0.833877	0.819811	0.839399	0.849897	0.809138	0.816463	0.823529	0.824534	0.841192	0.79744	0.827702	0.824154	0.809614	0.813445	0.814231	0.808814	0.810872	0.826129	0.822469	0.811558	0.813711	0.820627	0.731323	0.833787	0.83555	0.820733	0.827134	0.824858	0.801638	0.807407	0.81155	0.825438
SRR8615979	0.845841	0.824669	0.84394	0.832024	0.843151	0.840765	0.833389	0.838599	0.814586	0.827693	0.774118	0.834449	0.844641	0.842593	0.81171	0.849766	0.819631	0.844884	0.815494	0.836298	0.840108	0.815252	0.81842	0.831364	0.822997	0.841333	0.791791	0.836066	0.827979	0.816327	0.819332	0.820975	0.813219	0.811239	0.826213	0.834645	0.81978	0.82419	0.829649	0.727773	0.831946	0.834631	0.819382	0.831072	0.827994	0.805075	0.80504	0.820488	0.821812
SRR8615980	0.836893	0.828237	0.837731	0.819839	0.833519	0.832458	0.833959	0.834453	0.82011	0.836595	0.769703	0.83161	0.83993	0.834321	0.811898	0.840751	0.831706	0.842597	0.823062	0.835811	0.834663	0.818295	0.815282	0.837072	0.827993	0.837712	0.79953	0.830093	0.835567	0.826668	0.831279	0.831528	0.823807	0.819122	0.831423	0.831582	0.828815	0.823619	0.831358	0.730048	0.832584	0.829025	0.819899	0.839887	0.827447	0.808839	0.805314	0.826878	0.821933
SRR8615981	0.807326	0.794574	0.7998	0.793852	0.804723	0.808789	0.793671	0.79635	0.823668	0.809978	0.749593	0.792176	0.80202	0.80838	0.780434	0.803293	0.804375	0.800925	0.814763	0.796848	0.797983	0.811752	0.797857	0.803135	0.812184	0.800009	0.808344	0.803515	0.809818	0.799798	0.803358	0.802202	0.802562	0.804099	0.810518	0.808188	0.807021	0.79227	0.803749	0.7385	0.80749	0.809733	0.817818	0.814918	0.805152	0.785603	0.777517	0.809887	0.795894
SRR8615982	0.809264	0.798965	0.806921	0.80062	0.805678	0.816186	0.793618	0.807473	0.81523	0.803134	0.75322	0.80068	0.807057	0.809166	0.788218	0.808249	0.79598	0.810923	0.811462	0.80561	0.811115	0.80136	0.800561	0.802038	0.801482	0.811983	0.801015	0.805048	0.807374	0.794431	0.798011	0.797359	0.795601	0.795028	0.811086	0.811189	0.80088	0.794037	0.802498	0.737829	0.811961	0.819027	0.826012	0.813986	0.808272	0.783971	0.78624	0.805233	0.804022
SRR8615983	0.802281	0.789118	0.794064	0.785706	0.799681	0.803075	0.783728	0.787035	0.827096	0.800918	0.753194	0.790128	0.795265	0.80576	0.77041	0.799039	0.798895	0.801057	0.815636	0.793277	0.789308	0.797517	0.794424	0.797139	0.80408	0.797757	0.816357	0.806224	0.810392	0.799816	0.803582	0.801245	0.800753	0.798622	0.812127	0.812334	0.810618	0.792943	0.804291	0.735375	0.807491	0.809583	0.827205	0.815353	0.808108	0.786198	0.773909	0.810949	0.797519
SRR8615984	0.830537	0.819847	0.824498	0.819735	0.830013	0.829934	0.820113	0.822132	0.827719	0.834568	0.781837	0.817442	0.830218	0.830378	0.80511	0.832661	0.82846	0.827906	0.827919	0.820326	0.823621	0.821655	0.818905	0.832485	0.83429	0.83061	0.806428	0.82646	0.832001	0.82371	0.827365	0.825141	0.819698	0.81836	0.827434	0.829846	0.826961	0.814956	0.826123	0.740945	0.825396	0.826893	0.825409	0.836851	0.824634	0.808494	0.798393	0.831586	0.814674
SRR8615985	0.848696	0.834148	0.853631	0.834832	0.85017	0.84416	0.842321	0.844399	0.829722	0.84185	0.766688	0.83923	0.850399	0.847986	0.819381	0.852118	0.835344	0.850665	0.829112	0.847212	0.844919	0.834137	0.827168	0.8433	0.831565	0.846156	0.809666	0.839645	0.841018	0.827727	0.832532	0.83425	0.828094	0.82021	0.838493	0.843818	0.832712	0.83776	0.838444	0.752298	0.841128	0.840545	0.836288	0.842479	0.83793	0.816339	0.811473	0.8303	0.832867
SRR8615986	0.837478	0.825589	0.837548	0.822758	0.834338	0.83411	0.829703	0.83383	0.823865	0.834075	0.769394	0.830384	0.83877	0.835307	0.813213	0.837812	0.828404	0.84109	0.827088	0.834865	0.835475	0.82633	0.819097	0.835416	0.826765	0.838126	0.803987	0.82951	0.83493	0.82448	0.828812	0.82788	0.821878	0.815915	0.832411	0.832493	0.827539	0.823505	0.830897	0.744955	0.833948	0.83245	0.828215	0.839193	0.828662	0.807321	0.805341	0.829282	0.823572
SRR8615987	0.845972	0.828818	0.842739	0.827252	0.84341	0.841655	0.840219	0.833564	0.824097	0.836469	0.772351	0.835504	0.849133	0.847462	0.809527	0.852097	0.829035	0.851407	0.824622	0.840567	0.835341	0.82367	0.821483	0.840967	0.828766	0.843343	0.810365	0.851375	0.841714	0.829385	0.83369	0.834942	0.827787	0.820044	0.838462	0.846048	0.835232	0.833523	0.842334	0.746578	0.839853	0.841561	0.837062	0.84396	0.843055	0.815994	0.81216	0.834652	0.830657
SRR8615988	0.83287	0.826864	0.834428	0.814355	0.830439	0.833365	0.821644	0.827777	0.822838	0.826426	0.75282	0.826561	0.832025	0.832957	0.811924	0.830932	0.824859	0.836477	0.819714	0.833027	0.829103	0.818227	0.81209	0.832222	0.819208	0.835914	0.807311	0.830999	0.834398	0.823383	0.829563	0.830668	0.823991	0.816275	0.834723	0.837122	0.83127	0.826528	0.832355	0.749948	0.834234	0.835178	0.829175	0.839651	0.834423	0.807821	0.810359	0.82858	0.82598
SRR8615989	0.842259	0.823753	0.843308	0.822259	0.836893	0.835201	0.844421	0.835986	0.814285	0.833616	0.764484	0.833098	0.848672	0.839212	0.810112	0.854059	0.819727	0.85271	0.814913	0.839192	0.837331	0.811347	0.818392	0.832382	0.820799	0.842093	0.798584	0.850124	0.834911	0.821954	0.826009	0.828812	0.819953	0.815762	0.832315	0.835993	0.826467	0.828398	0.836035	0.732645	0.836174	0.837558	0.82589	0.836976	0.835224	0.811782	0.810921	0.823824	0.827422
SRR8615990	0.830646	0.816187	0.828313	0.817688	0.831811	0.828482	0.819586	0.819404	0.815558	0.824211	0.769087	0.817985	0.832703	0.835139	0.797957	0.834816	0.818708	0.830823	0.814474	0.821327	0.821228	0.818701	0.816133	0.828527	0.817912	0.827069	0.795278	0.82668	0.82466	0.814725	0.817767	0.81839	0.811201	0.805116	0.820691	0.830376	0.821081	0.813344	0.823616	0.745585	0.820878	0.823361	0.822697	0.827936	0.823174	0.799928	0.793019	0.822814	0.81191
SRR8615991	0.840189	0.825784	0.843261	0.823771	0.837597	0.834467	0.839666	0.832721	0.814784	0.829933	0.764661	0.833877	0.847741	0.847356	0.807232	0.852665	0.821905	0.852519	0.813739	0.842349	0.835117	0.817877	0.821707	0.836733	0.822202	0.843396	0.804063	0.852186	0.838129	0.824265	0.829245	0.83378	0.822956	0.815711	0.836889	0.843458	0.835624	0.83539	0.84277	0.74993	0.838456	0.839983	0.834934	0.840299	0.846194	0.8175	0.811842	0.833906	0.833267
[truncated: 164 more rows]
[truncated: 12 more columns]

## Sheet: model_sample_identities
sample	samp_origin	samp_type
SRR4344083	Bone Cancer	Cell Line
SRR4344086	Bone Cancer	Cell Line
SRR4344087	Bone Cancer	Cell Line
SRR4344088	Bone Cancer	Cell Line
SRR4344090	Bone Cancer	Cell Line
SRR4344091	Bone Cancer	Cell Line
SRR4344092	Bone Cancer	Cell Line
[truncated: 1,039 more rows]

## Sheet: top100_ts_celllines_YuEtalOverl
	Pancreas Tumor	Liver Tumor	Breast Tumor	Ovary Tumor	Uterus Tumor	Bladder Tumor	Esophagus Tumor	Skin Tumor	Thyroid Tumor	Prostate Tumor	Brain Tumor	Lung Tumor	Blood Tumor	Colon Tumor	Stomach Tumor	Kidney Tumor	Non-Disease Pancreas	Non-Disease Liver	Non-Disease Breast	Non-Disease Nerve	Non-Disease Ovary	Non-Disease Uterus	Non-Disease Bladder	Non-Disease Esophagus	Non-Disease Salivary Gland	Non-Disease Skin	Non-Disease Thyroid	Non-Disease Prostate	Non-Disease Brain	Non-Disease Lung	Non-Disease Blood	Non-Disease Colon	Non-Disease Small Intestine	Non-Disease Stomach	Non-Disease Kidney	source	tissue	disease	sex	race	tissue_coerced	disease_coerced	Yu_2019_Overlap
[truncated: 100 more rows]
