# Supplementary material for: Evaluating cancer cell line and patient‐derived xenograft recapitulation of tumor and non‐diseased tissue gene expression profiles in silico
Source: Cancer Rep (Hoboken). 2023 Aug 2;6(9):e1874. doi: 10.1002/cnr2.1874 (PMC10480419; doi:10.1002/cnr2.1874)
Supplement: Supplementary file 9 — TABLE S5. Pathway Terms Represented in GOSt Results for Each Gene Set of Interest. [file CNR2-6-e1874-s005.xlsx]

## Sheet: INFO
In this spreadsheet (last updated 03/17/2023):
Query gene list and g:GOSt results from analysis data using g:Profiler's gprofiler2 R package
Analysis conducted on glioblastoma (GBM)-derived cell lines from the Cancer Cell Line Encyclopedia and the Human Protein Atlas, as well as GBM patient-derived xenografts (PDXs) from the Mayo Clinic PDX National Resource
See manuscript for more details.
				gene groupings for pathway enrichment analysis were determined based on if the genes themselves were correlated (positive rho) or anticorrelated (negative rho) with Spearman correlation, and whether the p-value assigned to the significance of correlation was significant (p < 0.05) or insignigicant (p >/= 0.05)
Correlations of gene expression for each gene grouping were taken between each individual model type (i.e., GBM cell lines and xenografts) and tissue type (i.e., brain tumor and brain non-diseased)
Only significantly represented pathways have been included here (significant = TRUE)
For queried genes and non-significant pathways, see: https://github.com/lasseignelab/modelselection/blob/main/data/indgene_cor_pathway_res.rds
The following pages have the GOSt results ouput for each corresponding gene set
Links to the corresponding pages in table-format:
Comparison:	Significance:	Correlation:	Link:
cell line vs tumor tissue	Significant	Correlated	cl_tumtis_sig_cor
		Anticorrelated	cl_tumtis_sig_anticor
	Insignificant	Correlated	cl_tumtis_insig_cor
		Anticorrelated	cl_tumtis_insig_anticor
cell line vs non-diseased tissue	Significant	Correlated	cl_ndtis_sig_cor
		Anticorrelated	cl_ndtis_sig_anticor
	Insignificant	Correlated	cl_ndtis_insig_cor
		Anticorrelated	cl_ndtis_insig_anticor
pdx vs tumor tissue	Significant	Correlated	pdx_tumtis_sig_cor
		Anticorrelated	pdx_tumtis_sig_anticor
	Insignificant	Correlated	pdx_tumtis_insig_cor
		Anticorrelated	pdx_tumtis_insig_anticor
pdx vs non-diseased tissue	Significant	Correlated	pdx_ndtis_sig_cor
		Anticorrelated	pdx_ndtis_sig_anticor
	Insignificant	Correlated	pdx_ndtis_insig_cor
		Anticorrelated	pdx_ndtis_insig_anticor

## Sheet: cl_tumtis_sig_cor
	query	significant	p_value	term_size	query_size	intersection_size	precision	recall	term_id	source	term_name	effective_domain_size	source_order	parents
1	query_1	TRUE	0.00390976	67	222	9	0.0405405	0.134328	REAC:R-HSA-3371453	REAC	Regulation of HSF1-mediated heat shock response	10790	1878	REAC:R-HSA-3371556
2	query_1	TRUE	0.0328556	87	222	9	0.0405405	0.103448	REAC:R-HSA-3371556	REAC	Cellular response to heat stress	10790	322	REAC:R-HSA-2262752

## Sheet: cl_tumtis_sig_anticor
	query	significant	p_value	term_size	query_size	intersection_size	precision	recall	term_id	source	term_name	effective_domain_size	source_order	parents
124	query_1	TRUE	0.0238908	30	358	6	0.0167598	0.2	GO:0051873	GO:BP	killing by host of symbiont cells	21128	14834	c("GO:0051702", "GO:0098542")
4993	query_1	TRUE	9.99867e-05	874	374	37	0.0989305	0.0423341	GO:0030141	GO:CC	secretory granule	22112	922	c("GO:0012505", "GO:0099503")
4994	query_1	TRUE	0.000945145	1040	374	39	0.104278	0.0375	GO:0099503	GO:CC	secretory vesicle	22112	3377	GO:0031410
4995	query_1	TRUE	0.00715954	309	374	17	0.0454545	0.0550162	GO:0030667	GO:CC	secretory granule membrane	22112	961	c("GO:0030141", "GO:0030659", "GO:0098588")
4996	query_1	TRUE	0.0288862	6	374	3	0.00802139	0.5	GO:0071159	GO:CC	NF-kappaB complex	22112	2706	GO:0140513
12308	query_1	TRUE	0.00310868	476	185	23	0.124324	0.0483193	REAC:R-HSA-6798695	REAC	Neutrophil degranulation	10777	1511	REAC:R-HSA-168249
12309	query_1	TRUE	0.0180657	1093	185	37	0.2	0.0338518	REAC:R-HSA-168249	REAC	Innate Immune System	10777	1144	REAC:R-HSA-168256

## Sheet: cl_tumtis_insig_cor
	query	significant	p_value	term_size	query_size	intersection_size	precision	recall	term_id	source	term_name	effective_domain_size	source_order	parents
1	query_1	TRUE	0.00273528	20	1800	19	0.0105556	0.95	CORUM:1332	CORUM	Large Drosha complex	3383	734	CORUM:0000000
2429	query_1	TRUE	2.61485e-60	11139	8806	5243	0.59539	0.470689	GO:0050794	GO:BP	regulation of cellular process	21128	14091	c("GO:0009987", "GO:0050789")
2430	query_1	TRUE	4.18441e-51	6348	8806	3157	0.358506	0.497322	GO:0048518	GO:BP	positive regulation of biological process	21128	13622	c("GO:0008150", "GO:0050789")
2431	query_1	TRUE	3.51018e-47	5657	8806	2833	0.321712	0.500795	GO:0048522	GO:BP	positive regulation of cellular process	21128	13626	c("GO:0009987", "GO:0048518", "GO:0050794")
2432	query_1	TRUE	1.51413e-42	12926	8806	5881	0.66784	0.454974	GO:0065007	GO:BP	biological regulation	21128	16927	GO:0008150
2433	query_1	TRUE	5.19946e-39	5882	8806	2890	0.328185	0.491329	GO:0080090	GO:BP	regulation of primary metabolic process	21128	18924	c("GO:0019222", "GO:0044238")
2434	query_1	TRUE	7.15911e-39	6446	8806	3136	0.356121	0.486503	GO:0032502	GO:BP	developmental process	21128	8073	GO:0008150
2435	query_1	TRUE	1.6736e-38	6538	8806	3174	0.360436	0.48547	GO:1901564	GO:BP	organonitrogen compound metabolic process	21128	22679	c("GO:0006807", "GO:0071704")
2436	query_1	TRUE	4.37391e-37	5724	8806	2810	0.319101	0.490915	GO:0051171	GO:BP	regulation of nitrogen compound metabolic process	21128	14399	c("GO:0006807", "GO:0019222")
2437	query_1	TRUE	1.11414e-36	5973	8806	2917	0.331251	0.488364	GO:0009058	GO:BP	biosynthetic process	21128	3326	GO:0008152
2438	query_1	TRUE	1.4903e-36	12378	8806	5623	0.638542	0.454274	GO:0050789	GO:BP	regulation of biological process	21128	14087	c("GO:0008150", "GO:0065007")
2439	query_1	TRUE	8.36114e-35	5653	8806	2766	0.314104	0.489298	GO:0031323	GO:BP	regulation of cellular metabolic process	21128	7549	c("GO:0019222", "GO:0044237", "GO:0050794")
2440	query_1	TRUE	6.65071e-34	5886	8806	2863	0.325119	0.486408	GO:1901576	GO:BP	organic substance biosynthetic process	21128	22687	c("GO:0009058", "GO:0071704")
2441	query_1	TRUE	1.32345e-33	3568	8806	1829	0.207699	0.512612	GO:0006996	GO:BP	organelle organization	21128	2686	GO:0016043
2442	query_1	TRUE	5.31142e-33	5793	8806	2817	0.319896	0.486277	GO:0044249	GO:BP	cellular biosynthetic process	21128	11645	c("GO:0009058", "GO:0044237")
2443	query_1	TRUE	3.38904e-32	5861	8806	2842	0.322734	0.4849	GO:0048856	GO:BP	anatomical structure development	21128	13923	GO:0032502
2444	query_1	TRUE	6.95289e-32	5482	8806	2674	0.303657	0.487778	GO:0019538	GO:BP	protein metabolic process	21128	6224	c("GO:0043170", "GO:0044238", "GO:1901564")
2445	query_1	TRUE	1.61147e-31	5578	8806	2714	0.308199	0.486554	GO:0051179	GO:BP	localization	21128	14406	GO:0008150
2446	query_1	TRUE	3.41134e-31	4755	8806	2349	0.26675	0.494006	GO:0048523	GO:BP	negative regulation of cellular process	21128	13627	c("GO:0009987", "GO:0048519", "GO:0050794")
2447	query_1	TRUE	1.23373e-30	4627	8806	2289	0.259936	0.494705	GO:0007275	GO:BP	multicellular organism development	21128	2887	c("GO:0032501", "GO:0048856")
2448	query_1	TRUE	9.08796e-30	3857	8806	1940	0.220304	0.502982	GO:0009893	GO:BP	positive regulation of metabolic process	21128	3847	c("GO:0008152", "GO:0019222", "GO:0048518")
2449	query_1	TRUE	1.84646e-29	3154	8806	1620	0.183965	0.513633	GO:0051173	GO:BP	positive regulation of nitrogen compound metabolic process	21128	14401	c("GO:0006807", "GO:0009893", "GO:0051171")
2450	query_1	TRUE	8.12875e-29	3962	8806	1982	0.225074	0.500252	GO:0048731	GO:BP	system development	21128	13811	c("GO:0007275", "GO:0048856")
2451	query_1	TRUE	9.78974e-29	3263	8806	1666	0.189189	0.510573	GO:0044260	GO:BP	cellular macromolecule metabolic process	21128	11650	c("GO:0043170", "GO:0044237")
2452	query_1	TRUE	1.1668e-28	3097	8806	1590	0.180559	0.5134	GO:0031325	GO:BP	positive regulation of cellular metabolic process	21128	7551	c("GO:0009893", "GO:0031323", "GO:0044237", "GO:0048522")
2453	query_1	TRUE	1.70455e-28	2365	8806	1252	0.142176	0.529387	GO:0051128	GO:BP	regulation of cellular component organization	21128	14357	c("GO:0016043", "GO:0050794")
2454	query_1	TRUE	2.5823e-27	3540	8806	1784	0.202589	0.503955	GO:0010604	GO:BP	positive regulation of macromolecule metabolic process	21128	4369	c("GO:0009893", "GO:0043170", "GO:0060255")
2455	query_1	TRUE	3.51317e-27	3998	8806	1989	0.225869	0.497499	GO:0048583	GO:BP	regulation of response to stimulus	21128	13677	c("GO:0050789", "GO:0050896")
2456	query_1	TRUE	5.48745e-27	4822	8806	2354	0.267318	0.488179	GO:0009059	GO:BP	macromolecule biosynthetic process	21128	3327	c("GO:0043170", "GO:1901576")
2457	query_1	TRUE	1.21117e-26	3873	8806	1930	0.219169	0.498322	GO:0043412	GO:BP	macromolecule modification	21128	11326	GO:0043170
2458	query_1	TRUE	2.59045e-26	4312	8806	2124	0.241199	0.492579	GO:0048869	GO:BP	cellular developmental process	21128	13935	c("GO:0009987", "GO:0032502")
2459	query_1	TRUE	3.65398e-26	4287	8806	2112	0.239836	0.492652	GO:0030154	GO:BP	cell differentiation	21128	7086	GO:0048869
2460	query_1	TRUE	4.4559e-26	1818	8806	985	0.111856	0.541804	GO:0007049	GO:BP	cell cycle	21128	2724	GO:0009987
2461	query_1	TRUE	1.3825e-25	4097	8806	2024	0.229843	0.49402	GO:0019219	GO:BP	regulation of nucleobase-containing compound metabolic process	21128	5932	c("GO:0006139", "GO:0031323", "GO:0051171", "GO:0080090")
2462	query_1	TRUE	2.2471e-25	9039	8806	4160	0.472405	0.460228	GO:0050896	GO:BP	response to stimulus	21128	14175	GO:0008150
2463	query_1	TRUE	1.95917e-24	3649	8806	1817	0.206337	0.497945	GO:0036211	GO:BP	protein modification process	21128	10066	c("GO:0019538", "GO:0043412")
2464	query_1	TRUE	1.9927e-24	4890	8806	2368	0.268908	0.484254	GO:0044271	GO:BP	cellular nitrogen compound biosynthetic process	21128	11656	c("GO:0034641", "GO:0044249")
2465	query_1	TRUE	7.41162e-24	4190	8806	2055	0.233364	0.490453	GO:0009889	GO:BP	regulation of biosynthetic process	21128	3843	c("GO:0009058", "GO:0019222")
2466	query_1	TRUE	1.36019e-22	4307	8806	2099	0.23836	0.487346	GO:1901362	GO:BP	organic cyclic compound biosynthetic process	21128	22499	c("GO:1901360", "GO:1901576")
2467	query_1	TRUE	2.11994e-22	2051	8806	1078	0.122417	0.525597	GO:0045935	GO:BP	positive regulation of nucleobase-containing compound metabolic process	21128	12505	c("GO:0006139", "GO:0019219", "GO:0031325", "GO:0051173")
2468	query_1	TRUE	4.38932e-22	7657	8806	3549	0.403021	0.463497	GO:0032501	GO:BP	multicellular organismal process	21128	8072	GO:0008150
2469	query_1	TRUE	5.62891e-22	4124	8806	2014	0.228708	0.488361	GO:0031326	GO:BP	regulation of cellular biosynthetic process	21128	7552	c("GO:0009889", "GO:0031323", "GO:0044249")
2470	query_1	TRUE	1.95436e-21	3965	8806	1940	0.220304	0.489281	GO:0010556	GO:BP	regulation of macromolecule biosynthetic process	21128	4326	c("GO:0009059", "GO:0009889", "GO:0060255")
2471	query_1	TRUE	3.94898e-21	2077	8806	1084	0.123098	0.521907	GO:0009891	GO:BP	positive regulation of biosynthetic process	21128	3845	c("GO:0009058", "GO:0009889", "GO:0009893")
2472	query_1	TRUE	4.11711e-21	4150	8806	2020	0.229389	0.486747	GO:0018130	GO:BP	heterocycle biosynthetic process	21128	5537	c("GO:0044249", "GO:0046483")
2473	query_1	TRUE	5.58014e-21	4933	8806	2364	0.268453	0.479222	GO:0051234	GO:BP	establishment of localization	21128	14436	GO:0051179
2474	query_1	TRUE	8.61249e-21	3783	8806	1855	0.210652	0.490352	GO:0051252	GO:BP	regulation of RNA metabolic process	21128	14451	c("GO:0016070", "GO:0019219", "GO:0060255")
2475	query_1	TRUE	1.13913e-20	4161	8806	2022	0.229616	0.485941	GO:0019438	GO:BP	aromatic compound biosynthetic process	21128	6132	c("GO:0006725", "GO:0044249")
2476	query_1	TRUE	2.31469e-20	1189	8806	662	0.075176	0.55677	GO:0033043	GO:BP	regulation of organelle organization	21128	8468	c("GO:0006996", "GO:0051128")
2477	query_1	TRUE	2.95449e-20	7491	8806	3464	0.393368	0.462422	GO:0051716	GO:BP	cellular response to stimulus	21128	14782	c("GO:0009987", "GO:0050896")
2478	query_1	TRUE	3.26618e-20	2037	8806	1061	0.120486	0.520864	GO:0031328	GO:BP	positive regulation of cellular biosynthetic process	21128	7554	c("GO:0009891", "GO:0031325", "GO:0031326", "GO:0044249")
2479	query_1	TRUE	4.04597e-20	4072	8806	1979	0.224733	0.486002	GO:0034654	GO:BP	nucleobase-containing compound biosynthetic process	21128	9218	c("GO:0006139", "GO:0018130", "GO:0019438", "GO:0044271", "GO:1901362")
2480	query_1	TRUE	5.81769e-20	635	8806	387	0.0439473	0.609449	GO:0051276	GO:BP	chromosome organization	21128	14465	GO:0006996
2481	query_1	TRUE	1.07099e-19	1941	8806	1014	0.115149	0.522411	GO:0033554	GO:BP	cellular response to stress	21128	8768	c("GO:0006950", "GO:0051716")
2482	query_1	TRUE	1.2709e-19	1931	8806	1009	0.114581	0.522527	GO:0010557	GO:BP	positive regulation of macromolecule biosynthetic process	21128	4327	c("GO:0009059", "GO:0009891", "GO:0010556", "GO:0010604")
2483	query_1	TRUE	5.0798e-19	3980	8806	1931	0.219282	0.485176	GO:0006950	GO:BP	response to stress	21128	2656	GO:0050896
2484	query_1	TRUE	7.08989e-19	3588	8806	1756	0.199409	0.489409	GO:0051641	GO:BP	cellular localization	21128	14725	c("GO:0009987", "GO:0051179")
2485	query_1	TRUE	2.15746e-18	3622	8806	1768	0.200772	0.488128	GO:0032774	GO:BP	RNA biosynthetic process	21128	8281	c("GO:0009059", "GO:0016070", "GO:0034654")
2486	query_1	TRUE	3.44722e-18	2525	8806	1274	0.144674	0.504554	GO:0007399	GO:BP	nervous system development	21128	2985	GO:0048731
2487	query_1	TRUE	5.94681e-18	1843	8806	960	0.109017	0.52089	GO:0051254	GO:BP	positive regulation of RNA metabolic process	21128	14453	c("GO:0010604", "GO:0016070", "GO:0045935", "GO:0051252")
2488	query_1	TRUE	6.88575e-18	4773	8806	2272	0.258006	0.476011	GO:0006810	GO:BP	transport	21128	2560	GO:0051234
2489	query_1	TRUE	1.06146e-17	3585	8806	1747	0.198387	0.487308	GO:0097659	GO:BP	nucleic acid-templated transcription	21128	19903	c("GO:0010467", "GO:0032774")
2490	query_1	TRUE	1.28756e-17	3584	8806	1746	0.198274	0.487165	GO:0006351	GO:BP	DNA-templated transcription	21128	2189	GO:0097659
2491	query_1	TRUE	1.42462e-17	3378	8806	1654	0.187826	0.489639	GO:0023051	GO:BP	regulation of signaling	21128	7036	c("GO:0023052", "GO:0050789")
2492	query_1	TRUE	1.67634e-17	3388	8806	1658	0.188281	0.489374	GO:0010646	GO:BP	regulation of cell communication	21128	4410	c("GO:0007154", "GO:0050794")
2493	query_1	TRUE	2.70549e-17	3109	8806	1532	0.173972	0.492763	GO:0048513	GO:BP	animal organ development	21128	13619	GO:0048856
2494	query_1	TRUE	3.56928e-17	2697	8806	1346	0.15285	0.499073	GO:0009653	GO:BP	anatomical structure morphogenesis	21128	3664	c("GO:0032502", "GO:0048856")
2495	query_1	TRUE	1.67909e-16	1270	8806	685	0.0777879	0.53937	GO:0022402	GO:BP	cell cycle process	21128	6990	c("GO:0007049", "GO:0009987")
2496	query_1	TRUE	8.38871e-16	2609	8806	1298	0.1474	0.497509	GO:0009056	GO:BP	catabolic process	21128	3324	GO:0008152
2497	query_1	TRUE	1.16956e-15	3490	8806	1691	0.192028	0.484527	GO:2001141	GO:BP	regulation of RNA biosynthetic process	21128	27809	c("GO:0010556", "GO:0031326", "GO:0032774", "GO:0051252")
2498	query_1	TRUE	1.60084e-15	1056	8806	579	0.0657506	0.548295	GO:0051130	GO:BP	positive regulation of cellular component organization	21128	14359	c("GO:0016043", "GO:0048522", "GO:0051128")
2499	query_1	TRUE	1.93319e-15	2267	8806	1141	0.129571	0.503308	GO:0048584	GO:BP	positive regulation of response to stimulus	21128	13678	c("GO:0048518", "GO:0048583", "GO:0050896")
2500	query_1	TRUE	2.12845e-15	2991	8806	1467	0.166591	0.490471	GO:0009966	GO:BP	regulation of signal transduction	21128	3898	c("GO:0007165", "GO:0010646", "GO:0023051", "GO:0048583")
2501	query_1	TRUE	2.956e-15	3467	8806	1678	0.190552	0.483992	GO:1903506	GO:BP	regulation of nucleic acid-templated transcription	21128	24286	c("GO:0097659", "GO:2001141")
2502	query_1	TRUE	4.25392e-15	1710	8806	884	0.100386	0.516959	GO:1902680	GO:BP	positive regulation of RNA biosynthetic process	21128	23603	c("GO:0010557", "GO:0031328", "GO:0032774", "GO:0051254", "GO:2001141")
2503	query_1	TRUE	4.2643e-15	3465	8806	1676	0.190325	0.483694	GO:0006355	GO:BP	regulation of DNA-templated transcription	21128	2193	c("GO:0006351", "GO:0010468", "GO:1903506")
2504	query_1	TRUE	5.70628e-15	434	8806	270	0.0306609	0.62212	GO:0007059	GO:BP	chromosome segregation	21128	2733	GO:0022402
2505	query_1	TRUE	6.00739e-15	3177	8806	1547	0.175676	0.486937	GO:0033036	GO:BP	macromolecule localization	21128	8466	GO:0051179
2506	query_1	TRUE	8.9484e-15	7386	8806	3373	0.383034	0.456675	GO:0019222	GO:BP	regulation of metabolic process	21128	5935	c("GO:0008152", "GO:0050789")
2507	query_1	TRUE	9.30275e-15	1703	8806	879	0.0998183	0.516148	GO:0045893	GO:BP	positive regulation of DNA-templated transcription	21128	12467	c("GO:0006351", "GO:0006355", "GO:1903508")
2508	query_1	TRUE	9.30275e-15	1703	8806	879	0.0998183	0.516148	GO:1903508	GO:BP	positive regulation of nucleic acid-templated transcription	21128	24288	c("GO:0097659", "GO:1902680", "GO:1903506")
2509	query_1	TRUE	1.08112e-14	773	8806	439	0.0498524	0.567917	GO:1903047	GO:BP	mitotic cell cycle process	21128	23916	c("GO:0000278", "GO:0022402")
2510	query_1	TRUE	1.17751e-14	340	8806	220	0.024983	0.647059	GO:0098813	GO:BP	nuclear chromosome segregation	21128	20093	GO:0007059
2511	query_1	TRUE	1.19404e-14	2474	8806	1230	0.139677	0.497171	GO:0050793	GO:BP	regulation of developmental process	21128	14090	c("GO:0032502", "GO:0050789")
2512	query_1	TRUE	1.51397e-14	1054	8806	574	0.0651828	0.544592	GO:0006259	GO:BP	DNA metabolic process	21128	2134	c("GO:0044260", "GO:0090304")
2513	query_1	TRUE	1.91415e-14	3059	8806	1491	0.169316	0.487414	GO:0065009	GO:BP	regulation of molecular function	21128	16929	GO:0065007
2514	query_1	TRUE	2.28397e-14	2560	8806	1267	0.143879	0.494922	GO:0051246	GO:BP	regulation of protein metabolic process	21128	14445	c("GO:0019538", "GO:0051171", "GO:0060255", "GO:0080090")
2515	query_1	TRUE	5.48403e-14	2728	8806	1340	0.152169	0.491202	GO:0048468	GO:BP	cell development	21128	13589	c("GO:0030154", "GO:0048856", "GO:0048869")
2516	query_1	TRUE	6.1946e-14	3004	8806	1463	0.166137	0.487017	GO:0051239	GO:BP	regulation of multicellular organismal process	21128	14441	c("GO:0032501", "GO:0050789")
2517	query_1	TRUE	1.35708e-13	1556	8806	805	0.0914149	0.517352	GO:0030030	GO:BP	cell projection organization	21128	7051	GO:0016043
2518	query_1	TRUE	1.43522e-13	1124	8806	603	0.068476	0.536477	GO:0051726	GO:BP	regulation of cell cycle	21128	14784	c("GO:0007049", "GO:0050794")
2519	query_1	TRUE	1.97967e-13	1638	8806	842	0.0956166	0.514042	GO:0016192	GO:BP	vesicle-mediated transport	21128	5325	GO:0006810
2520	query_1	TRUE	2.52815e-13	498	8806	298	0.0338406	0.598394	GO:0048285	GO:BP	organelle fission	21128	13447	GO:0006996
2521	query_1	TRUE	2.54169e-13	1518	8806	786	0.0892573	0.517787	GO:0120036	GO:BP	plasma membrane bounded cell projection organization	21128	20686	GO:0030030
2522	query_1	TRUE	2.79889e-13	929	8806	509	0.0578015	0.547901	GO:0000278	GO:BP	mitotic cell cycle	21128	80	GO:0007049
2523	query_1	TRUE	3.79483e-13	507	8806	302	0.0342948	0.595661	GO:0010638	GO:BP	positive regulation of organelle organization	21128	4402	c("GO:0006996", "GO:0033043", "GO:0051130")
2524	query_1	TRUE	5.53966e-13	2667	8806	1306	0.148308	0.489689	GO:0035556	GO:BP	intracellular signal transduction	21128	9639	GO:0007165
2525	query_1	TRUE	1.05872e-12	955	8806	519	0.0589371	0.543455	GO:0044087	GO:BP	regulation of cellular component biogenesis	21128	11607	c("GO:0044085", "GO:0050794")
2526	query_1	TRUE	1.57801e-12	6851	8806	3124	0.354758	0.455992	GO:0060255	GO:BP	regulation of macromolecule metabolic process	21128	15399	c("GO:0019222", "GO:0043170")
2527	query_1	TRUE	2.15412e-12	5927	8806	2727	0.309675	0.460098	GO:0048519	GO:BP	negative regulation of biological process	21128	13623	c("GO:0008150", "GO:0050789")
2528	query_1	TRUE	2.62591e-12	881	8806	482	0.0547354	0.547106	GO:0006974	GO:BP	cellular response to DNA damage stimulus	21128	2675	GO:0033554
2529	query_1	TRUE	4.39656e-12	452	8806	271	0.0307745	0.599558	GO:0000280	GO:BP	nuclear division	21128	82	GO:0048285
2530	query_1	TRUE	4.78906e-12	2138	8806	1062	0.1206	0.496726	GO:0044248	GO:BP	cellular catabolic process	21128	11644	c("GO:0009056", "GO:0044237")
2531	query_1	TRUE	5.78189e-12	2148	8806	1066	0.121054	0.496276	GO:1901575	GO:BP	organic substance catabolic process	21128	22686	c("GO:0009056", "GO:0071704")
2532	query_1	TRUE	9.89833e-12	660	8806	373	0.0423575	0.565152	GO:0051301	GO:BP	cell division	21128	14484	GO:0009987
2533	query_1	TRUE	1.18613e-11	577	8806	332	0.0377016	0.57539	GO:0051640	GO:BP	organelle localization	21128	14724	GO:0051179
2534	query_1	TRUE	1.23116e-11	1688	8806	855	0.0970929	0.506517	GO:0022008	GO:BP	neurogenesis	21128	6958	c("GO:0007399", "GO:0030154")
2535	query_1	TRUE	2.2452e-11	2674	8806	1298	0.1474	0.485415	GO:0006366	GO:BP	transcription by RNA polymerase II	21128	2202	GO:0006351
2536	query_1	TRUE	3.79503e-11	2790	8806	1348	0.153077	0.483154	GO:0065008	GO:BP	regulation of biological quality	21128	16928	GO:0065007
2537	query_1	TRUE	5.25395e-11	2244	8806	1103	0.125256	0.491533	GO:0031324	GO:BP	negative regulation of cellular metabolic process	21128	7550	c("GO:0009892", "GO:0031323", "GO:0044237", "GO:0048523")
2538	query_1	TRUE	7.39969e-11	1473	8806	752	0.0853963	0.510523	GO:0048699	GO:BP	generation of neurons	21128	13779	GO:0022008
2539	query_1	TRUE	1.05893e-10	1401	8806	718	0.0815353	0.512491	GO:0030182	GO:BP	neuron differentiation	21128	7098	c("GO:0030154", "GO:0048699")
2540	query_1	TRUE	1.06193e-10	294	8806	186	0.021122	0.632653	GO:0140014	GO:BP	mitotic nuclear division	21128	20857	c("GO:0000280", "GO:1903047")
2541	query_1	TRUE	1.64974e-10	965	8806	514	0.0583693	0.532642	GO:0000902	GO:BP	cell morphogenesis	21128	256	GO:0009653
2542	query_1	TRUE	1.81867e-10	2572	8806	1246	0.141494	0.484448	GO:0006357	GO:BP	regulation of transcription by RNA polymerase II	21128	2195	c("GO:0006355", "GO:0006366")
2543	query_1	TRUE	2.03085e-10	535	8806	307	0.0348626	0.573832	GO:0051052	GO:BP	regulation of DNA metabolic process	21128	14305	c("GO:0006259", "GO:0019219", "GO:0060255")
2544	query_1	TRUE	2.0578e-10	2340	8806	1142	0.129684	0.488034	GO:0051649	GO:BP	establishment of localization in cell	21128	14733	c("GO:0051234", "GO:0051641")
2545	query_1	TRUE	2.25457e-10	6573	8806	2984	0.33886	0.453978	GO:0007154	GO:BP	cell communication	21128	2797	GO:0009987
2546	query_1	TRUE	2.40607e-10	252	8806	163	0.0185101	0.646825	GO:0000819	GO:BP	sister chromatid segregation	21128	253	c("GO:0051276", "GO:0098813")
2547	query_1	TRUE	2.45748e-10	2718	8806	1310	0.148762	0.481972	GO:0070727	GO:BP	cellular macromolecule localization	21128	17331	c("GO:0033036", "GO:0051641")
2548	query_1	TRUE	3.71808e-10	2101	8806	1033	0.117306	0.491671	GO:0032879	GO:BP	regulation of localization	21128	8344	c("GO:0050789", "GO:0051179")
2549	query_1	TRUE	4.10642e-10	2697	8806	1299	0.147513	0.481646	GO:0070887	GO:BP	cellular response to chemical stimulus	21128	17415	c("GO:0042221", "GO:0051716")
2550	query_1	TRUE	4.16786e-10	2356	8806	1147	0.130252	0.486842	GO:0050790	GO:BP	regulation of catalytic activity	21128	14088	GO:0065009
2551	query_1	TRUE	4.4743e-10	2869	8806	1375	0.156144	0.479261	GO:0007166	GO:BP	cell surface receptor signaling pathway	21128	2809	GO:0007165
2552	query_1	TRUE	5.16969e-10	2843	8806	1363	0.154781	0.479423	GO:0006796	GO:BP	phosphate-containing compound metabolic process	21128	2551	GO:0006793
2553	query_1	TRUE	5.38034e-10	2708	8806	1303	0.147967	0.481167	GO:0008104	GO:BP	protein localization	21128	3211	GO:0070727
2554	query_1	TRUE	5.44511e-10	205	8806	137	0.0155576	0.668293	GO:0000070	GO:BP	mitotic sister chromatid segregation	21128	25	c("GO:0000819", "GO:0140014", "GO:1903047")
2555	query_1	TRUE	7.02496e-10	1311	8806	672	0.0763116	0.512586	GO:0051094	GO:BP	positive regulation of developmental process	21128	14332	c("GO:0032502", "GO:0048518", "GO:0050793")
2556	query_1	TRUE	7.10364e-10	2868	8806	1373	0.155916	0.478731	GO:0006793	GO:BP	phosphorus metabolic process	21128	2548	GO:0044237
2557	query_1	TRUE	1.06852e-09	1540	8806	776	0.0881217	0.503896	GO:0031399	GO:BP	regulation of protein modification process	21128	7591	c("GO:0036211", "GO:0051246")
2558	query_1	TRUE	1.34594e-09	1258	8806	646	0.0733591	0.513514	GO:0018193	GO:BP	peptidyl-amino acid modification	21128	5590	GO:0036211
2559	query_1	TRUE	2.25024e-09	1507	8806	759	0.0861912	0.50365	GO:0007010	GO:BP	cytoskeleton organization	21128	2697	GO:0006996
2560	query_1	TRUE	2.34034e-09	6462	8806	2926	0.332273	0.452801	GO:0023052	GO:BP	signaling	21128	7037	GO:0008150
2561	query_1	TRUE	2.45864e-09	251	8806	160	0.0181694	0.63745	GO:0033044	GO:BP	regulation of chromosome organization	21128	8469	c("GO:0033043", "GO:0051276")
2562	query_1	TRUE	2.49953e-09	1580	8806	792	0.0899387	0.501266	GO:0044093	GO:BP	positive regulation of molecular function	21128	11613	GO:0065009
2563	query_1	TRUE	2.87751e-09	2401	8806	1161	0.131842	0.483549	GO:0051172	GO:BP	negative regulation of nitrogen compound metabolic process	21128	14400	c("GO:0006807", "GO:0009892", "GO:0051171")
2564	query_1	TRUE	3.6776e-09	813	8806	436	0.0495117	0.536285	GO:0030029	GO:BP	actin filament-based process	21128	7050	GO:0009987
2565	query_1	TRUE	3.96115e-09	2861	8806	1364	0.154894	0.476756	GO:0009605	GO:BP	response to external stimulus	21128	3626	GO:0050896
2566	query_1	TRUE	4.75121e-09	711	8806	387	0.0439473	0.544304	GO:0080135	GO:BP	regulation of cellular response to stress	21128	18943	c("GO:0033554", "GO:0050794", "GO:0080134")
2567	query_1	TRUE	5.26016e-09	1699	8806	844	0.0958437	0.496763	GO:0048870	GO:BP	cell motility	21128	13936	GO:0009987
2568	query_1	TRUE	5.27033e-09	1985	8806	973	0.110493	0.490176	GO:0008283	GO:BP	cell population proliferation	21128	3239	GO:0009987
2569	query_1	TRUE	6.91251e-09	1725	8806	855	0.0970929	0.495652	GO:1902531	GO:BP	regulation of intracellular signal transduction	21128	23502	c("GO:0009966", "GO:0035556")
2570	query_1	TRUE	7.47513e-09	1400	8806	707	0.0802862	0.505	GO:2000026	GO:BP	regulation of multicellular organismal development	21128	26787	c("GO:0007275", "GO:0050793", "GO:0051239")
2571	query_1	TRUE	9.04408e-09	1353	8806	685	0.0777879	0.506282	GO:0040011	GO:BP	locomotion	21128	10519	GO:0008150
2572	query_1	TRUE	9.06433e-09	630	8806	347	0.039405	0.550794	GO:0034660	GO:BP	ncRNA metabolic process	21128	9222	GO:0016070
2573	query_1	TRUE	9.48469e-09	720	8806	390	0.044288	0.541667	GO:0010564	GO:BP	regulation of cell cycle process	21128	4334	c("GO:0022402", "GO:0051726")
2574	query_1	TRUE	9.53522e-09	651	8806	357	0.0405405	0.548387	GO:0120039	GO:BP	plasma membrane bounded cell projection morphogenesis	21128	20687	GO:0048858
2575	query_1	TRUE	1.01364e-08	591	8806	328	0.0372473	0.554992	GO:0006281	GO:BP	DNA repair	21128	2153	c("GO:0006259", "GO:0006974")
2576	query_1	TRUE	1.0945e-08	1872	8806	920	0.104474	0.491453	GO:0016310	GO:BP	phosphorylation	21128	5357	GO:0006796
2577	query_1	TRUE	1.13779e-08	635	8806	349	0.0396321	0.549606	GO:0048812	GO:BP	neuron projection morphogenesis	21128	13881	c("GO:0031175", "GO:0120039")
2578	query_1	TRUE	1.18835e-08	656	8806	359	0.0407677	0.547256	GO:0048858	GO:BP	cell projection morphogenesis	21128	13925	c("GO:0000902", "GO:0030030", "GO:0032990")
2579	query_1	TRUE	1.25308e-08	675	8806	368	0.0417897	0.545185	GO:0032990	GO:BP	cell part morphogenesis	21128	8439	GO:0032989
2580	query_1	TRUE	1.54734e-08	1391	8806	701	0.0796048	0.503954	GO:0009057	GO:BP	macromolecule catabolic process	21128	3325	c("GO:0043170", "GO:1901575")
2581	query_1	TRUE	1.62627e-08	1695	8806	839	0.0952759	0.494985	GO:0051240	GO:BP	positive regulation of multicellular organismal process	21128	14442	c("GO:0032501", "GO:0048518", "GO:0051239")
2582	query_1	TRUE	2.08474e-08	778	8806	416	0.0472405	0.534704	GO:0032989	GO:BP	cellular component morphogenesis	21128	8438	c("GO:0009653", "GO:0016043", "GO:0048869")
2583	query_1	TRUE	2.85269e-08	2664	8806	1270	0.14422	0.476727	GO:0010033	GO:BP	response to organic substance	21128	3939	GO:0042221
2584	query_1	TRUE	2.91024e-08	1079	8806	556	0.0631388	0.515292	GO:0035295	GO:BP	tube development	21128	9483	c("GO:0007275", "GO:0048856")
2585	query_1	TRUE	3.11546e-08	443	8806	254	0.028844	0.573363	GO:0051656	GO:BP	establishment of organelle localization	21128	14740	c("GO:0051234", "GO:0051640")
2586	query_1	TRUE	3.19208e-08	727	8806	391	0.0444015	0.537827	GO:0030036	GO:BP	actin cytoskeleton organization	21128	7057	c("GO:0007010", "GO:0030029")
2587	query_1	TRUE	3.30596e-08	19271	8806	8166	0.927322	0.423746	GO:0009987	GO:BP	cellular process	21128	3905	GO:0008150
2588	query_1	TRUE	5.07073e-08	1499	8806	747	0.0848285	0.498332	GO:0051247	GO:BP	positive regulation of protein metabolic process	21128	14446	c("GO:0010604", "GO:0019538", "GO:0051173", "GO:0051246")
2589	query_1	TRUE	6.77456e-08	1118	8806	572	0.0649557	0.511628	GO:0072359	GO:BP	circulatory system development	21128	18474	GO:0048731
2590	query_1	TRUE	8.04979e-08	1692	8806	833	0.0945946	0.492317	GO:0009719	GO:BP	response to endogenous stimulus	21128	3710	GO:0050896
2591	query_1	TRUE	8.41704e-08	1130	8806	577	0.0655235	0.510619	GO:0048666	GO:BP	neuron development	21128	13747	c("GO:0030182", "GO:0048468")
2592	query_1	TRUE	8.42196e-08	850	8806	447	0.0507608	0.525882	GO:0045597	GO:BP	positive regulation of cell differentiation	21128	12222	c("GO:0030154", "GO:0045595", "GO:0048522", "GO:0051094")
2593	query_1	TRUE	9.06504e-08	1571	8806	778	0.0883489	0.495226	GO:0006468	GO:BP	protein phosphorylation	21128	2271	c("GO:0016310", "GO:0036211")
2594	query_1	TRUE	9.22684e-08	1441	8806	719	0.0816489	0.498959	GO:0080134	GO:BP	regulation of response to stress	21128	18942	c("GO:0006950", "GO:0048583")
2595	query_1	TRUE	9.687e-08	1567	8806	776	0.0881217	0.495214	GO:0045595	GO:BP	regulation of cell differentiation	21128	12220	c("GO:0030154", "GO:0050793", "GO:0050794")
2596	query_1	TRUE	1.07422e-07	982	8806	508	0.0576879	0.517312	GO:0007167	GO:BP	enzyme-linked receptor protein signaling pathway	21128	2810	GO:0007166
2597	query_1	TRUE	1.18047e-07	1502	8806	746	0.084715	0.496671	GO:0016477	GO:BP	cell migration	21128	5389	GO:0048870
2598	query_1	TRUE	1.22234e-07	6012	8806	2715	0.308313	0.451597	GO:0007165	GO:BP	signal transduction	21128	2808	c("GO:0007154", "GO:0009987", "GO:0023052", "GO:0050794", "GO:0051716")
2599	query_1	TRUE	1.41109e-07	305	8806	183	0.0207813	0.6	GO:1903311	GO:BP	regulation of mRNA metabolic process	21128	24114	c("GO:0016071", "GO:0051252")
2600	query_1	TRUE	1.5292e-07	576	8806	316	0.0358846	0.548611	GO:1905114	GO:BP	cell surface receptor signaling pathway involved in cell-cell signaling	21128	25694	c("GO:0007166", "GO:0007267")
2601	query_1	TRUE	1.91105e-07	648	8806	350	0.0397456	0.540123	GO:0000904	GO:BP	cell morphogenesis involved in differentiation	21128	257	c("GO:0000902", "GO:0048468")
2602	query_1	TRUE	2.16427e-07	1242	8806	626	0.0710879	0.504026	GO:0045944	GO:BP	positive regulation of transcription by RNA polymerase II	21128	12513	c("GO:0006357", "GO:0006366", "GO:0045893")
2603	query_1	TRUE	2.1982e-07	1528	8806	756	0.0858506	0.494764	GO:0009967	GO:BP	positive regulation of signal transduction	21128	3899	c("GO:0007165", "GO:0009966", "GO:0010647", "GO:0023056", "GO:0048584")
2604	query_1	TRUE	2.75123e-07	1030	8806	528	0.0599591	0.512621	GO:0044265	GO:BP	cellular macromolecule catabolic process	21128	11653	c("GO:0009057", "GO:0044248", "GO:0044260")
2605	query_1	TRUE	2.78192e-07	976	8806	503	0.0571201	0.515369	GO:0031175	GO:BP	neuron projection development	21128	7510	c("GO:0048666", "GO:0120036")
2606	query_1	TRUE	3.22833e-07	790	8806	416	0.0472405	0.526582	GO:0031329	GO:BP	regulation of cellular catabolic process	21128	7555	c("GO:0009894", "GO:0031323", "GO:0044248")
2607	query_1	TRUE	3.3361e-07	1168	8806	591	0.0671133	0.505993	GO:0048646	GO:BP	anatomical structure formation involved in morphogenesis	21128	13727	c("GO:0009653", "GO:0032502")
2608	query_1	TRUE	3.57467e-07	1509	8806	746	0.084715	0.494367	GO:0022414	GO:BP	reproductive process	21128	7002	c("GO:0000003", "GO:0008150")
2609	query_1	TRUE	3.66102e-07	1518	8806	750	0.0851692	0.494071	GO:0000003	GO:BP	reproduction	21128	3	GO:0008150
2610	query_1	TRUE	5.16099e-07	541	8806	297	0.033727	0.548983	GO:0051493	GO:BP	regulation of cytoskeleton organization	21128	14611	c("GO:0007010", "GO:0033043")
2611	query_1	TRUE	5.18563e-07	1729	8806	844	0.0958437	0.488143	GO:0010647	GO:BP	positive regulation of cell communication	21128	4411	c("GO:0007154", "GO:0010646", "GO:0048522")
2612	query_1	TRUE	5.24768e-07	1140	8806	577	0.0655235	0.50614	GO:0009790	GO:BP	embryo development	21128	3771	GO:0007275
2613	query_1	TRUE	5.81713e-07	1521	8806	750	0.0851692	0.493097	GO:0007155	GO:BP	cell adhesion	21128	2798	GO:0009987
2614	query_1	TRUE	5.82785e-07	502	8806	278	0.0315694	0.553785	GO:0044089	GO:BP	positive regulation of cellular component biogenesis	21128	11609	c("GO:0044085", "GO:0044087", "GO:0048522")
2615	query_1	TRUE	6.14875e-07	2113	8806	1015	0.115262	0.48036	GO:0008219	GO:BP	cell death	21128	3234	GO:0009987
2616	query_1	TRUE	6.21613e-07	299	8806	178	0.0202135	0.595318	GO:0051054	GO:BP	positive regulation of DNA metabolic process	21128	14307	c("GO:0006259", "GO:0010604", "GO:0045935", "GO:0051052")
2617	query_1	TRUE	9.02016e-07	300	8806	178	0.0202135	0.593333	GO:0006302	GO:BP	double-strand break repair	21128	2167	GO:0006281
2618	query_1	TRUE	9.33105e-07	1894	8806	916	0.10402	0.483633	GO:0006915	GO:BP	apoptotic process	21128	2636	GO:0012501
2619	query_1	TRUE	1.12592e-06	886	8806	458	0.05201	0.51693	GO:0061024	GO:BP	membrane organization	21128	16108	GO:0016043
2620	query_1	TRUE	1.14276e-06	992	8806	507	0.0575744	0.511089	GO:0009894	GO:BP	regulation of catabolic process	21128	3848	c("GO:0009056", "GO:0019222")
2621	query_1	TRUE	1.3155e-06	313	8806	184	0.0208948	0.587859	GO:2001020	GO:BP	regulation of response to DNA damage stimulus	21128	27714	c("GO:0006974", "GO:0080135")
2622	query_1	TRUE	1.38879e-06	1727	8806	840	0.0953895	0.486393	GO:0023056	GO:BP	positive regulation of signaling	21128	7038	c("GO:0023051", "GO:0023052", "GO:0048518")
2623	query_1	TRUE	1.41796e-06	1638	8806	800	0.0908471	0.4884	GO:0010941	GO:BP	regulation of cell death	21128	4663	c("GO:0008219", "GO:0050794")
2624	query_1	TRUE	1.92928e-06	865	8806	447	0.0507608	0.516763	GO:0035239	GO:BP	tube morphogenesis	21128	9451	c("GO:0009653", "GO:0035295")
2625	query_1	TRUE	2.82353e-06	1445	8806	711	0.0807404	0.492042	GO:0071495	GO:BP	cellular response to endogenous stimulus	21128	17804	GO:0009719
2626	query_1	TRUE	2.87038e-06	1565	8806	765	0.0868726	0.488818	GO:0045934	GO:BP	negative regulation of nucleobase-containing compound metabolic process	21128	12504	c("GO:0006139", "GO:0019219", "GO:0031324", "GO:0051172")
2627	query_1	TRUE	3.05684e-06	479	8806	264	0.0299796	0.551148	GO:0016570	GO:BP	histone modification	21128	5415	GO:0036211
2628	query_1	TRUE	3.13785e-06	1948	8806	936	0.106291	0.480493	GO:0012501	GO:BP	programmed cell death	21128	4716	GO:0008219
2629	query_1	TRUE	3.41201e-06	438	8806	244	0.0277084	0.557078	GO:0050808	GO:BP	synapse organization	21128	14103	GO:0034330
2630	query_1	TRUE	3.60242e-06	2680	8806	1259	0.142971	0.469776	GO:0071702	GO:BP	organic substance transport	21128	17951	GO:0006810
2631	query_1	TRUE	3.7378e-06	1438	8806	707	0.0802862	0.491655	GO:0051253	GO:BP	negative regulation of RNA metabolic process	21128	14452	c("GO:0010605", "GO:0016070", "GO:0045934", "GO:0051252")
2632	query_1	TRUE	4.0742e-06	1995	8806	956	0.108562	0.479198	GO:0009888	GO:BP	tissue development	21128	3842	GO:0048856
2633	query_1	TRUE	4.20279e-06	447	8806	248	0.0281626	0.55481	GO:0007409	GO:BP	axonogenesis	21128	2992	c("GO:0048667", "GO:0048812", "GO:0061564")
2634	query_1	TRUE	4.35804e-06	1666	8806	809	0.0918692	0.485594	GO:0007267	GO:BP	cell-cell signaling	21128	2880	c("GO:0007154", "GO:0023052")
2635	query_1	TRUE	5.70385e-06	903	8806	462	0.0524642	0.511628	GO:0032446	GO:BP	protein modification by small protein conjugation	21128	8029	GO:0070647
2636	query_1	TRUE	6.48142e-06	1181	8806	589	0.0668862	0.49873	GO:0043085	GO:BP	positive regulation of catalytic activity	21128	11157	c("GO:0044093", "GO:0050790")
2637	query_1	TRUE	6.58352e-06	1754	8806	847	0.0961844	0.482896	GO:0051049	GO:BP	regulation of transport	21128	14302	c("GO:0006810", "GO:0032879")
2638	query_1	TRUE	6.84884e-06	1052	8806	530	0.0601862	0.503802	GO:0070647	GO:BP	protein modification by small protein conjugation or removal	21128	17286	GO:0036211
2639	query_1	TRUE	7.10609e-06	330	8806	190	0.0215762	0.575758	GO:0006913	GO:BP	nucleocytoplasmic transport	21128	2634	GO:0051169
2640	query_1	TRUE	7.10609e-06	330	8806	190	0.0215762	0.575758	GO:0051169	GO:BP	nuclear transport	21128	14397	GO:0046907
2641	query_1	TRUE	7.42141e-06	702	8806	368	0.0417897	0.524217	GO:0051129	GO:BP	negative regulation of cellular component organization	21128	14358	c("GO:0016043", "GO:0048523", "GO:0051128")
2642	query_1	TRUE	7.70428e-06	844	8806	434	0.0492846	0.514218	GO:0060322	GO:BP	head development	21128	15461	GO:0048856
2643	query_1	TRUE	7.9721e-06	577	8806	309	0.0350897	0.535529	GO:0048667	GO:BP	cell morphogenesis involved in neuron differentiation	21128	13748	c("GO:0000904", "GO:0048666")
2644	query_1	TRUE	8.03548e-06	1401	8806	688	0.0781285	0.491078	GO:0051174	GO:BP	regulation of phosphorus metabolic process	21128	14402	c("GO:0006793", "GO:0031323")
2645	query_1	TRUE	9.28288e-06	194	8806	121	0.0137406	0.623711	GO:0051495	GO:BP	positive regulation of cytoskeleton organization	21128	14613	c("GO:0007010", "GO:0010638", "GO:0051493")
2646	query_1	TRUE	9.57093e-06	830	8806	427	0.0484897	0.514458	GO:0016567	GO:BP	protein ubiquitination	21128	5414	GO:0032446
2647	query_1	TRUE	9.62589e-06	1400	8806	687	0.078015	0.490714	GO:0019220	GO:BP	regulation of phosphate metabolic process	21128	5933	c("GO:0006796", "GO:0051174")
2648	query_1	TRUE	1.00456e-05	496	8806	270	0.0306609	0.544355	GO:0061564	GO:BP	axon development	21128	16579	GO:0031175
2649	query_1	TRUE	1.07052e-05	708	8806	370	0.0420168	0.522599	GO:0034330	GO:BP	cell junction organization	21128	9066	GO:0016043
2650	query_1	TRUE	1.25524e-05	1806	8806	868	0.0985692	0.48062	GO:0046907	GO:BP	intracellular transport	21128	13236	c("GO:0006810", "GO:0051641", "GO:0051649")
2651	query_1	TRUE	1.35868e-05	228	8806	138	0.0156711	0.605263	GO:0001649	GO:BP	osteoblast differentiation	21128	388	c("GO:0001503", "GO:0030154")
2652	query_1	TRUE	1.40152e-05	705	8806	368	0.0417897	0.521986	GO:0070848	GO:BP	response to growth factor	21128	17397	GO:0009719
2653	query_1	TRUE	1.40901e-05	590	8806	314	0.0356575	0.532203	GO:0007507	GO:BP	heart development	21128	3080	c("GO:0048513", "GO:0072359")
2654	query_1	TRUE	1.74696e-05	1627	8806	787	0.0893709	0.483712	GO:0009890	GO:BP	negative regulation of biosynthetic process	21128	3844	c("GO:0009058", "GO:0009889", "GO:0009892")
2655	query_1	TRUE	1.75218e-05	211	8806	129	0.0146491	0.611374	GO:0006282	GO:BP	regulation of DNA repair	21128	2154	c("GO:0006281", "GO:0051052", "GO:2001020")
2656	query_1	TRUE	1.93361e-05	1677	8806	809	0.0918692	0.482409	GO:0042127	GO:BP	regulation of cell population proliferation	21128	10605	c("GO:0008283", "GO:0050794")
2657	query_1	TRUE	2.16925e-05	62	8806	48	0.00545083	0.774194	GO:0032233	GO:BP	positive regulation of actin filament bundle assembly	21128	7883	c("GO:0032231", "GO:0044089", "GO:0051017", "GO:0051495", "GO:1902905")
2658	query_1	TRUE	2.25568e-05	1244	8806	614	0.0697252	0.493569	GO:0042325	GO:BP	regulation of phosphorylation	21128	10721	c("GO:0016310", "GO:0019220")
2659	query_1	TRUE	2.4605e-05	1596	8806	772	0.0876675	0.483709	GO:0031327	GO:BP	negative regulation of cellular biosynthetic process	21128	7553	c("GO:0009890", "GO:0031324", "GO:0031326", "GO:0044249")
2660	query_1	TRUE	2.61341e-05	1805	8806	865	0.0982285	0.479224	GO:1901566	GO:BP	organonitrogen compound biosynthetic process	21128	22681	c("GO:1901564", "GO:1901576")
2661	query_1	TRUE	2.70606e-05	158	8806	101	0.0114695	0.639241	GO:0000723	GO:BP	telomere maintenance	21128	216	c("GO:0006259", "GO:0032200")
2662	query_1	TRUE	2.76309e-05	1454	8806	708	0.0803997	0.486933	GO:0042981	GO:BP	regulation of apoptotic process	21128	11103	c("GO:0006915", "GO:0043067")
2663	query_1	TRUE	2.85623e-05	452	8806	247	0.0280491	0.54646	GO:0007015	GO:BP	actin filament organization	21128	2699	c("GO:0030036", "GO:0097435")
2664	query_1	TRUE	2.94954e-05	1537	8806	745	0.0846014	0.48471	GO:0010558	GO:BP	negative regulation of macromolecule biosynthetic process	21128	4328	c("GO:0009059", "GO:0009890", "GO:0010556", "GO:0010605")
2665	query_1	TRUE	3.07569e-05	795	8806	408	0.046332	0.513208	GO:0007420	GO:BP	brain development	21128	3002	c("GO:0007417", "GO:0048513", "GO:0060322")
2666	query_1	TRUE	3.53912e-05	457	8806	249	0.0282762	0.544858	GO:0051960	GO:BP	regulation of nervous system development	21128	14903	c("GO:0007399", "GO:2000026")
2667	query_1	TRUE	3.77717e-05	1483	8806	720	0.0817624	0.485502	GO:0043067	GO:BP	regulation of programmed cell death	21128	11152	c("GO:0010941", "GO:0012501")
2668	query_1	TRUE	3.85068e-05	944	8806	476	0.0540541	0.504237	GO:0070925	GO:BP	organelle assembly	21128	17435	c("GO:0006996", "GO:0022607")
2669	query_1	TRUE	4.01586e-05	56	8806	44	0.00499659	0.785714	GO:0007062	GO:BP	sister chromatid cohesion	21128	2735	c("GO:0022402", "GO:0051276")
2670	query_1	TRUE	4.02795e-05	309	8806	177	0.0200999	0.572816	GO:0034504	GO:BP	protein localization to nucleus	21128	9175	GO:0033365
2671	query_1	TRUE	4.13053e-05	418	8806	230	0.0261186	0.550239	GO:0018205	GO:BP	peptidyl-lysine modification	21128	5601	GO:0018193
2672	query_1	TRUE	4.3336e-05	291	8806	168	0.0190779	0.57732	GO:0006401	GO:BP	RNA catabolic process	21128	2225	c("GO:0016070", "GO:0034655", "GO:0044265")
2673	query_1	TRUE	4.45786e-05	381	8806	212	0.0240745	0.55643	GO:1902903	GO:BP	regulation of supramolecular fiber organization	21128	23782	c("GO:0051128", "GO:0097435")
2674	query_1	TRUE	4.78126e-05	1101	8806	547	0.0621167	0.496821	GO:0001932	GO:BP	regulation of protein phosphorylation	21128	568	c("GO:0006468", "GO:0031399", "GO:0042325")
2675	query_1	TRUE	4.97071e-05	165	8806	104	0.0118101	0.630303	GO:2001022	GO:BP	positive regulation of response to DNA damage stimulus	21128	27716	c("GO:0006974", "GO:0048522", "GO:0048584", "GO:2001020")
2676	query_1	TRUE	5.23784e-05	490	8806	264	0.0299796	0.538776	GO:0022411	GO:BP	cellular component disassembly	21128	6999	GO:0016043
2677	query_1	TRUE	5.46902e-05	2252	8806	1060	0.120372	0.470693	GO:0071705	GO:BP	nitrogen compound transport	21128	17954	GO:0006810
2678	query_1	TRUE	5.66614e-05	656	8806	342	0.0388372	0.521341	GO:0031344	GO:BP	regulation of cell projection organization	21128	7569	c("GO:0030030", "GO:0051128")
2679	query_1	TRUE	5.91615e-05	175	8806	109	0.0123779	0.622857	GO:1902905	GO:BP	positive regulation of supramolecular fiber organization	21128	23784	c("GO:0051130", "GO:0097435", "GO:1902903")
2680	query_1	TRUE	6.18827e-05	665	8806	346	0.0392914	0.520301	GO:0006325	GO:BP	chromatin organization	21128	2182	GO:0016043
2681	query_1	TRUE	6.26332e-05	995	8806	498	0.0565524	0.500503	GO:1902533	GO:BP	positive regulation of intracellular signal transduction	21128	23504	c("GO:0009967", "GO:0035556", "GO:1902531")
2682	query_1	TRUE	6.58645e-05	1993	8806	945	0.107313	0.47416	GO:0071310	GO:BP	cellular response to organic substance	21128	17637	c("GO:0010033", "GO:0070887")
2683	query_1	TRUE	7.0127e-05	1033	8806	515	0.0584829	0.498548	GO:0040012	GO:BP	regulation of locomotion	21128	10520	c("GO:0040011", "GO:0050789")
2684	query_1	TRUE	7.62623e-05	55	8806	43	0.00488303	0.781818	GO:0006383	GO:BP	transcription by RNA polymerase III	21128	2211	GO:0006351
2685	query_1	TRUE	7.64472e-05	572	8806	302	0.0342948	0.527972	GO:0120031	GO:BP	plasma membrane bounded cell projection assembly	21128	20681	c("GO:0030031", "GO:0120036")
2686	query_1	TRUE	8.27153e-05	583	8806	307	0.0348626	0.526587	GO:0030031	GO:BP	cell projection assembly	21128	7052	c("GO:0022607", "GO:0030030")
2687	query_1	TRUE	8.56005e-05	450	8806	244	0.0277084	0.542222	GO:0198738	GO:BP	cell-cell signaling by wnt	21128	21329	GO:0007267
2688	query_1	TRUE	8.76713e-05	448	8806	243	0.0275948	0.542411	GO:0016055	GO:BP	Wnt signaling pathway	21128	5243	c("GO:0198738", "GO:1905114")
2689	query_1	TRUE	9.81577e-05	706	8806	364	0.0413355	0.515581	GO:0001568	GO:BP	blood vessel development	21128	374	c("GO:0001944", "GO:0048856")
2690	query_1	TRUE	0.000102961	52	8806	41	0.00465592	0.788462	GO:0051496	GO:BP	positive regulation of stress fiber assembly	21128	14614	c("GO:0032233", "GO:0043149", "GO:0051492")
2691	query_1	TRUE	0.000103103	882	8806	445	0.0505337	0.504535	GO:0022603	GO:BP	regulation of anatomical structure morphogenesis	21128	7008	c("GO:0009653", "GO:0050793")
2692	query_1	TRUE	0.00010586	582	8806	306	0.034749	0.525773	GO:0051345	GO:BP	positive regulation of hydrolase activity	21128	14524	c("GO:0043085", "GO:0051336")
2693	query_1	TRUE	0.000108509	926	8806	465	0.0528049	0.50216	GO:0030334	GO:BP	regulation of cell migration	21128	7179	c("GO:0016477", "GO:2000145")
2694	query_1	TRUE	0.000111709	161	8806	101	0.0114695	0.627329	GO:0061572	GO:BP	actin filament bundle organization	21128	16587	GO:0007015
2695	query_1	TRUE	0.000117875	1353	8806	658	0.0747218	0.486327	GO:0010648	GO:BP	negative regulation of cell communication	21128	4412	c("GO:0007154", "GO:0010646", "GO:0048523")
2696	query_1	TRUE	0.000118833	202	8806	122	0.0138542	0.60396	GO:0006403	GO:BP	RNA localization	21128	2227	GO:0033036
2697	query_1	TRUE	0.000122957	555	8806	293	0.0332728	0.527928	GO:0044770	GO:BP	cell cycle phase transition	21128	11905	GO:0022402
2698	query_1	TRUE	0.000125026	364	8806	202	0.0229389	0.554945	GO:0032956	GO:BP	regulation of actin cytoskeleton organization	21128	8409	c("GO:0030036", "GO:0032970", "GO:0051493")
2699	query_1	TRUE	0.000145548	404	8806	221	0.0250965	0.54703	GO:0032970	GO:BP	regulation of actin filament-based process	21128	8422	c("GO:0030029", "GO:0050794")
2700	query_1	TRUE	0.000160355	1353	8806	657	0.0746082	0.485588	GO:0023057	GO:BP	negative regulation of signaling	21128	7039	c("GO:0023051", "GO:0023052", "GO:0048519")
2701	query_1	TRUE	0.000164249	158	8806	99	0.0112423	0.626582	GO:0051017	GO:BP	actin filament bundle assembly	21128	14282	c("GO:0022607", "GO:0061572")
2702	query_1	TRUE	0.000171807	737	8806	377	0.0428117	0.511533	GO:0001944	GO:BP	vasculature development	21128	577	c("GO:0048731", "GO:0072359")
2703	query_1	TRUE	0.000173615	640	8806	332	0.0377016	0.51875	GO:0120035	GO:BP	regulation of plasma membrane bounded cell projection organization	21128	20685	c("GO:0031344", "GO:0120036")
2704	query_1	TRUE	0.000191613	168	8806	104	0.0118101	0.619048	GO:1902850	GO:BP	microtubule cytoskeleton organization involved in mitosis	21128	23739	c("GO:0000226", "GO:1903047")
2705	query_1	TRUE	0.000205954	814	8806	412	0.0467863	0.506143	GO:0097435	GO:BP	supramolecular fiber organization	21128	19838	GO:0016043
2706	query_1	TRUE	0.000214101	626	8806	325	0.0369067	0.519169	GO:0007169	GO:BP	transmembrane receptor protein tyrosine kinase signaling pathway	21128	2812	GO:0007167
2707	query_1	TRUE	0.000240313	276	8806	158	0.0179423	0.572464	GO:0110053	GO:BP	regulation of actin filament organization	21128	20589	c("GO:0007015", "GO:0032956", "GO:1902903")
2708	query_1	TRUE	0.000241275	618	8806	321	0.0364524	0.519417	GO:0048514	GO:BP	blood vessel morphogenesis	21128	13620	c("GO:0001568", "GO:0035239")
2709	query_1	TRUE	0.000242105	450	8806	242	0.0274813	0.537778	GO:0044772	GO:BP	mitotic cell cycle phase transition	21128	11907	c("GO:0044770", "GO:1903047")
2710	query_1	TRUE	0.000242997	1085	8806	535	0.060754	0.493088	GO:0007417	GO:BP	central nervous system development	21128	2999	c("GO:0007399", "GO:0048731")
2711	query_1	TRUE	0.000244355	988	8806	491	0.0557574	0.496964	GO:2000145	GO:BP	regulation of cell motility	21128	26903	c("GO:0040012", "GO:0048870", "GO:0050794")
2712	query_1	TRUE	0.000257179	377	8806	207	0.0235067	0.549072	GO:0043087	GO:BP	regulation of GTPase activity	21128	11159	GO:0051336
2713	query_1	TRUE	0.000257484	724	8806	370	0.0420168	0.51105	GO:0008610	GO:BP	lipid biosynthetic process	21128	3297	c("GO:0006629", "GO:1901576")
2714	query_1	TRUE	0.000267241	214	8806	127	0.014422	0.593458	GO:0050807	GO:BP	regulation of synapse organization	21128	14102	c("GO:0050803", "GO:0050808", "GO:0051128")
2715	query_1	TRUE	0.000268996	242	8806	141	0.0160118	0.582645	GO:0006402	GO:BP	mRNA catabolic process	21128	2226	c("GO:0006401", "GO:0010629", "GO:0016071")
2716	query_1	TRUE	0.000270169	220	8806	130	0.0147627	0.590909	GO:0050803	GO:BP	regulation of synapse structure or activity	21128	14098	GO:0065008
2717	query_1	TRUE	0.000285683	367	8806	202	0.0229389	0.550409	GO:0010639	GO:BP	negative regulation of organelle organization	21128	4403	c("GO:0006996", "GO:0033043", "GO:0051129")
2718	query_1	TRUE	0.000288415	299	8806	169	0.0191915	0.565217	GO:0060070	GO:BP	canonical Wnt signaling pathway	21128	15257	GO:0016055
2719	query_1	TRUE	0.000293874	142	8806	90	0.0102203	0.633803	GO:0050684	GO:BP	regulation of mRNA processing	21128	14042	c("GO:0006397", "GO:1903311")
2720	query_1	TRUE	0.000296092	675	8806	347	0.039405	0.514074	GO:0071363	GO:BP	cellular response to growth factor stimulus	21128	17687	c("GO:0070848", "GO:0071495")
2721	query_1	TRUE	0.00030203	660	8806	340	0.03861	0.515152	GO:0006897	GO:BP	endocytosis	21128	2623	GO:0016192
2722	query_1	TRUE	0.000334275	1001	8806	496	0.0563252	0.495504	GO:0060548	GO:BP	negative regulation of cell death	21128	15674	c("GO:0008219", "GO:0010941", "GO:0048523")
2723	query_1	TRUE	0.000430213	908	8806	453	0.0514422	0.498899	GO:0051338	GO:BP	regulation of transferase activity	21128	14517	GO:0050790
2724	query_1	TRUE	0.000452818	122	8806	79	0.00897116	0.647541	GO:0090630	GO:BP	activation of GTPase activity	21128	19545	GO:0043547
2725	query_1	TRUE	0.000523201	1611	8806	768	0.0872133	0.476723	GO:0048585	GO:BP	negative regulation of response to stimulus	21128	13679	c("GO:0048519", "GO:0048583", "GO:0050896")
2726	query_1	TRUE	0.0005283	1248	8806	606	0.0688167	0.485577	GO:0009968	GO:BP	negative regulation of signal transduction	21128	3900	c("GO:0007165", "GO:0009966", "GO:0010648", "GO:0023057", "GO:0048585")
2727	query_1	TRUE	0.000533306	128	8806	82	0.00931183	0.640625	GO:0051983	GO:BP	regulation of chromosome segregation	21128	14922	c("GO:0007059", "GO:0010564")
2728	query_1	TRUE	0.0005766	934	8806	464	0.0526913	0.496788	GO:0032504	GO:BP	multicellular organism reproduction	21128	8074	c("GO:0000003", "GO:0032501")
2729	query_1	TRUE	0.000653076	469	8806	249	0.0282762	0.530917	GO:0034248	GO:BP	regulation of amide metabolic process	21128	9016	c("GO:0043603", "GO:0051171")
2730	query_1	TRUE	0.000677817	263	8806	150	0.0170338	0.570342	GO:0071559	GO:BP	response to transforming growth factor beta	21128	17838	GO:0070848
2731	query_1	TRUE	0.000724558	331	8806	183	0.0207813	0.55287	GO:1901990	GO:BP	regulation of mitotic cell cycle phase transition	21128	23058	c("GO:0007346", "GO:0044772", "GO:1901987")
2732	query_1	TRUE	0.000790595	892	8806	444	0.0504202	0.497758	GO:0048609	GO:BP	multicellular organismal reproductive process	21128	13693	c("GO:0022414", "GO:0032504")
2733	query_1	TRUE	0.000859664	367	8806	200	0.0227118	0.544959	GO:0070997	GO:BP	neuron death	21128	17488	GO:0008219
2734	query_1	TRUE	0.000881135	1386	8806	666	0.0756303	0.480519	GO:1901565	GO:BP	organonitrogen compound catabolic process	21128	22680	c("GO:1901564", "GO:1901575")
2735	query_1	TRUE	0.00100076	170	8806	103	0.0116966	0.605882	GO:0051170	GO:BP	import into nucleus	21128	14398	GO:0006913
2736	query_1	TRUE	0.0010064	353	8806	193	0.0219169	0.546742	GO:0031346	GO:BP	positive regulation of cell projection organization	21128	7571	c("GO:0030030", "GO:0031344", "GO:0051130")
2737	query_1	TRUE	0.00101506	172	8806	104	0.0118101	0.604651	GO:0031056	GO:BP	regulation of histone modification	21128	7430	c("GO:0016570", "GO:0031399")
2738	query_1	TRUE	0.00103304	324	8806	179	0.020327	0.552469	GO:1901214	GO:BP	regulation of neuron death	21128	22377	c("GO:0010941", "GO:0070997")
2739	query_1	TRUE	0.00112118	1787	8806	843	0.0957302	0.47174	GO:0006508	GO:BP	proteolysis	21128	2299	GO:0019538
2740	query_1	TRUE	0.00118064	1413	8806	677	0.0768794	0.479122	GO:0006629	GO:BP	lipid metabolic process	21128	2409	c("GO:0044238", "GO:0071704")
2741	query_1	TRUE	0.00126265	1163	8806	565	0.0641608	0.485813	GO:0010628	GO:BP	positive regulation of gene expression	21128	4392	c("GO:0010467", "GO:0010468", "GO:0010604")
2742	query_1	TRUE	0.00128165	126	8806	80	0.00908471	0.634921	GO:0045739	GO:BP	positive regulation of DNA repair	21128	12353	c("GO:0006281", "GO:0006282", "GO:0051054", "GO:2001022")
2743	query_1	TRUE	0.00128384	4088	8806	1842	0.209176	0.450587	GO:0042221	GO:BP	response to chemical	21128	10676	GO:0050896
2744	query_1	TRUE	0.00130493	5494	8806	2443	0.277424	0.444667	GO:0010468	GO:BP	regulation of gene expression	21128	4271	c("GO:0010467", "GO:0060255")
2745	query_1	TRUE	0.00133461	1208	8806	585	0.066432	0.484272	GO:0034645	GO:BP	cellular macromolecule biosynthetic process	21128	9214	c("GO:0009059", "GO:0044249", "GO:0044260")
2746	query_1	TRUE	0.0013524	694	8806	352	0.0399727	0.507205	GO:0009792	GO:BP	embryo development ending in birth or egg hatching	21128	3773	GO:0009790
2747	query_1	TRUE	0.00137446	432	8806	230	0.0261186	0.532407	GO:1901987	GO:BP	regulation of cell cycle phase transition	21128	23055	c("GO:0010564", "GO:0044770")
2748	query_1	TRUE	0.00138171	933	8806	461	0.0523507	0.494105	GO:0040007	GO:BP	growth	21128	10515	GO:0008150
2749	query_1	TRUE	0.00138739	1493	8806	712	0.080854	0.476892	GO:0002682	GO:BP	regulation of immune system process	21128	1225	c("GO:0002376", "GO:0050789")
2750	query_1	TRUE	0.00142019	1204	8806	583	0.0662049	0.484219	GO:0043603	GO:BP	amide metabolic process	21128	11451	GO:0006807
2751	query_1	TRUE	0.0014218	1327	8806	638	0.0724506	0.480784	GO:1902679	GO:BP	negative regulation of RNA biosynthetic process	21128	23602	c("GO:0010558", "GO:0031327", "GO:0032774", "GO:0051253", "GO:2001141")
2752	query_1	TRUE	0.00143146	165	8806	100	0.0113559	0.606061	GO:0051168	GO:BP	nuclear export	21128	14396	GO:0006913
2753	query_1	TRUE	0.0015155	460	8806	243	0.0275948	0.528261	GO:0034470	GO:BP	ncRNA processing	21128	9152	c("GO:0006396", "GO:0034660")
2754	query_1	TRUE	0.00152749	1031	8806	505	0.0573473	0.489816	GO:0030163	GO:BP	protein catabolic process	21128	7090	c("GO:0009057", "GO:0019538", "GO:1901565")
2755	query_1	TRUE	0.00164949	518	8806	270	0.0306609	0.521236	GO:0007264	GO:BP	small GTPase mediated signal transduction	21128	2877	GO:0035556
2756	query_1	TRUE	0.00168374	435	8806	231	0.0262321	0.531034	GO:0034329	GO:BP	cell junction assembly	21128	9065	c("GO:0022607", "GO:0034330")
2757	query_1	TRUE	0.00175823	939	8806	463	0.0525778	0.493078	GO:0007017	GO:BP	microtubule-based process	21128	2700	GO:0009987
2758	query_1	TRUE	0.0018017	948	8806	467	0.053032	0.492616	GO:0098609	GO:BP	cell-cell adhesion	21128	19990	GO:0007155
2759	query_1	TRUE	0.00180286	663	8806	337	0.0382694	0.508296	GO:0061061	GO:BP	muscle structure development	21128	16144	GO:0048856
2760	query_1	TRUE	0.00190629	672	8806	341	0.0387236	0.50744	GO:0043009	GO:BP	chordate embryonic development	21128	11117	GO:0009792
2761	query_1	TRUE	0.00198852	285	8806	159	0.0180559	0.557895	GO:0043547	GO:BP	positive regulation of GTPase activity	21128	11415	c("GO:0043087", "GO:0051345")
2762	query_1	TRUE	0.00198852	285	8806	159	0.0180559	0.557895	GO:0006260	GO:BP	DNA replication	21128	2135	GO:0006259
2763	query_1	TRUE	0.00198852	285	8806	159	0.0180559	0.557895	GO:0051321	GO:BP	meiotic cell cycle	21128	14500	c("GO:0007049", "GO:0022414")
2764	query_1	TRUE	0.00218738	95	8806	63	0.00715421	0.663158	GO:1903312	GO:BP	negative regulation of mRNA metabolic process	21128	24115	c("GO:0016071", "GO:0051253", "GO:1903311")
2765	query_1	TRUE	0.00222752	216	8806	125	0.0141949	0.578704	GO:1901215	GO:BP	negative regulation of neuron death	21128	22378	c("GO:0060548", "GO:0070997", "GO:1901214")
2766	query_1	TRUE	0.00225152	212	8806	123	0.0139677	0.580189	GO:1903046	GO:BP	meiotic cell cycle process	21128	23915	c("GO:0022402", "GO:0022414", "GO:0051321")
2767	query_1	TRUE	0.00226687	1857	8806	871	0.0989098	0.469036	GO:0044281	GO:BP	small molecule metabolic process	21128	11662	GO:0008152
2768	query_1	TRUE	0.00227052	182	8806	108	0.0122644	0.593407	GO:0098727	GO:BP	maintenance of cell number	21128	20042	GO:0032502
2769	query_1	TRUE	0.00228816	1898	8806	889	0.100954	0.468388	GO:0045184	GO:BP	establishment of protein localization	21128	12077	c("GO:0008104", "GO:0051234")
2770	query_1	TRUE	0.00229769	190	8806	112	0.0127186	0.589474	GO:0006475	GO:BP	internal protein amino acid acetylation	21128	2276	GO:0006473
2771	query_1	TRUE	0.00231763	112	8806	72	0.00817624	0.642857	GO:0048024	GO:BP	regulation of mRNA splicing, via spliceosome	21128	13291	c("GO:0000398", "GO:0043484", "GO:0050684")
2772	query_1	TRUE	0.0023302	963	8806	473	0.0537134	0.491173	GO:0060341	GO:BP	regulation of cellular localization	21128	15480	c("GO:0032879", "GO:0050794", "GO:0051641")
2773	query_1	TRUE	0.00234047	1313	8806	630	0.0715421	0.479817	GO:1903507	GO:BP	negative regulation of nucleic acid-templated transcription	21128	24287	c("GO:0097659", "GO:1902679", "GO:1903506")
2774	query_1	TRUE	0.00237121	325	8806	178	0.0202135	0.547692	GO:0030111	GO:BP	regulation of Wnt signaling pathway	21128	7080	c("GO:0009966", "GO:0016055")
2775	query_1	TRUE	0.00239558	348	8806	189	0.0214626	0.543103	GO:0043414	GO:BP	macromolecule methylation	21128	11328	c("GO:0032259", "GO:0043412", "GO:0044260")
2776	query_1	TRUE	0.00241324	492	8806	257	0.0291846	0.522358	GO:0007346	GO:BP	regulation of mitotic cell cycle	21128	2942	c("GO:0000278", "GO:0051726")
2777	query_1	TRUE	0.00278484	962	8806	472	0.0535998	0.490644	GO:0000122	GO:BP	negative regulation of transcription by RNA polymerase II	21128	51	c("GO:0006357", "GO:0006366", "GO:0045892")
2778	query_1	TRUE	0.00278902	596	8806	305	0.0346355	0.511745	GO:0010256	GO:BP	endomembrane system organization	21128	4131	GO:0016043
2779	query_1	TRUE	0.00285819	777	8806	388	0.0440609	0.499356	GO:0030155	GO:BP	regulation of cell adhesion	21128	7087	c("GO:0007155", "GO:0050794")
2780	query_1	TRUE	0.00311636	165	8806	99	0.0112423	0.6	GO:0006606	GO:BP	protein import into nucleus	21128	2390	c("GO:0006886", "GO:0034504", "GO:0051170", "GO:0072594")
2781	query_1	TRUE	0.00319366	1311	8806	628	0.071315	0.479024	GO:0045892	GO:BP	negative regulation of DNA-templated transcription	21128	12466	c("GO:0006351", "GO:0006355", "GO:1903507")
2782	query_1	TRUE	0.00325922	92	8806	61	0.0069271	0.663043	GO:0050000	GO:BP	chromosome localization	21128	14006	GO:0051640
2783	query_1	TRUE	0.00335368	584	8806	299	0.0339541	0.511986	GO:0051347	GO:BP	positive regulation of transferase activity	21128	14526	c("GO:0043085", "GO:0051338")
2784	query_1	TRUE	0.0033912	81	8806	55	0.00624574	0.679012	GO:0032508	GO:BP	DNA duplex unwinding	21128	8078	GO:0032392
2785	query_1	TRUE	0.00355821	250	8806	141	0.0160118	0.564	GO:0032984	GO:BP	protein-containing complex disassembly	21128	8433	c("GO:0022411", "GO:0043933")
2786	query_1	TRUE	0.00364004	283	8806	157	0.0178288	0.55477	GO:0051962	GO:BP	positive regulation of nervous system development	21128	14905	c("GO:0007399", "GO:0051094", "GO:0051240", "GO:0051960")
2787	query_1	TRUE	0.00371047	244	8806	138	0.0156711	0.565574	GO:0016197	GO:BP	endosomal transport	21128	5326	c("GO:0016192", "GO:0046907")
2788	query_1	TRUE	0.00373308	933	8806	458	0.05201	0.49089	GO:0014070	GO:BP	response to organic cyclic compound	21128	4783	GO:0010033
2789	query_1	TRUE	0.00383758	460	8806	241	0.0273677	0.523913	GO:0046700	GO:BP	heterocycle catabolic process	21128	13113	c("GO:0044248", "GO:0046483")
2790	query_1	TRUE	0.00391442	971	8806	475	0.0539405	0.489186	GO:0003006	GO:BP	developmental process involved in reproduction	21128	1483	c("GO:0022414", "GO:0032502")
2791	query_1	TRUE	0.00405097	907	8806	446	0.0506473	0.491731	GO:0010562	GO:BP	positive regulation of phosphorus metabolic process	21128	4332	c("GO:0006793", "GO:0031325", "GO:0051174")
2792	query_1	TRUE	0.00405097	907	8806	446	0.0506473	0.491731	GO:0045937	GO:BP	positive regulation of phosphate metabolic process	21128	12507	c("GO:0006796", "GO:0010562", "GO:0019220")
2793	query_1	TRUE	0.00441659	158	8806	95	0.0107881	0.601266	GO:0044839	GO:BP	cell cycle G2/M phase transition	21128	11950	GO:0044770
2794	query_1	TRUE	0.0044909	416	8806	220	0.024983	0.528846	GO:0001503	GO:BP	ossification	21128	340	GO:0032501
2795	query_1	TRUE	0.0045439	204	8806	118	0.0134	0.578431	GO:0007179	GO:BP	transforming growth factor beta receptor signaling pathway	21128	2820	c("GO:0007178", "GO:0071560")
2796	query_1	TRUE	0.00457289	102	8806	66	0.00749489	0.647059	GO:0032204	GO:BP	regulation of telomere maintenance	21128	7857	c("GO:0000723", "GO:0033044", "GO:0051052")
2797	query_1	TRUE	0.00457579	257	8806	144	0.0163525	0.560311	GO:0071560	GO:BP	cellular response to transforming growth factor beta stimulus	21128	17839	c("GO:0071363", "GO:0071559")
2798	query_1	TRUE	0.00459457	200	8806	116	0.0131728	0.58	GO:0071897	GO:BP	DNA biosynthetic process	21128	18061	c("GO:0006259", "GO:0009059", "GO:0034654")
2799	query_1	TRUE	0.00468767	178	8806	105	0.0119237	0.589888	GO:0019827	GO:BP	stem cell population maintenance	21128	6416	c("GO:0032501", "GO:0098727")
2800	query_1	TRUE	0.00468863	188	8806	110	0.0124915	0.585106	GO:0018393	GO:BP	internal peptidyl-lysine acetylation	21128	5720	c("GO:0006475", "GO:0018394")
2801	query_1	TRUE	0.00478175	822	8806	407	0.0462185	0.495134	GO:0042327	GO:BP	positive regulation of phosphorylation	21128	10723	c("GO:0016310", "GO:0042325", "GO:0045937")
2802	query_1	TRUE	0.00487373	249	8806	140	0.0158983	0.562249	GO:0060828	GO:BP	regulation of canonical Wnt signaling pathway	21128	15935	c("GO:0030111", "GO:0060070")
2803	query_1	TRUE	0.00492336	127	8806	79	0.00897116	0.622047	GO:0045667	GO:BP	regulation of osteoblast differentiation	21128	12292	c("GO:0001649", "GO:0045595")
2804	query_1	TRUE	0.00517015	241	8806	136	0.015444	0.564315	GO:0097485	GO:BP	neuron projection guidance	21128	19854	c("GO:0006935", "GO:0031175", "GO:0048812")
2805	query_1	TRUE	0.00528631	326	8806	177	0.0200999	0.542945	GO:0006310	GO:BP	DNA recombination	21128	2175	GO:0006259
2806	query_1	TRUE	0.00531632	237	8806	134	0.0152169	0.565401	GO:0060348	GO:BP	bone development	21128	15486	c("GO:0001501", "GO:0048513")
2807	query_1	TRUE	0.00535592	108	8806	69	0.00783557	0.638889	GO:0045132	GO:BP	meiotic chromosome segregation	21128	12056	c("GO:0098813", "GO:0140013", "GO:1903046")
2808	query_1	TRUE	0.00536551	1011	8806	492	0.055871	0.486647	GO:0044255	GO:BP	cellular lipid metabolic process	21128	11647	c("GO:0006629", "GO:0044237")
2809	query_1	TRUE	0.00546406	135	8806	83	0.00942539	0.614815	GO:0007052	GO:BP	mitotic spindle organization	21128	2726	c("GO:0007051", "GO:1902850")
2810	query_1	TRUE	0.00557844	1125	8806	543	0.0616625	0.482667	GO:1901135	GO:BP	carbohydrate derivative metabolic process	21128	22307	GO:0071704
2811	query_1	TRUE	0.00561105	509	8806	263	0.029866	0.516699	GO:1901361	GO:BP	organic cyclic compound catabolic process	21128	22498	c("GO:1901360", "GO:1901575")
2812	query_1	TRUE	0.0057095	1007	8806	490	0.0556439	0.486594	GO:0051336	GO:BP	regulation of hydrolase activity	21128	14515	GO:0050790
2813	query_1	TRUE	0.00588963	1005	8806	489	0.0555303	0.486567	GO:0031401	GO:BP	positive regulation of protein modification process	21128	7593	c("GO:0031399", "GO:0036211", "GO:0051247")
2814	query_1	TRUE	0.00601828	95	8806	62	0.00704065	0.652632	GO:0071103	GO:BP	DNA conformation change	21128	17522	GO:0051276
2815	query_1	TRUE	0.00647132	199	8806	115	0.0130593	0.577889	GO:0018394	GO:BP	peptidyl-lysine acetylation	21128	5721	c("GO:0006473", "GO:0018205")
2816	query_1	TRUE	0.00647132	199	8806	115	0.0130593	0.577889	GO:0031032	GO:BP	actomyosin structure organization	21128	7412	GO:0030036
2817	query_1	TRUE	0.0066121	191	8806	111	0.012605	0.581152	GO:0007416	GO:BP	synapse assembly	21128	2998	c("GO:0007399", "GO:0034329", "GO:0050808")
2818	query_1	TRUE	0.00663877	189	8806	110	0.0124915	0.582011	GO:0032200	GO:BP	telomere organization	21128	7853	GO:0051276
2819	query_1	TRUE	0.00679733	420	8806	221	0.0250965	0.52619	GO:0034655	GO:BP	nucleobase-containing compound catabolic process	21128	9219	c("GO:0006139", "GO:0019439", "GO:0044270", "GO:0046700", "GO:1901361")
2820	query_1	TRUE	0.00684529	1788	8806	836	0.0949353	0.467562	GO:0015031	GO:BP	protein transport	21128	4945	c("GO:0045184", "GO:0071702", "GO:0071705")
2821	query_1	TRUE	0.0070863	240	8806	135	0.0153305	0.5625	GO:0007411	GO:BP	axon guidance	21128	2993	c("GO:0007409", "GO:0097485")
2822	query_1	TRUE	0.00724438	86	8806	57	0.00647286	0.662791	GO:2000781	GO:BP	positive regulation of double-strand break repair	21128	27480	c("GO:0006302", "GO:0045739", "GO:2000779")
2823	query_1	TRUE	0.00754073	75	8806	51	0.00579151	0.68	GO:0070192	GO:BP	chromosome organization involved in meiotic cell cycle	21128	17017	c("GO:0051276", "GO:1903046")
2824	query_1	TRUE	0.00756106	103	8806	66	0.00749489	0.640777	GO:0032231	GO:BP	regulation of actin filament bundle assembly	21128	7881	c("GO:0044087", "GO:0051017", "GO:0110053")
2825	query_1	TRUE	0.00771297	691	8806	346	0.0392914	0.500724	GO:0006511	GO:BP	ubiquitin-dependent protein catabolic process	21128	2301	GO:0019941
2826	query_1	TRUE	0.00790298	528	8806	271	0.0307745	0.513258	GO:0001525	GO:BP	angiogenesis	21128	351	c("GO:0048514", "GO:0048646")
2827	query_1	TRUE	0.00813729	799	8806	395	0.0448558	0.494368	GO:0051603	GO:BP	proteolysis involved in protein catabolic process	21128	14691	c("GO:0006508", "GO:0030163")
2828	query_1	TRUE	0.00830508	107	8806	68	0.00772201	0.635514	GO:0051963	GO:BP	regulation of synapse assembly	21128	14906	c("GO:0007416", "GO:0050807", "GO:1901888")
2829	query_1	TRUE	0.00877347	206	8806	118	0.0134	0.572816	GO:1901888	GO:BP	regulation of cell junction assembly	21128	22962	c("GO:0034329", "GO:0044087", "GO:0051128")
2830	query_1	TRUE	0.00895965	92	8806	60	0.00681354	0.652174	GO:0030071	GO:BP	regulation of mitotic metaphase/anaphase transition	21128	7069	c("GO:0007091", "GO:1901990", "GO:1902099")
2831	query_1	TRUE	0.00911584	462	8806	240	0.0272541	0.519481	GO:0044270	GO:BP	cellular nitrogen compound catabolic process	21128	11655	c("GO:0034641", "GO:0044248")
2832	query_1	TRUE	0.00921603	194	8806	112	0.0127186	0.57732	GO:0140013	GO:BP	meiotic nuclear division	21128	20856	c("GO:0000280", "GO:1903046")
2833	query_1	TRUE	0.00953844	180	8806	105	0.0119237	0.583333	GO:0031503	GO:BP	protein-containing complex localization	21128	7627	GO:0051179
2834	query_1	TRUE	0.0103109	407	8806	214	0.0243016	0.525799	GO:0001701	GO:BP	in utero embryonic development	21128	414	GO:0043009
2835	query_1	TRUE	0.0103586	314	8806	170	0.019305	0.541401	GO:0051056	GO:BP	regulation of small GTPase mediated signal transduction	21128	14309	c("GO:0007264", "GO:1902531")
2836	query_1	TRUE	0.0104275	978	8806	475	0.0539405	0.485685	GO:0006082	GO:BP	organic acid metabolic process	21128	1999	c("GO:0044237", "GO:0044281", "GO:0071704")
2837	query_1	TRUE	0.0105252	562	8806	286	0.0324779	0.508897	GO:0061919	GO:BP	process utilizing autophagic mechanism	21128	16756	GO:0009987
2838	query_1	TRUE	0.0105252	562	8806	286	0.0324779	0.508897	GO:0006914	GO:BP	autophagy	21128	2635	c("GO:0044248", "GO:0061919")
2839	query_1	TRUE	0.0106621	98	8806	63	0.00715421	0.642857	GO:0110020	GO:BP	regulation of actomyosin structure organization	21128	20562	c("GO:0031032", "GO:0032956")
2840	query_1	TRUE	0.0106621	98	8806	63	0.00715421	0.642857	GO:2001251	GO:BP	negative regulation of chromosome organization	21128	27898	c("GO:0010639", "GO:0033044", "GO:0051276")
2841	query_1	TRUE	0.0108068	521	8806	267	0.0303202	0.512476	GO:0009896	GO:BP	positive regulation of catabolic process	21128	3850	c("GO:0009056", "GO:0009893", "GO:0009894")
2842	query_1	TRUE	0.0109176	493	8806	254	0.028844	0.515213	GO:0031400	GO:BP	negative regulation of protein modification process	21128	7592	c("GO:0031399", "GO:0036211", "GO:0051248")
2843	query_1	TRUE	0.0110891	418	8806	219	0.0248694	0.523923	GO:0016032	GO:BP	viral process	21128	5227	GO:0008150
2844	query_1	TRUE	0.0111742	125	8806	77	0.00874404	0.616	GO:2000278	GO:BP	regulation of DNA biosynthetic process	21128	27031	c("GO:0010556", "GO:0031326", "GO:0051052", "GO:0071897")
2845	query_1	TRUE	0.0112201	219	8806	124	0.0140813	0.56621	GO:0006457	GO:BP	protein folding	21128	2267	GO:0009987
2846	query_1	TRUE	0.0116515	85	8806	56	0.0063593	0.658824	GO:0051303	GO:BP	establishment of chromosome localization	21128	14486	c("GO:0050000", "GO:0051649", "GO:0051656")
2847	query_1	TRUE	0.0121194	133	8806	81	0.00919827	0.609023	GO:2000779	GO:BP	regulation of double-strand break repair	21128	27478	c("GO:0006282", "GO:0006302")
2848	query_1	TRUE	0.0124632	201	8806	115	0.0130593	0.572139	GO:0060491	GO:BP	regulation of cell projection assembly	21128	15618	c("GO:0030031", "GO:0031344", "GO:0044087")
2849	query_1	TRUE	0.0124979	87	8806	57	0.00647286	0.655172	GO:0032392	GO:BP	DNA geometric change	21128	8004	GO:0071103
2850	query_1	TRUE	0.0125852	199	8806	114	0.0129457	0.572864	GO:0120032	GO:BP	regulation of plasma membrane bounded cell projection assembly	21128	20682	c("GO:0060491", "GO:0120031", "GO:0120035")
2851	query_1	TRUE	0.0128134	106	8806	67	0.00760845	0.632075	GO:2001252	GO:BP	positive regulation of chromosome organization	21128	27899	c("GO:0010638", "GO:0033044", "GO:0051276")
2852	query_1	TRUE	0.0128134	106	8806	67	0.00760845	0.632075	GO:0033045	GO:BP	regulation of sister chromatid segregation	21128	8470	c("GO:0000819", "GO:0033044", "GO:0051983")
2853	query_1	TRUE	0.0129841	143	8806	86	0.00976607	0.601399	GO:0000086	GO:BP	G2/M transition of mitotic cell cycle	21128	36	c("GO:0044772", "GO:0044839")
2854	query_1	TRUE	0.013343	89	8806	58	0.00658642	0.651685	GO:0051492	GO:BP	regulation of stress fiber assembly	21128	14610	c("GO:0032231", "GO:0043149", "GO:0110020")
2855	query_1	TRUE	0.0133796	183	8806	106	0.0120372	0.579235	GO:0016573	GO:BP	histone acetylation	21128	5417	c("GO:0016570", "GO:0018393")
2856	query_1	TRUE	0.0134511	181	8806	105	0.0119237	0.58011	GO:0043484	GO:BP	regulation of RNA splicing	21128	11381	c("GO:0008380", "GO:0010468", "GO:0051252")
2857	query_1	TRUE	0.0138081	110	8806	69	0.00783557	0.627273	GO:1902749	GO:BP	regulation of cell cycle G2/M phase transition	21128	23647	c("GO:0044839", "GO:1901987")
2858	query_1	TRUE	0.0142807	112	8806	70	0.00794913	0.625	GO:0120034	GO:BP	positive regulation of plasma membrane bounded cell projection assembly	21128	20684	c("GO:0031346", "GO:0044089", "GO:0120031", "GO:0120032")
2859	query_1	TRUE	0.0150227	1666	8806	779	0.0884624	0.467587	GO:0042592	GO:BP	homeostatic process	21128	10883	GO:0008150
2860	query_1	TRUE	0.0158351	95	8806	61	0.0069271	0.642105	GO:1902099	GO:BP	regulation of metaphase/anaphase transition of cell cycle	21128	23153	c("GO:0033045", "GO:0044784", "GO:1901987")
2861	query_1	TRUE	0.0158351	95	8806	61	0.0069271	0.642105	GO:0007091	GO:BP	metaphase/anaphase transition of mitotic cell cycle	21128	2754	c("GO:0044772", "GO:0044784")
2862	query_1	TRUE	0.0158508	861	8806	421	0.0478083	0.488966	GO:0009725	GO:BP	response to hormone	21128	3716	c("GO:0009719", "GO:0010033")
2863	query_1	TRUE	0.0159117	482	8806	248	0.0281626	0.514523	GO:0019439	GO:BP	aromatic compound catabolic process	21128	6133	c("GO:0006725", "GO:0044248")
2864	query_1	TRUE	0.0169189	420	8806	219	0.0248694	0.521429	GO:0031331	GO:BP	positive regulation of cellular catabolic process	21128	7557	c("GO:0009896", "GO:0031325", "GO:0031329", "GO:0044248")
2865	query_1	TRUE	0.0181051	1141	8806	546	0.0620032	0.478528	GO:0009628	GO:BP	response to abiotic stimulus	21128	3642	GO:0050896
2866	query_1	TRUE	0.0182341	971	8806	470	0.0533727	0.484037	GO:0043436	GO:BP	oxoacid metabolic process	21128	11340	GO:0006082
2867	query_1	TRUE	0.018892	900	8806	438	0.0497388	0.486667	GO:0043069	GO:BP	negative regulation of programmed cell death	21128	11154	c("GO:0012501", "GO:0043067", "GO:0060548")
2868	query_1	TRUE	0.0189846	745	8806	368	0.0417897	0.49396	GO:0001934	GO:BP	positive regulation of protein phosphorylation	21128	570	c("GO:0001932", "GO:0006468", "GO:0031401", "GO:0042327")
2869	query_1	TRUE	0.0190546	427	8806	222	0.0252101	0.519906	GO:0042391	GO:BP	regulation of membrane potential	21128	10769	GO:0065008
2870	query_1	TRUE	0.0191195	701	8806	348	0.0395185	0.496434	GO:0019941	GO:BP	modification-dependent protein catabolic process	21128	6456	c("GO:0043632", "GO:0051603")
2871	query_1	TRUE	0.0195803	410	8806	214	0.0243016	0.521951	GO:0006417	GO:BP	regulation of translation	21128	2238	c("GO:0006412", "GO:0010608", "GO:0034248", "GO:0051246", "GO:2000112")
2872	query_1	TRUE	0.0198659	1070	8806	514	0.0583693	0.480374	GO:0009887	GO:BP	animal organ morphogenesis	21128	3841	c("GO:0009653", "GO:0048513")
2873	query_1	TRUE	0.0198753	774	8806	381	0.043266	0.492248	GO:0007276	GO:BP	gamete generation	21128	2888	c("GO:0019953", "GO:0048609")
2874	query_1	TRUE	0.0203983	73	8806	49	0.00556439	0.671233	GO:0051310	GO:BP	metaphase plate congression	21128	14493	c("GO:0051303", "GO:0098813")
2875	query_1	TRUE	0.0206734	492	8806	252	0.0286169	0.512195	GO:2000112	GO:BP	regulation of cellular macromolecule biosynthetic process	21128	26871	c("GO:0010556", "GO:0031326", "GO:0034645")
2876	query_1	TRUE	0.0221284	211	8806	119	0.0135135	0.563981	GO:0051648	GO:BP	vesicle localization	21128	14732	GO:0051640
2877	query_1	TRUE	0.0222379	75	8806	50	0.00567795	0.666667	GO:1905818	GO:BP	regulation of chromosome separation	21128	26303	c("GO:0051304", "GO:0051983")
2878	query_1	TRUE	0.022338	713	8806	353	0.0400863	0.495091	GO:0043632	GO:BP	modification-dependent macromolecule catabolic process	21128	11474	GO:0044265
2879	query_1	TRUE	0.0233745	36	8806	28	0.00317965	0.777778	GO:0099174	GO:BP	regulation of presynapse organization	21128	20281	c("GO:0050807", "GO:0099172")
2880	query_1	TRUE	0.0233745	36	8806	28	0.00317965	0.777778	GO:1905606	GO:BP	regulation of presynapse assembly	21128	26124	c("GO:0051963", "GO:0099054", "GO:0099174")
2881	query_1	TRUE	0.0236928	201	8806	114	0.0129457	0.567164	GO:0045664	GO:BP	regulation of neuron differentiation	21128	12289	c("GO:0030182", "GO:0045595")
2882	query_1	TRUE	0.0239441	119	8806	73	0.0082898	0.613445	GO:0007088	GO:BP	regulation of mitotic nuclear division	21128	2752	c("GO:0007346", "GO:0010564", "GO:0051783", "GO:0140014")
2883	query_1	TRUE	0.0243831	652	8806	325	0.0369067	0.498466	GO:0000226	GO:BP	microtubule cytoskeleton organization	21128	65	c("GO:0007010", "GO:0007017")
2884	query_1	TRUE	0.0251393	191	8806	109	0.0123779	0.570681	GO:0000075	GO:BP	cell cycle checkpoint signaling	21128	27	c("GO:0035556", "GO:1901988")
2885	query_1	TRUE	0.0258343	375	8806	197	0.0223711	0.525333	GO:0007178	GO:BP	transmembrane receptor protein serine/threonine kinase signaling pathway	21128	2819	GO:0007167
2886	query_1	TRUE	0.0261626	183	8806	105	0.0119237	0.57377	GO:0061013	GO:BP	regulation of mRNA catabolic process	21128	16103	c("GO:0006402", "GO:0010468", "GO:0031329", "GO:1903311")
2887	query_1	TRUE	0.0264445	1724	8806	802	0.0910743	0.465197	GO:0044419	GO:BP	biological process involved in interspecies interaction between organisms	21128	11726	GO:0008150
2888	query_1	TRUE	0.0269371	98	8806	62	0.00704065	0.632653	GO:0044784	GO:BP	metaphase/anaphase transition of cell cycle	21128	11915	c("GO:0033045", "GO:0044770")
2889	query_1	TRUE	0.0277369	143	8806	85	0.00965251	0.594406	GO:0007093	GO:BP	mitotic cell cycle checkpoint signaling	21128	2755	c("GO:0000075", "GO:0045930", "GO:1903047")
2890	query_1	TRUE	0.0277932	81	8806	53	0.00601862	0.654321	GO:0051304	GO:BP	chromosome separation	21128	14487	c("GO:0007059", "GO:0022402")
2891	query_1	TRUE	0.0279509	914	8806	443	0.0503066	0.484683	GO:0034097	GO:BP	response to cytokine	21128	8894	GO:0010033
2892	query_1	TRUE	0.0285035	596	8806	299	0.0339541	0.501678	GO:0003013	GO:BP	circulatory system process	21128	1490	GO:0003008
2893	query_1	TRUE	0.0286274	572	8806	288	0.032705	0.503497	GO:0044057	GO:BP	regulation of system process	21128	11583	c("GO:0003008", "GO:0051239")
2894	query_1	TRUE	0.0295185	881	8806	428	0.0486032	0.485812	GO:0043066	GO:BP	negative regulation of apoptotic process	21128	11151	c("GO:0006915", "GO:0042981", "GO:0043069")
2895	query_1	TRUE	0.0295718	245	8806	135	0.0153305	0.55102	GO:0031330	GO:BP	negative regulation of cellular catabolic process	21128	7556	c("GO:0009895", "GO:0031324", "GO:0031329", "GO:0044248")
2896	query_1	TRUE	0.0300293	104	8806	65	0.00738133	0.625	GO:0043149	GO:BP	stress fiber assembly	21128	11197	c("GO:0030038", "GO:0031032")
2897	query_1	TRUE	0.0300293	104	8806	65	0.00738133	0.625	GO:0030038	GO:BP	contractile actin filament bundle assembly	21128	7059	GO:0051017
2898	query_1	TRUE	0.0309205	579	8806	291	0.0330457	0.502591	GO:0071407	GO:BP	cellular response to organic cyclic compound	21128	17731	c("GO:0014070", "GO:0071310")
2899	query_1	TRUE	0.0323336	391	8806	204	0.023166	0.521739	GO:0044282	GO:BP	small molecule catabolic process	21128	11663	c("GO:0009056", "GO:0044281")
2900	query_1	TRUE	0.0329943	304	8806	163	0.0185101	0.536184	GO:0060485	GO:BP	mesenchyme development	21128	15612	c("GO:0009888", "GO:0048513")
2901	query_1	TRUE	0.0343575	402	8806	209	0.0237338	0.5199	GO:0030900	GO:BP	forebrain development	21128	7358	c("GO:0007420", "GO:0048856")
2902	query_1	TRUE	0.0346565	652	8806	324	0.0367931	0.496933	GO:0048589	GO:BP	developmental growth	21128	13683	c("GO:0032502", "GO:0040007")
2903	query_1	TRUE	0.037943	248	8806	136	0.015444	0.548387	GO:0048863	GO:BP	stem cell differentiation	21128	13929	GO:0030154
2904	query_1	TRUE	0.0387891	168	8806	97	0.0110152	0.577381	GO:0099173	GO:BP	postsynapse organization	21128	20280	c("GO:0016043", "GO:0050808")
2905	query_1	TRUE	0.0390466	166	8806	96	0.0109017	0.578313	GO:0051236	GO:BP	establishment of RNA localization	21128	14438	c("GO:0006403", "GO:0051234")
2906	query_1	TRUE	0.0397319	1555	8806	726	0.0824438	0.466881	GO:0055085	GO:BP	transmembrane transport	21128	15161	c("GO:0006810", "GO:0009987")
2907	query_1	TRUE	0.0402124	146	8806	86	0.00976607	0.589041	GO:0051783	GO:BP	regulation of nuclear division	21128	14807	c("GO:0000280", "GO:0033043")
2908	query_1	TRUE	0.04032	1060	8806	507	0.0575744	0.478302	GO:0002684	GO:BP	positive regulation of immune system process	21128	1227	c("GO:0002376", "GO:0002682", "GO:0048518")
2909	query_1	TRUE	0.04154	65	8806	44	0.00499659	0.676923	GO:0051306	GO:BP	mitotic sister chromatid separation	21128	14489	c("GO:0000070", "GO:0051304", "GO:1903047")
2910	query_1	TRUE	0.0420821	2683	8806	1217	0.138201	0.453597	GO:0002376	GO:BP	immune system process	21128	931	GO:0008150
2911	query_1	TRUE	0.0428696	99	8806	62	0.00704065	0.626263	GO:0010389	GO:BP	regulation of G2/M transition of mitotic cell cycle	21128	4202	c("GO:0000086", "GO:1901990", "GO:1902749")
2912	query_1	TRUE	0.0434207	401	8806	208	0.0236203	0.518703	GO:0006338	GO:BP	chromatin remodeling	21128	2186	GO:0006325
2913	query_1	TRUE	0.0434894	30	8806	24	0.00272541	0.8	GO:0006359	GO:BP	regulation of transcription by RNA polymerase III	21128	2196	c("GO:0006355", "GO:0006383")
2914	query_1	TRUE	0.0439248	775	8806	379	0.0430388	0.489032	GO:0043549	GO:BP	regulation of kinase activity	21128	11416	c("GO:0042325", "GO:0051338")
2915	query_1	TRUE	0.0449921	19	8806	17	0.0019305	0.894737	GO:0007076	GO:BP	mitotic chromosome condensation	21128	2744	c("GO:0000070", "GO:0030261", "GO:1903047")
2916	query_1	TRUE	0.0458377	623	8806	310	0.0352033	0.497592	GO:0042330	GO:BP	taxis	21128	10724	c("GO:0009605", "GO:0040011")
2917	query_1	TRUE	0.0468196	82	8806	53	0.00601862	0.646341	GO:1902369	GO:BP	negative regulation of RNA catabolic process	21128	23390	c("GO:0006401", "GO:0031330", "GO:0051253")
2918	query_1	TRUE	0.0470602	909	8806	439	0.0498524	0.482948	GO:0019953	GO:BP	sexual reproduction	21128	6457	GO:0000003
2919	query_1	TRUE	0.0472973	621	8806	309	0.0350897	0.497585	GO:0006935	GO:BP	chemotaxis	21128	2647	c("GO:0042221", "GO:0042330")
2920	query_1	TRUE	0.0474686	395	8806	205	0.0232796	0.518987	GO:0006644	GO:BP	phospholipid metabolic process	21128	2422	c("GO:0006796", "GO:0019637", "GO:0044255")
2921	query_1	TRUE	0.0475809	314	8806	167	0.0189643	0.531847	GO:0090287	GO:BP	regulation of cellular response to growth factor stimulus	21128	19326	c("GO:0048583", "GO:0071363")
2922	query_1	TRUE	0.0486889	538	8806	271	0.0307745	0.503717	GO:0060627	GO:BP	regulation of vesicle-mediated transport	21128	15744	c("GO:0016192", "GO:0050794", "GO:0051049")
2923	query_1	TRUE	0.0493406	272	8806	147	0.0166932	0.540441	GO:0021537	GO:BP	telencephalon development	21128	6505	c("GO:0030900", "GO:0048856")
16194	query_1	TRUE	2.81459e-103	12321	9169	5900	0.643473	0.478857	GO:0005737	GO:CC	cytoplasm	22112	309	c("GO:0005622", "GO:0110165")
16195	query_1	TRUE	1.33159e-56	4203	9169	2211	0.241139	0.526053	GO:0005654	GO:CC	nucleoplasm	22112	252	c("GO:0031981", "GO:0110165")
16196	query_1	TRUE	3.24042e-38	5440	9169	2678	0.292071	0.492279	GO:0005829	GO:CC	cytosol	22112	380	c("GO:0005737", "GO:0110165")
16197	query_1	TRUE	5.22449e-31	9840	9169	4518	0.492747	0.459146	GO:0016020	GO:CC	membrane	22112	725	GO:0110165
16198	query_1	TRUE	2.18885e-28	1927	9169	1039	0.113317	0.53918	GO:0005694	GO:CC	chromosome	22112	284	GO:0043232
16199	query_1	TRUE	1.6917e-23	4730	9169	2278	0.248446	0.481607	GO:0012505	GO:CC	endomembrane system	22112	692	GO:0110165
16200	query_1	TRUE	1.96349e-23	21569	9169	9058	0.987894	0.419955	GO:0110165	GO:CC	cellular anatomical entity	22112	3453	GO:0005575
16201	query_1	TRUE	1.0399e-20	6627	9169	3080	0.335914	0.464765	GO:0031974	GO:CC	membrane-enclosed lumen	22112	1227	GO:0110165
16202	query_1	TRUE	1.0399e-20	6627	9169	3080	0.335914	0.464765	GO:0043233	GO:CC	organelle lumen	22112	1894	c("GO:0031974", "GO:0043226")
16203	query_1	TRUE	1.0399e-20	6627	9169	3080	0.335914	0.464765	GO:0070013	GO:CC	intracellular organelle lumen	22112	2410	c("GO:0043229", "GO:0043233")
16204	query_1	TRUE	4.24771e-20	2399	9169	1218	0.132839	0.507712	GO:0005856	GO:CC	cytoskeleton	22112	401	GO:0043232
16205	query_1	TRUE	4.38975e-19	1378	9169	741	0.0808158	0.537736	GO:0015630	GO:CC	microtubule cytoskeleton	22112	713	GO:0005856
16206	query_1	TRUE	1.63221e-15	3973	9169	1890	0.206129	0.475711	GO:0031982	GO:CC	vesicle	22112	1234	GO:0043227
16207	query_1	TRUE	2.84611e-15	392	9169	246	0.0268295	0.627551	GO:0098687	GO:CC	chromosomal region	22112	3258	c("GO:0005694", "GO:0110165")
16208	query_1	TRUE	2.7564e-14	1778	9169	903	0.098484	0.507874	GO:1902494	GO:CC	catalytic complex	22112	3620	GO:0032991
16209	query_1	TRUE	2.9579e-14	15667	9169	6770	0.738358	0.432118	GO:0043227	GO:CC	membrane-bounded organelle	22112	1888	GO:0043226
16210	query_1	TRUE	1.07738e-13	1363	9169	709	0.0773258	0.520176	GO:0000785	GO:CC	chromatin	22112	92	c("GO:0005694", "GO:0110165")
16211	query_1	TRUE	2.02284e-13	3681	9169	1746	0.190424	0.474328	GO:0031090	GO:CC	organelle membrane	22112	1051	c("GO:0016020", "GO:0043227")
16212	query_1	TRUE	2.55038e-13	5495	9169	2532	0.276148	0.460783	GO:0031981	GO:CC	nuclear lumen	22112	1233	c("GO:0005634", "GO:0070013")
16213	query_1	TRUE	1.16126e-12	2389	9169	1169	0.127495	0.489326	GO:0042995	GO:CC	cell projection	22112	1854	GO:0110165
16214	query_1	TRUE	3.80382e-12	2276	9169	1115	0.121605	0.489895	GO:0120025	GO:CC	plasma membrane bounded cell projection	22112	3457	GO:0042995
16215	query_1	TRUE	4.2408e-12	423	9169	253	0.027593	0.598109	GO:0016607	GO:CC	nuclear speck	22112	774	GO:0016604
16216	query_1	TRUE	4.92981e-12	882	9169	476	0.0519141	0.539683	GO:0016604	GO:CC	nuclear body	22112	771	c("GO:0005654", "GO:0110165")
16217	query_1	TRUE	1.24134e-10	2033	9169	996	0.108627	0.489916	GO:0005783	GO:CC	endoplasmic reticulum	22112	348	c("GO:0005737", "GO:0012505", "GO:0043231")
16218	query_1	TRUE	3.6547e-10	252	9169	160	0.0174501	0.634921	GO:0000775	GO:CC	chromosome, centromeric region	22112	86	GO:0098687
16219	query_1	TRUE	1.0031e-09	16765	9169	7167	0.781656	0.427498	GO:0043226	GO:CC	organelle	22112	1887	GO:0110165
16220	query_1	TRUE	1.02939e-09	1408	9169	708	0.0772167	0.502841	GO:0099080	GO:CC	supramolecular complex	22112	3354	GO:0110165
16221	query_1	TRUE	2.44412e-09	840	9169	444	0.048424	0.528571	GO:0005815	GO:CC	microtubule organizing center	22112	368	c("GO:0015630", "GO:0110165")
16222	query_1	TRUE	3.88707e-09	2487	9169	1187	0.129458	0.477282	GO:0097708	GO:CC	intracellular vesicle	22112	3150	c("GO:0031982", "GO:0043231")
16223	query_1	TRUE	4.02155e-09	2485	9169	1186	0.129349	0.477264	GO:0031410	GO:CC	cytoplasmic vesicle	22112	1112	c("GO:0005737", "GO:0097708")
16224	query_1	TRUE	4.14109e-09	2122	9169	1025	0.11179	0.483035	GO:0030054	GO:CC	cell junction	22112	874	GO:0110165
16225	query_1	TRUE	8.91294e-09	3379	9169	1575	0.171774	0.466114	GO:0005615	GO:CC	extracellular space	22112	232	c("GO:0005576", "GO:0110165")
16226	query_1	TRUE	1.01386e-08	1481	9169	735	0.0801614	0.496286	GO:0031984	GO:CC	organelle subcompartment	22112	1236	c("GO:0043227", "GO:0043229", "GO:0110165")
16227	query_1	TRUE	1.02851e-08	4234	9169	1945	0.212128	0.459376	GO:0005576	GO:CC	extracellular region	22112	198	GO:0110165
16228	query_1	TRUE	3.03998e-08	942	9169	486	0.0530047	0.515924	GO:0140535	GO:CC	intracellular protein-containing complex	22112	3563	GO:0032991
16229	query_1	TRUE	5.25931e-08	275	9169	166	0.0181045	0.603636	GO:0000793	GO:CC	condensed chromosome	22112	96	GO:0005694
16230	query_1	TRUE	1.11426e-07	6168	9169	2761	0.301123	0.447633	GO:0071944	GO:CC	cell periphery	22112	2805	GO:0110165
16231	query_1	TRUE	1.98107e-07	1645	9169	800	0.0872505	0.486322	GO:0005794	GO:CC	Golgi apparatus	22112	358	c("GO:0005737", "GO:0012505", "GO:0043231")
16232	query_1	TRUE	4.30666e-07	233	9169	142	0.015487	0.609442	GO:0000228	GO:CC	nuclear chromosome	22112	37	c("GO:0005694", "GO:0031981")
16233	query_1	TRUE	5.93266e-07	17853	9169	7573	0.825935	0.424186	GO:0005622	GO:CC	intracellular anatomical structure	22112	237	GO:0110165
16234	query_1	TRUE	5.99106e-07	2133	9169	1013	0.110481	0.474918	GO:1903561	GO:CC	extracellular vesicle	22112	3675	c("GO:0031982", "GO:0065010")
16235	query_1	TRUE	6.35999e-07	474	9169	260	0.0283564	0.548523	GO:0005874	GO:CC	microtubule	22112	414	c("GO:0015630", "GO:0099513")
16236	query_1	TRUE	6.70816e-07	2109	9169	1002	0.109281	0.475107	GO:0070062	GO:CC	extracellular exosome	22112	2429	c("GO:0005615", "GO:1903561")
16237	query_1	TRUE	6.76927e-07	2134	9169	1013	0.110481	0.474695	GO:0043230	GO:CC	extracellular organelle	22112	1891	c("GO:0005576", "GO:0043226")
16238	query_1	TRUE	6.76927e-07	2134	9169	1013	0.110481	0.474695	GO:0065010	GO:CC	extracellular membrane-bounded organelle	22112	2409	c("GO:0043227", "GO:0043230")
16239	query_1	TRUE	1.57689e-06	634	9169	334	0.0364271	0.526814	GO:0005813	GO:CC	centrosome	22112	366	GO:0005815
16240	query_1	TRUE	1.92333e-06	2120	9169	1003	0.10939	0.473113	GO:0098588	GO:CC	bounding membrane of organelle	22112	3229	GO:0031090
16241	query_1	TRUE	2.04683e-06	1391	9169	679	0.0740539	0.488138	GO:0043005	GO:CC	neuron projection	22112	1855	GO:0120025
16242	query_1	TRUE	2.23751e-06	14610	9169	6255	0.68219	0.428131	GO:0043231	GO:CC	intracellular membrane-bounded organelle	22112	1892	c("GO:0043227", "GO:0043229")
16243	query_1	TRUE	2.34767e-06	591	9169	313	0.0341368	0.529611	GO:0098794	GO:CC	postsynapse	22112	3270	c("GO:0045202", "GO:0110165")
16244	query_1	TRUE	2.39735e-06	880	9169	447	0.0487512	0.507955	GO:1990234	GO:CC	transferase complex	22112	3821	GO:1902494
16245	query_1	TRUE	3.47709e-06	5682	9169	2536	0.276584	0.446322	GO:0005886	GO:CC	plasma membrane	22112	424	c("GO:0016020", "GO:0071944")
16246	query_1	TRUE	3.95097e-06	207	9169	126	0.013742	0.608696	GO:0030496	GO:CC	midbody	22112	950	GO:0110165
16247	query_1	TRUE	9.74331e-06	1179	9169	579	0.0631476	0.491094	GO:0042175	GO:CC	nuclear outer membrane-endoplasmic reticulum membrane network	22112	1786	c("GO:0012505", "GO:0016020")
16248	query_1	TRUE	1.20843e-05	1156	9169	568	0.0619479	0.491349	GO:0005789	GO:CC	endoplasmic reticulum membrane	22112	354	c("GO:0031090", "GO:0042175", "GO:0098827")
16249	query_1	TRUE	1.31504e-05	1161	9169	570	0.062166	0.490956	GO:0098827	GO:CC	endoplasmic reticulum subcompartment	22112	3282	c("GO:0005783", "GO:0031984")
16250	query_1	TRUE	1.46842e-05	173	9169	107	0.0116698	0.618497	GO:0000922	GO:CC	spindle pole	22112	121	c("GO:0005819", "GO:0110165")
16251	query_1	TRUE	1.6275e-05	289	9169	165	0.0179954	0.570934	GO:0099568	GO:CC	cytoplasmic region	22112	3385	GO:0005737
16252	query_1	TRUE	1.6508e-05	432	9169	234	0.0255208	0.541667	GO:0005819	GO:CC	spindle	22112	371	c("GO:0015630", "GO:0043232")
16253	query_1	TRUE	2.43673e-05	1337	9169	647	0.0705639	0.483919	GO:0045202	GO:CC	synapse	22112	2151	GO:0030054
16254	query_1	TRUE	3.1066e-05	165	9169	102	0.0111244	0.618182	GO:0000776	GO:CC	kinetochore	22112	87	c("GO:0000779", "GO:0043232", "GO:0099080")
16255	query_1	TRUE	3.38743e-05	1693	9169	804	0.0876868	0.474897	GO:0005739	GO:CC	mitochondrion	22112	310	c("GO:0005737", "GO:0043231")
16256	query_1	TRUE	3.45657e-05	175	9169	107	0.0116698	0.611429	GO:0000779	GO:CC	condensed chromosome, centromeric region	22112	88	c("GO:0000775", "GO:0000793")
16257	query_1	TRUE	3.73434e-05	185	9169	112	0.0122151	0.605405	GO:0072686	GO:CC	mitotic spindle	22112	2831	GO:0005819
16258	query_1	TRUE	5.41134e-05	250	9169	144	0.0157051	0.576	GO:0032838	GO:CC	plasma membrane bounded cell projection cytoplasm	22112	1338	c("GO:0099568", "GO:0120025")
16259	query_1	TRUE	5.54664e-05	6538	9169	2882	0.31432	0.440808	GO:0043228	GO:CC	non-membrane-bounded organelle	22112	1889	GO:0043226
16260	query_1	TRUE	5.79299e-05	196	9169	117	0.0127604	0.596939	GO:0005681	GO:CC	spliceosomal complex	22112	271	c("GO:0140513", "GO:1990904")
16261	query_1	TRUE	6.07352e-05	6537	9169	2881	0.314211	0.440722	GO:0043232	GO:CC	intracellular non-membrane-bounded organelle	22112	1893	c("GO:0043228", "GO:0043229")
16262	query_1	TRUE	6.51934e-05	983	9169	485	0.0528956	0.493388	GO:0070161	GO:CC	anchoring junction	22112	2451	GO:0030054
16263	query_1	TRUE	7.60746e-05	1035	9169	508	0.0554041	0.490821	GO:0005768	GO:CC	endosome	22112	336	c("GO:0012505", "GO:0031410")
16264	query_1	TRUE	0.000218603	413	9169	220	0.0239939	0.532688	GO:0005769	GO:CC	early endosome	22112	337	GO:0005768
16265	query_1	TRUE	0.000304166	15991	9169	6787	0.740212	0.424426	GO:0043229	GO:CC	intracellular organelle	22112	1890	c("GO:0005622", "GO:0043226")
16266	query_1	TRUE	0.000340926	1202	9169	578	0.0630385	0.480865	GO:0012506	GO:CC	vesicle membrane	22112	693	c("GO:0031090", "GO:0031982")
16267	query_1	TRUE	0.000428552	508	9169	263	0.0286836	0.517717	GO:0015629	GO:CC	actin cytoskeleton	22112	712	GO:0005856
16268	query_1	TRUE	0.000595199	268	9169	149	0.0162504	0.55597	GO:0035770	GO:CC	ribonucleoprotein granule	22112	1647	c("GO:0043232", "GO:0099080")
16269	query_1	TRUE	0.00071358	1183	9169	567	0.0618388	0.47929	GO:0030659	GO:CC	cytoplasmic vesicle membrane	22112	954	c("GO:0012506", "GO:0031410")
16270	query_1	TRUE	0.00074768	159	9169	95	0.010361	0.597484	GO:0097014	GO:CC	ciliary plasm	22112	2904	c("GO:0005929", "GO:0032838")
16271	query_1	TRUE	0.000847635	38	9169	30	0.00327189	0.789474	GO:0097431	GO:CC	mitotic spindle pole	22112	3010	c("GO:0000922", "GO:0072686")
16272	query_1	TRUE	0.000941907	75	9169	51	0.00556222	0.68	GO:0030684	GO:CC	preribosome	22112	973	GO:1990904
16273	query_1	TRUE	0.00106461	150	9169	90	0.00981568	0.6	GO:0034399	GO:CC	nuclear periphery	22112	1485	c("GO:0031981", "GO:0110165")
16274	query_1	TRUE	0.00109015	158	9169	94	0.0102519	0.594937	GO:0005930	GO:CC	axoneme	22112	456	c("GO:0005856", "GO:0097014", "GO:0110165")
16275	query_1	TRUE	0.00123555	96	9169	62	0.00676192	0.645833	GO:0070603	GO:CC	SWI/SNF superfamily-type complex	22112	2534	c("GO:0000785", "GO:0140513", "GO:1904949")
16276	query_1	TRUE	0.00128867	250	9169	139	0.0151598	0.556	GO:0036464	GO:CC	cytoplasmic ribonucleoprotein granule	22112	1727	c("GO:0005737", "GO:0035770")
16277	query_1	TRUE	0.00129004	340	9169	182	0.0198495	0.535294	GO:0098978	GO:CC	glutamatergic synapse	22112	3329	GO:0045202
16278	query_1	TRUE	0.00302931	77	9169	51	0.00556222	0.662338	GO:0035861	GO:CC	site of double-strand break	22112	1659	GO:0090734
16279	query_1	TRUE	0.00353124	730	9169	359	0.0391537	0.491781	GO:0048471	GO:CC	perinuclear region of cytoplasm	22112	2242	c("GO:0005737", "GO:0110165")
16280	query_1	TRUE	0.00379099	106	9169	66	0.00719817	0.622642	GO:0090734	GO:CC	site of DNA damage	22112	2900	c("GO:0005694", "GO:0110165")
16281	query_1	TRUE	0.00440398	542	9169	273	0.0297742	0.50369	GO:0010008	GO:CC	endosome membrane	22112	670	c("GO:0005768", "GO:0030659", "GO:0098588")
16282	query_1	TRUE	0.0045237	168	9169	97	0.0105791	0.577381	GO:0000781	GO:CC	chromosome, telomeric region	22112	89	GO:0098687
16283	query_1	TRUE	0.0048281	859	9169	416	0.0453703	0.484284	GO:0036477	GO:CC	somatodendritic compartment	22112	1728	GO:0110165
16284	query_1	TRUE	0.00622152	955	9169	458	0.0499509	0.479581	GO:0009986	GO:CC	cell surface	22112	666	GO:0110165
16285	query_1	TRUE	0.00641634	483	9169	245	0.0267205	0.507246	GO:0005635	GO:CC	nuclear envelope	22112	244	c("GO:0005634", "GO:0012505", "GO:0031967")
16286	query_1	TRUE	0.0068069	88	9169	56	0.00610754	0.636364	GO:0071013	GO:CC	catalytic step 2 spliceosome	22112	2617	c("GO:0005681", "GO:1902494")
16287	query_1	TRUE	0.00720985	307	9169	163	0.0177773	0.530945	GO:0032279	GO:CC	asymmetric synapse	22112	1288	GO:0098984
16288	query_1	TRUE	0.0081374	261	9169	141	0.0153779	0.54023	GO:0005802	GO:CC	trans-Golgi network	22112	364	GO:0098791
16289	query_1	TRUE	0.00856834	312	9169	165	0.0179954	0.528846	GO:0005788	GO:CC	endoplasmic reticulum lumen	22112	353	c("GO:0005783", "GO:0070013")
16290	query_1	TRUE	0.00948015	1053	9169	500	0.0545316	0.474834	GO:0099081	GO:CC	supramolecular polymer	22112	3355	GO:0099080
16291	query_1	TRUE	0.0109714	89	9169	56	0.00610754	0.629213	GO:0000123	GO:CC	histone acetyltransferase complex	22112	9	c("GO:0000785", "GO:0031248")
16292	query_1	TRUE	0.0120993	305	9169	161	0.0175592	0.527869	GO:0099572	GO:CC	postsynaptic specialization	22112	3388	c("GO:0043226", "GO:0098794")
16293	query_1	TRUE	0.0124373	1044	9169	495	0.0539863	0.474138	GO:0099512	GO:CC	supramolecular fiber	22112	3378	GO:0099081
16294	query_1	TRUE	0.0151237	651	9169	319	0.0347911	0.490015	GO:0000139	GO:CC	Golgi membrane	22112	18	c("GO:0005794", "GO:0098588")
16295	query_1	TRUE	0.0162383	317	9169	166	0.0181045	0.523659	GO:0000151	GO:CC	ubiquitin ligase complex	22112	23	c("GO:0140535", "GO:1990234")
16296	query_1	TRUE	0.0177472	382	9169	196	0.0213764	0.513089	GO:0098791	GO:CC	Golgi apparatus subcompartment	22112	3268	c("GO:0005794", "GO:0031984")
16297	query_1	TRUE	0.0200356	1207	9169	565	0.0616207	0.468103	GO:0098590	GO:CC	plasma membrane region	22112	3230	c("GO:0005886", "GO:0016020")
16298	query_1	TRUE	0.0206951	301	9169	158	0.017232	0.524917	GO:0014069	GO:CC	postsynaptic density	22112	699	c("GO:0032279", "GO:0099572")
16299	query_1	TRUE	0.021356	40	9169	29	0.00316283	0.725	GO:0031463	GO:CC	Cul3-RING ubiquitin ligase complex	22112	1127	GO:0031461
16300	query_1	TRUE	0.0216761	204	9169	112	0.0122151	0.54902	GO:0030027	GO:CC	lamellipodium	22112	873	c("GO:0031252", "GO:0120025")
16301	query_1	TRUE	0.0238829	851	9169	407	0.0443887	0.478261	GO:0005773	GO:CC	vacuole	22112	340	c("GO:0005737", "GO:0043231")
16302	query_1	TRUE	0.0275831	182	9169	101	0.0110154	0.554945	GO:0031901	GO:CC	early endosome membrane	22112	1202	c("GO:0005769", "GO:0010008")
16303	query_1	TRUE	0.0288022	99	9169	60	0.00654379	0.606061	GO:0031248	GO:CC	protein acetyltransferase complex	22112	1077	c("GO:0140535", "GO:1902493")
16304	query_1	TRUE	0.0288022	99	9169	60	0.00654379	0.606061	GO:1902493	GO:CC	acetyltransferase complex	22112	3619	GO:1990234
16305	query_1	TRUE	0.0289939	756	9169	364	0.039699	0.481481	GO:0000323	GO:CC	lytic vacuole	22112	53	GO:0005773
16306	query_1	TRUE	0.0289939	756	9169	364	0.039699	0.481481	GO:0005764	GO:CC	lysosome	22112	332	GO:0000323
16307	query_1	TRUE	0.0336423	342	9169	176	0.0191951	0.51462	GO:0030139	GO:CC	endocytic vesicle	22112	920	GO:0031410
16308	query_1	TRUE	0.0377756	321	9169	166	0.0181045	0.517134	GO:0005938	GO:CC	cell cortex	22112	462	c("GO:0005737", "GO:0071944")
16309	query_1	TRUE	0.0412666	92	9169	56	0.00610754	0.608696	GO:0005684	GO:CC	U2-type spliceosomal complex	22112	274	GO:0005681
16310	query_1	TRUE	0.0420165	516	9169	255	0.0278111	0.494186	GO:0005667	GO:CC	transcription regulator complex	22112	262	GO:0032991
16311	query_1	TRUE	0.0424627	169	9169	94	0.0102519	0.556213	GO:0005875	GO:CC	microtubule associated complex	22112	415	c("GO:0015630", "GO:0032991")
16312	query_1	TRUE	0.0482657	733	9169	352	0.0383902	0.480218	GO:0005929	GO:CC	cilium	22112	455	c("GO:0043227", "GO:0120025")
17952	query_1	TRUE	2.10175e-99	14778	8827	7128	0.807522	0.482339	GO:0005515	GO:MF	protein binding	20171	1498	GO:0005488
17953	query_1	TRUE	5.53949e-21	6079	8827	2983	0.33794	0.490706	GO:0043167	GO:MF	ion binding	20171	5781	GO:0005488
17954	query_1	TRUE	5.26865e-19	18286	8827	8195	0.928401	0.448157	GO:0005488	GO:MF	binding	20171	1486	GO:0003674
17955	query_1	TRUE	2.68457e-14	5691	8827	2754	0.311997	0.483922	GO:0003824	GO:MF	catalytic activity	20171	368	GO:0003674
17956	query_1	TRUE	5.07283e-12	2527	8827	1285	0.145576	0.508508	GO:0036094	GO:MF	small molecule binding	20171	5448	GO:0005488
17957	query_1	TRUE	3.57737e-11	2179	8827	1116	0.12643	0.512162	GO:1901265	GO:MF	nucleoside phosphate binding	20171	10973	c("GO:0097159", "GO:1901363")
17958	query_1	TRUE	4.2853e-11	2178	8827	1115	0.126317	0.511938	GO:0000166	GO:MF	nucleotide binding	20171	31	c("GO:0036094", "GO:1901265")
17959	query_1	TRUE	2.84457e-10	1848	8827	954	0.108077	0.516234	GO:0035639	GO:MF	purine ribonucleoside triphosphate binding	20171	5403	c("GO:0043168", "GO:1901265")
17960	query_1	TRUE	2.96464e-10	2020	8827	1035	0.117254	0.512376	GO:0017076	GO:MF	purine nucleotide binding	20171	3163	GO:0000166
17961	query_1	TRUE	3.15035e-10	2426	8827	1225	0.138779	0.504946	GO:0043168	GO:MF	anion binding	20171	5782	GO:0043167
17962	query_1	TRUE	3.50727e-10	1934	8827	994	0.112609	0.513961	GO:0032553	GO:MF	ribonucleotide binding	20171	4497	c("GO:0000166", "GO:0097367")
17963	query_1	TRUE	4.92487e-10	1917	8827	985	0.111589	0.513824	GO:0032555	GO:MF	purine ribonucleotide binding	20171	4499	c("GO:0017076", "GO:0032553")
17964	query_1	TRUE	5.09165e-10	4368	8827	2116	0.239719	0.484432	GO:0043169	GO:MF	cation binding	20171	5783	GO:0043167
17965	query_1	TRUE	7.93537e-10	1664	8827	864	0.0978815	0.519231	GO:0030554	GO:MF	adenyl nucleotide binding	20171	3988	GO:0017076
17966	query_1	TRUE	1.15125e-09	1500	8827	785	0.0889317	0.523333	GO:0005524	GO:MF	ATP binding	20171	1506	c("GO:0032559", "GO:0035639")
17967	query_1	TRUE	1.1523e-09	1563	8827	815	0.0923304	0.521433	GO:0032559	GO:MF	adenyl ribonucleotide binding	20171	4503	c("GO:0030554", "GO:0032555")
17968	query_1	TRUE	1.17259e-09	2300	8827	1162	0.131642	0.505217	GO:0097367	GO:MF	carbohydrate derivative binding	20171	9222	GO:0005488
17969	query_1	TRUE	2.24016e-09	2082	8827	1058	0.11986	0.508165	GO:0019899	GO:MF	enzyme binding	20171	3767	GO:0005515
17970	query_1	TRUE	5.5732e-09	2526	8827	1262	0.14297	0.499604	GO:0003677	GO:MF	DNA binding	20171	324	GO:0003676
17971	query_1	TRUE	6.75444e-09	4275	8827	2063	0.233715	0.482573	GO:0046872	GO:MF	metal ion binding	20171	6302	GO:0043169
17972	query_1	TRUE	1.94766e-08	2086	8827	1053	0.119293	0.504794	GO:0042802	GO:MF	identical protein binding	20171	5702	GO:0005515
17973	query_1	TRUE	1.94953e-08	1304	8827	684	0.0774895	0.52454	GO:0044877	GO:MF	protein-containing complex binding	20171	6120	GO:0005488
17974	query_1	TRUE	4.74563e-07	1004	8827	532	0.0602696	0.52988	GO:0008092	GO:MF	cytoskeletal protein binding	20171	1551	GO:0005515
17975	query_1	TRUE	2.25107e-06	594	8827	329	0.037272	0.553872	GO:0003682	GO:MF	chromatin binding	20171	328	GO:0005488
17976	query_1	TRUE	4.65524e-06	2335	8827	1149	0.130169	0.492077	GO:0140096	GO:MF	catalytic activity, acting on a protein	20171	10611	GO:0003824
17977	query_1	TRUE	3.59218e-05	336	8827	195	0.0220913	0.580357	GO:0016887	GO:MF	ATP hydrolysis activity	20171	3087	c("GO:0017111", "GO:0140657")
17978	query_1	TRUE	3.61032e-05	2340	8827	1143	0.129489	0.488462	GO:0016740	GO:MF	transferase activity	20171	2967	GO:0003824
17979	query_1	TRUE	5.8942e-05	668	8827	358	0.0405574	0.535928	GO:0017111	GO:MF	ribonucleoside triphosphate phosphatase activity	20171	3178	GO:0016462
17980	query_1	TRUE	0.000155592	731	8827	386	0.0437295	0.528044	GO:0016818	GO:MF	hydrolase activity, acting on acid anhydrides, in phosphorus-containing anhydrides	20171	3030	GO:0016817
17981	query_1	TRUE	0.000155592	731	8827	386	0.0437295	0.528044	GO:0016817	GO:MF	hydrolase activity, acting on acid anhydrides	20171	3029	GO:0016787
17982	query_1	TRUE	0.000190241	730	8827	385	0.0436162	0.527397	GO:0016462	GO:MF	pyrophosphatase activity	20171	2834	GO:0016818
17983	query_1	TRUE	0.000483759	2413	8827	1165	0.131981	0.482801	GO:0016787	GO:MF	hydrolase activity	20171	3007	GO:0003824
17984	query_1	TRUE	0.000827513	1667	8827	820	0.0928968	0.491902	GO:0043565	GO:MF	sequence-specific DNA binding	20171	5843	GO:0003677
17985	query_1	TRUE	0.00172016	563	8827	299	0.0338733	0.531083	GO:0140657	GO:MF	ATP-dependent activity	20171	10762	GO:0003674
17986	query_1	TRUE	0.00205493	566	8827	300	0.0339866	0.530035	GO:0008047	GO:MF	enzyme activator activity	20171	1539	c("GO:0030234", "GO:0140677")
17987	query_1	TRUE	0.00278299	1115	8827	559	0.0633284	0.501345	GO:0046914	GO:MF	transition metal ion binding	20171	6313	GO:0046872
17988	query_1	TRUE	0.0043183	368	8827	202	0.0228843	0.548913	GO:0003729	GO:MF	mRNA binding	20171	351	GO:0003723
17989	query_1	TRUE	0.00458053	698	8827	361	0.0408972	0.517192	GO:0019904	GO:MF	protein domain specific binding	20171	3772	GO:0005515
17990	query_1	TRUE	0.0074606	2006	8827	966	0.109437	0.481555	GO:0098772	GO:MF	molecular function regulator activity	20171	9305	GO:0003674
17991	query_1	TRUE	0.00810319	837	8827	425	0.0481477	0.507766	GO:0008270	GO:MF	zinc ion binding	20171	1644	GO:0046914
17992	query_1	TRUE	0.0118943	275	8827	154	0.0174465	0.56	GO:0008017	GO:MF	microtubule binding	20171	1529	GO:0015631
17993	query_1	TRUE	0.019196	447	8827	237	0.0268494	0.530201	GO:0003779	GO:MF	actin binding	20171	361	GO:0008092
17994	query_1	TRUE	0.0213751	1663	8827	804	0.0910842	0.483464	GO:0003690	GO:MF	double-stranded DNA binding	20171	332	GO:0003677
17995	query_1	TRUE	0.0217316	12	8827	12	0.00135947	1	GO:0140776	GO:MF	protein-containing complex destabilizing activity	20171	10823	GO:0003674
17996	query_1	TRUE	0.0237566	496	8827	260	0.0294551	0.524194	GO:0060589	GO:MF	nucleoside-triphosphatase regulator activity	20171	8504	GO:0030234
17997	query_1	TRUE	0.0237566	496	8827	260	0.0294551	0.524194	GO:0030695	GO:MF	GTPase regulator activity	20171	4031	GO:0060589
17998	query_1	TRUE	0.0250008	1284	8827	629	0.0712586	0.489875	GO:0140677	GO:MF	molecular function activator activity	20171	10774	GO:0098772
17999	query_1	TRUE	0.0262225	147	8827	88	0.00996941	0.598639	GO:0004713	GO:MF	protein tyrosine kinase activity	20171	1007	GO:0004672
18000	query_1	TRUE	0.0326212	275	8827	152	0.0172199	0.552727	GO:0005096	GO:MF	GTPase activator activity	20171	1282	c("GO:0008047", "GO:0030695")
18001	query_1	TRUE	0.0467728	1562	8827	754	0.0854197	0.482714	GO:1990837	GO:MF	sequence-specific double-stranded DNA binding	20171	11223	c("GO:0003690", "GO:0043565")
18002	query_1	TRUE	0.0477186	1264	8827	617	0.0698992	0.488133	GO:0030234	GO:MF	enzyme regulator activity	20171	3898	GO:0098772
21840	query_1	TRUE	0.024447	470	2448	280	0.114379	0.595745	HP:0000014	HP	Abnormality of the bladder	4856	13	HP:0010936
31047	query_1	TRUE	2.88608e-10	6645	5425	3457	0.637235	0.520241	HPA:0600221	HPA	tonsil; squamous epithelial cells[‚â•Low]	11006	849	HPA:0600000
31048	query_1	TRUE	1.095e-09	5667	5425	2974	0.548203	0.524793	HPA:0130201	HPA	colon; endothelial cells[‚â•Low]	11006	216	HPA:0130000
31049	query_1	TRUE	3.01201e-09	7509	5425	3866	0.712627	0.514849	HPA:0380000	HPA	placenta	11006	517	HPA:0000000
31050	query_1	TRUE	1.77703e-08	3711	5425	1990	0.36682	0.536244	HPA:0130202	HPA	colon; endothelial cells[‚â•Medium]	11006	217	HPA:0130201
31051	query_1	TRUE	2.21664e-08	5297	5425	2780	0.512442	0.524825	HPA:0460671	HPA	skin 1; melanocytes[‚â•Low]	11006	667	HPA:0460000
31052	query_1	TRUE	2.35731e-08	4946	5425	2606	0.480369	0.52689	HPA:0600222	HPA	tonsil; squamous epithelial cells[‚â•Medium]	11006	850	HPA:0600221
31053	query_1	TRUE	4.21737e-08	7779	5425	3986	0.734747	0.512405	HPA:0600000	HPA	tonsil	11006	842	HPA:0000000
31054	query_1	TRUE	4.22865e-08	7656	5425	3927	0.723871	0.512931	HPA:0220000	HPA	gallbladder	11006	360	HPA:0000000
31055	query_1	TRUE	4.22865e-08	7656	5425	3927	0.723871	0.512931	HPA:0220051	HPA	gallbladder; glandular cells[‚â•Low]	11006	361	HPA:0220000
31056	query_1	TRUE	8.4981e-08	8096	5425	4135	0.762212	0.510746	HPA:0100000	HPA	cerebral cortex	11006	182	HPA:0000000
31057	query_1	TRUE	1.34514e-07	6252	5425	3242	0.597604	0.518554	HPA:0330000	HPA	oral mucosa	11006	488	HPA:0000000
31058	query_1	TRUE	1.34514e-07	6252	5425	3242	0.597604	0.518554	HPA:0330221	HPA	oral mucosa; squamous epithelial cells[‚â•Low]	11006	489	HPA:0330000
31059	query_1	TRUE	1.48323e-07	6704	5425	3462	0.638157	0.516408	HPA:0100131	HPA	cerebral cortex; neuronal cells[‚â•Low]	11006	189	HPA:0100000
31060	query_1	TRUE	1.59403e-07	7604	5425	3897	0.718341	0.512493	HPA:0550000	HPA	stomach 2	11006	786	HPA:0000000
31061	query_1	TRUE	1.59403e-07	7604	5425	3897	0.718341	0.512493	HPA:0550051	HPA	stomach 2; glandular cells[‚â•Low]	11006	787	HPA:0550000
31062	query_1	TRUE	2.6716e-07	7656	5425	3920	0.722581	0.512017	HPA:0540051	HPA	stomach 1; glandular cells[‚â•Low]	11006	783	HPA:0540000
31063	query_1	TRUE	2.6716e-07	7656	5425	3920	0.722581	0.512017	HPA:0540000	HPA	stomach 1	11006	782	HPA:0000000
31064	query_1	TRUE	3.40301e-07	7330	5425	3762	0.693456	0.513233	HPA:0180000	HPA	epididymis	11006	320	HPA:0000000
31065	query_1	TRUE	3.40301e-07	7330	5425	3762	0.693456	0.513233	HPA:0180051	HPA	epididymis; glandular cells[‚â•Low]	11006	321	HPA:0180000
31066	query_1	TRUE	3.45767e-07	7297	5425	3746	0.690507	0.513362	HPA:0610831	HPA	urinary bladder; urothelial cells[‚â•Low]	11006	853	HPA:0610000
31067	query_1	TRUE	3.45767e-07	7297	5425	3746	0.690507	0.513362	HPA:0610000	HPA	urinary bladder	11006	852	HPA:0000000
31068	query_1	TRUE	3.91662e-07	5052	5425	2647	0.487926	0.523951	HPA:0190222	HPA	esophagus; squamous epithelial cells[‚â•Medium]	11006	326	HPA:0190221
31069	query_1	TRUE	4.34833e-07	6672	5425	3442	0.63447	0.515887	HPA:0190221	HPA	esophagus; squamous epithelial cells[‚â•Low]	11006	325	HPA:0190000
31070	query_1	TRUE	4.34833e-07	6672	5425	3442	0.63447	0.515887	HPA:0190000	HPA	esophagus	11006	324	HPA:0000000
31071	query_1	TRUE	4.85393e-07	6821	5425	3514	0.647742	0.515174	HPA:0430051	HPA	seminal vesicle; glandular cells[‚â•Low]	11006	604	HPA:0430000
31072	query_1	TRUE	4.85393e-07	6821	5425	3514	0.647742	0.515174	HPA:0430000	HPA	seminal vesicle	11006	603	HPA:0000000
31073	query_1	TRUE	5.03568e-07	8330	5425	4240	0.781567	0.509004	HPA:0130000	HPA	colon	11006	212	HPA:0000000
31074	query_1	TRUE	6.31842e-07	4633	5425	2437	0.449217	0.526009	HPA:0100201	HPA	cerebral cortex; endothelial cells[‚â•Low]	11006	183	HPA:0100000
31075	query_1	TRUE	8.15639e-07	7048	5425	3622	0.66765	0.513905	HPA:0160000	HPA	endometrium 1	11006	306	HPA:0000000
31076	query_1	TRUE	8.68582e-07	6219	5425	3218	0.59318	0.517447	HPA:0250131	HPA	hippocampus; neuronal cells[‚â•Low]	11006	385	HPA:0250000
31077	query_1	TRUE	9.70304e-07	798	5425	473	0.0871889	0.592732	HPA:0300201	HPA	lung; endothelial cells[‚â•Low]	11006	453	HPA:0300000
31078	query_1	TRUE	1.03649e-06	7176	5425	3683	0.678894	0.513239	HPA:0050000	HPA	breast	11006	54	HPA:0000000
31079	query_1	TRUE	1.27644e-06	5953	5425	3086	0.568848	0.518394	HPA:0610832	HPA	urinary bladder; urothelial cells[‚â•Medium]	11006	854	HPA:0610831
31080	query_1	TRUE	1.33458e-06	6908	5425	3552	0.654747	0.514186	HPA:0170000	HPA	endometrium 2	11006	313	HPA:0000000
31081	query_1	TRUE	1.91904e-06	5688	5425	2954	0.544516	0.519339	HPA:0180052	HPA	epididymis; glandular cells[‚â•Medium]	11006	322	HPA:0180051
31082	query_1	TRUE	2.2108e-06	5045	5425	2636	0.485899	0.522498	HPA:0380522	HPA	placenta; trophoblastic cells[‚â•Medium]	11006	537	HPA:0380521
31083	query_1	TRUE	2.71655e-06	5158	5425	2691	0.496037	0.521714	HPA:0270351	HPA	kidney; cells in glomeruli[‚â•Low]	11006	411	HPA:0270000
31084	query_1	TRUE	3.14136e-06	887	5425	518	0.0954839	0.583991	HPA:0301362	HPA	lung; alveolar cells type I[‚â•Medium]	11006	448	HPA:0301361
31085	query_1	TRUE	3.16683e-06	7868	5425	4012	0.739539	0.509914	HPA:0480000	HPA	small intestine	11006	725	HPA:0000000
31086	query_1	TRUE	3.61161e-06	7189	5425	3684	0.679078	0.51245	HPA:0320000	HPA	nasopharynx	11006	466	HPA:0000000
31087	query_1	TRUE	4.0882e-06	6811	5425	3500	0.645161	0.513875	HPA:0160051	HPA	endometrium 1; glandular cells[‚â•Low]	11006	310	HPA:0160000
31088	query_1	TRUE	4.1194e-06	7120	5425	3650	0.672811	0.51264	HPA:0590051	HPA	thyroid gland; glandular cells[‚â•Low]	11006	839	HPA:0590000
31089	query_1	TRUE	4.1194e-06	7120	5425	3650	0.672811	0.51264	HPA:0590000	HPA	thyroid gland	11006	838	HPA:0000000
31090	query_1	TRUE	4.42462e-06	6822	5425	3505	0.646083	0.513779	HPA:0250000	HPA	hippocampus	11006	381	HPA:0000000
31091	query_1	TRUE	4.50701e-06	8228	5425	4183	0.77106	0.508386	HPA:0270000	HPA	kidney	11006	407	HPA:0000000
31092	query_1	TRUE	5.21161e-06	7891	5425	4021	0.741198	0.509568	HPA:0150000	HPA	duodenum	11006	256	HPA:0000000
31093	query_1	TRUE	5.25033e-06	4070	5425	2147	0.39576	0.527518	HPA:0160251	HPA	endometrium 1; cells in endometrial stroma[‚â•Low]	11006	307	HPA:0160000
31094	query_1	TRUE	5.47577e-06	6342	5425	3270	0.602765	0.51561	HPA:0540052	HPA	stomach 1; glandular cells[‚â•Medium]	11006	784	HPA:0540051
31095	query_1	TRUE	5.86775e-06	4123	5425	2173	0.400553	0.527043	HPA:0510651	HPA	soft tissue 2; fibroblasts[‚â•Low]	11006	765	HPA:0510000
31096	query_1	TRUE	6.32232e-06	5354	5425	2784	0.51318	0.519985	HPA:0500000	HPA	soft tissue 1	11006	751	HPA:0000000
31097	query_1	TRUE	6.34475e-06	4988	5425	2603	0.479816	0.521852	HPA:0100132	HPA	cerebral cortex; neuronal cells[‚â•Medium]	11006	190	HPA:0100131
31098	query_1	TRUE	6.52505e-06	6805	5425	3495	0.64424	0.513593	HPA:0050051	HPA	breast; glandular cells[‚â•Low]	11006	58	HPA:0050000
31099	query_1	TRUE	7.18996e-06	5977	5425	3090	0.569585	0.516982	HPA:0600431	HPA	tonsil; germinal center cells[‚â•Low]	11006	843	HPA:0600000
31100	query_1	TRUE	8.34978e-06	5037	5425	2626	0.484055	0.521342	HPA:0130241	HPA	colon; peripheral nerve/ganglion[‚â•Low]	11006	240	HPA:0130000
31101	query_1	TRUE	8.53837e-06	5446	5425	2828	0.52129	0.51928	HPA:0490691	HPA	smooth muscle; smooth muscle cells[‚â•Low]	11006	748	HPA:0490000
31102	query_1	TRUE	8.53837e-06	5446	5425	2828	0.52129	0.51928	HPA:0490000	HPA	smooth muscle	11006	747	HPA:0000000
31103	query_1	TRUE	9.56719e-06	7421	5425	3792	0.698986	0.510982	HPA:0060000	HPA	bronchus	11006	64	HPA:0000000
31104	query_1	TRUE	1.03127e-05	6606	5425	3396	0.625991	0.514078	HPA:0220052	HPA	gallbladder; glandular cells[‚â•Medium]	11006	362	HPA:0220051
31105	query_1	TRUE	1.4689e-05	7821	5425	3983	0.734194	0.50927	HPA:0030000	HPA	appendix	11006	22	HPA:0000000
31106	query_1	TRUE	1.81198e-05	3084	5425	1646	0.30341	0.533722	HPA:0270352	HPA	kidney; cells in glomeruli[‚â•Medium]	11006	412	HPA:0270351
31107	query_1	TRUE	1.96035e-05	1233	5425	696	0.128295	0.564477	HPA:0301372	HPA	lung; alveolar cells type II[‚â•Medium]	11006	451	HPA:0301371
31108	query_1	TRUE	2.53611e-05	7370	5425	3763	0.693641	0.510583	HPA:0300000	HPA	lung	11006	443	HPA:0000000
31109	query_1	TRUE	2.5691e-05	4353	5425	2281	0.420461	0.524006	HPA:0330222	HPA	oral mucosa; squamous epithelial cells[‚â•Medium]	11006	490	HPA:0330221
31110	query_1	TRUE	2.66813e-05	4229	5425	2219	0.409032	0.52471	HPA:0500651	HPA	soft tissue 1; fibroblasts[‚â•Low]	11006	755	HPA:0500000
31111	query_1	TRUE	3.10279e-05	7965	5425	4049	0.746359	0.508349	HPA:0400000	HPA	rectum	11006	543	HPA:0000000
31112	query_1	TRUE	3.1577e-05	6935	5425	3551	0.654562	0.51204	HPA:0350471	HPA	pancreas; exocrine glandular cells[‚â•Low]	11006	500	HPA:0350000
31113	query_1	TRUE	3.17313e-05	1091	5425	620	0.114286	0.568286	HPA:0301361	HPA	lung; alveolar cells type I[‚â•Low]	11006	447	HPA:0300000
31114	query_1	TRUE	3.22131e-05	6779	5425	3475	0.640553	0.512612	HPA:0300411	HPA	lung; macrophages[‚â•Low]	11006	456	HPA:0300000
31115	query_1	TRUE	3.24355e-05	3703	5425	1955	0.360369	0.52795	HPA:0460672	HPA	skin 1; melanocytes[‚â•Medium]	11006	668	HPA:0460671
31116	query_1	TRUE	3.29857e-05	6353	5425	3267	0.602212	0.514245	HPA:0380521	HPA	placenta; trophoblastic cells[‚â•Low]	11006	536	HPA:0380000
31117	query_1	TRUE	3.45847e-05	6714	5425	3443	0.634654	0.512809	HPA:0170051	HPA	endometrium 2; glandular cells[‚â•Low]	11006	317	HPA:0170000
31118	query_1	TRUE	4.00628e-05	7457	5425	3803	0.701014	0.509991	HPA:0210000	HPA	fallopian tube	11006	341	HPA:0000000
31119	query_1	TRUE	4.11532e-05	1533	5425	850	0.156682	0.554468	HPA:0301371	HPA	lung; alveolar cells type II[‚â•Low]	11006	450	HPA:0300000
31120	query_1	TRUE	4.33154e-05	2722	5425	1459	0.26894	0.536003	HPA:0500652	HPA	soft tissue 1; fibroblasts[‚â•Medium]	11006	756	HPA:0500651
31121	query_1	TRUE	4.5085e-05	6922	5425	3543	0.653088	0.511846	HPA:0630000	HPA	cervix	11006	201	HPA:0000000
31122	query_1	TRUE	4.82621e-05	6275	5425	3227	0.594839	0.514263	HPA:0550052	HPA	stomach 2; glandular cells[‚â•Medium]	11006	788	HPA:0550051
31123	query_1	TRUE	6.13138e-05	5297	5425	2745	0.505991	0.518218	HPA:0350472	HPA	pancreas; exocrine glandular cells[‚â•Medium]	11006	501	HPA:0350471
31124	query_1	TRUE	6.29646e-05	5992	5425	3087	0.569032	0.515187	HPA:0620221	HPA	vagina; squamous epithelial cells[‚â•Low]	11006	857	HPA:0620000
31125	query_1	TRUE	6.29646e-05	5992	5425	3087	0.569032	0.515187	HPA:0620000	HPA	vagina	11006	856	HPA:0000000
31126	query_1	TRUE	6.30517e-05	5571	5425	2880	0.530876	0.516963	HPA:0090161	HPA	cerebellum; Purkinje cells[‚â•Low]	11006	116	HPA:0090000
31127	query_1	TRUE	6.67845e-05	6741	5425	3453	0.636498	0.512239	HPA:0030051	HPA	appendix; glandular cells[‚â•Low]	11006	38	HPA:0030000
31128	query_1	TRUE	7.03221e-05	651	5425	384	0.0707834	0.589862	HPA:0300202	HPA	lung; endothelial cells[‚â•Medium]	11006	454	HPA:0300201
31129	query_1	TRUE	7.12051e-05	3511	5425	1855	0.341935	0.52834	HPA:0170251	HPA	endometrium 2; cells in endometrial stroma[‚â•Low]	11006	314	HPA:0170000
31130	query_1	TRUE	7.15117e-05	9008	5425	4543	0.837419	0.504329	HPA:0570000	HPA	testis	11006	803	HPA:0000000
31131	query_1	TRUE	9.44779e-05	4454	5425	2325	0.428571	0.522003	HPA:0090191	HPA	cerebellum; cells in molecular layer[‚â•Low]	11006	134	HPA:0090000
31132	query_1	TRUE	0.000106017	5688	5425	2935	0.541014	0.515999	HPA:0630051	HPA	cervix; glandular cells[‚â•Low]	11006	202	HPA:0630000
31133	query_1	TRUE	0.000112279	6057	5425	3116	0.574378	0.514446	HPA:0480052	HPA	small intestine; glandular cells[‚â•Medium]	11006	739	HPA:0480051
31134	query_1	TRUE	0.000116513	3430	5425	1812	0.334009	0.52828	HPA:0130242	HPA	colon; peripheral nerve/ganglion[‚â•Medium]	11006	241	HPA:0130241
31135	query_1	TRUE	0.000154501	7070	5425	3609	0.665253	0.510467	HPA:0480051	HPA	small intestine; glandular cells[‚â•Low]	11006	738	HPA:0480000
31136	query_1	TRUE	0.000154849	4222	5425	2207	0.40682	0.522738	HPA:0250132	HPA	hippocampus; neuronal cells[‚â•Medium]	11006	386	HPA:0250131
31137	query_1	TRUE	0.00015736	7400	5425	3769	0.694747	0.509324	HPA:0350000	HPA	pancreas	11006	499	HPA:0000000
31138	query_1	TRUE	0.000173561	7238	5425	3690	0.680184	0.509809	HPA:0460000	HPA	skin 1	11006	621	HPA:0000000
31139	query_1	TRUE	0.000178862	6671	5425	3414	0.629309	0.511767	HPA:0390051	HPA	prostate; glandular cells[‚â•Low]	11006	540	HPA:0390000
31140	query_1	TRUE	0.000178862	6671	5425	3414	0.629309	0.511767	HPA:0390000	HPA	prostate	11006	539	HPA:0000000
31141	query_1	TRUE	0.000181717	1208	5425	676	0.124608	0.559603	HPA:0380513	HPA	placenta; decidual cells[High]	11006	523	HPA:0380512
31142	query_1	TRUE	0.000204101	5198	5425	2690	0.495853	0.517507	HPA:0510000	HPA	soft tissue 2	11006	761	HPA:0000000
31143	query_1	TRUE	0.000206982	2489	5425	1334	0.245899	0.535958	HPA:0100202	HPA	cerebral cortex; endothelial cells[‚â•Medium]	11006	184	HPA:0100201
31144	query_1	TRUE	0.000208389	5931	5425	3051	0.562396	0.514416	HPA:0060101	HPA	bronchus; respiratory epithelial cells[‚â•Low]	11006	83	HPA:0060000
31145	query_1	TRUE	0.000235714	7099	5425	3621	0.667465	0.510072	HPA:0150051	HPA	duodenum; glandular cells[‚â•Low]	11006	272	HPA:0150000
31146	query_1	TRUE	0.000252103	5421	5425	2799	0.515945	0.516325	HPA:0340000	HPA	ovary	11006	492	HPA:0000000
31147	query_1	TRUE	0.00028846	507	5425	303	0.0558525	0.597633	HPA:0301363	HPA	lung; alveolar cells type I[High]	11006	449	HPA:0301362
31148	query_1	TRUE	0.00035294	662	5425	386	0.0711521	0.583082	HPA:0301373	HPA	lung; alveolar cells type II[High]	11006	452	HPA:0301372
31149	query_1	TRUE	0.000371051	6523	5425	3338	0.6153	0.511728	HPA:0310000	HPA	lymph node	11006	459	HPA:0000000
31150	query_1	TRUE	0.000415197	2063	5425	1114	0.205346	0.53999	HPA:0340462	HPA	ovary; ovarian stroma cells[‚â•Medium]	11006	497	HPA:0340461
31151	query_1	TRUE	0.000428518	6988	5425	3564	0.656959	0.510017	HPA:0130051	HPA	colon; glandular cells[‚â•Low]	11006	231	HPA:0130000
31152	query_1	TRUE	0.000479387	6107	5425	3133	0.577512	0.513018	HPA:0600441	HPA	tonsil; non-germinal center cells[‚â•Low]	11006	846	HPA:0600000
31153	query_1	TRUE	0.000564542	6956	5425	3547	0.653825	0.509919	HPA:0080000	HPA	caudate	11006	90	HPA:0000000
31154	query_1	TRUE	0.000600543	5977	5425	3068	0.56553	0.513301	HPA:0130052	HPA	colon; glandular cells[‚â•Medium]	11006	232	HPA:0130051
31155	query_1	TRUE	0.000626248	2787	5425	1480	0.272811	0.531037	HPA:0090192	HPA	cerebellum; cells in molecular layer[‚â•Medium]	11006	135	HPA:0090191
31156	query_1	TRUE	0.000707235	7018	5425	3576	0.659171	0.509547	HPA:0270361	HPA	kidney; cells in tubules[‚â•Low]	11006	414	HPA:0270000
31157	query_1	TRUE	0.000741679	5595	5425	2879	0.530691	0.514567	HPA:0590052	HPA	thyroid gland; glandular cells[‚â•Medium]	11006	840	HPA:0590051
31158	query_1	TRUE	0.000764139	6053	5425	3104	0.572166	0.512804	HPA:0310441	HPA	lymph node; non-germinal center cells[‚â•Low]	11006	463	HPA:0310000
31159	query_1	TRUE	0.00082312	6009	5425	3082	0.568111	0.512897	HPA:0020052	HPA	adrenal gland; glandular cells[‚â•Medium]	11006	17	HPA:0020051
31160	query_1	TRUE	0.000832515	4545	5425	2359	0.434839	0.519032	HPA:0090181	HPA	cerebellum; cells in granular layer[‚â•Low]	11006	131	HPA:0090000
31161	query_1	TRUE	0.000851608	7057	5425	3594	0.662488	0.509282	HPA:0400051	HPA	rectum; glandular cells[‚â•Low]	11006	562	HPA:0400000
31162	query_1	TRUE	0.000856351	3981	5425	2078	0.383041	0.521979	HPA:0340461	HPA	ovary; ovarian stroma cells[‚â•Low]	11006	496	HPA:0340000
31163	query_1	TRUE	0.000931017	6098	5425	3125	0.576037	0.512463	HPA:0150052	HPA	duodenum; glandular cells[‚â•Medium]	11006	273	HPA:0150051
31164	query_1	TRUE	0.00097395	5787	5425	2972	0.547834	0.513565	HPA:0320101	HPA	nasopharynx; respiratory epithelial cells[‚â•Low]	11006	485	HPA:0320000
31165	query_1	TRUE	0.00100324	5767	5425	2962	0.545991	0.513612	HPA:0210051	HPA	fallopian tube; glandular cells[‚â•Low]	11006	354	HPA:0210000
31166	query_1	TRUE	0.0010103	5499	5425	2830	0.521659	0.514639	HPA:0030052	HPA	appendix; glandular cells[‚â•Medium]	11006	39	HPA:0030051
31167	query_1	TRUE	0.00123991	5617	5425	2887	0.532166	0.513975	HPA:0351181	HPA	pancreas; pancreatic endocrine cells[‚â•Low]	11006	503	HPA:0350000
31168	query_1	TRUE	0.00132533	5101	5425	2632	0.485161	0.515977	HPA:0050052	HPA	breast; glandular cells[‚â•Medium]	11006	59	HPA:0050051
31169	query_1	TRUE	0.00174565	6099	5425	3122	0.575484	0.511887	HPA:0400052	HPA	rectum; glandular cells[‚â•Medium]	11006	563	HPA:0400051
31170	query_1	TRUE	0.00202184	2822	5425	1492	0.275023	0.528703	HPA:0570811	HPA	testis; spermatogonia cells[‚â•Low]	11006	828	HPA:0570000
31171	query_1	TRUE	0.00207564	6154	5425	3148	0.580276	0.511537	HPA:0080131	HPA	caudate; neuronal cells[‚â•Low]	11006	94	HPA:0080000
31172	query_1	TRUE	0.00220493	3591	5425	1878	0.346175	0.522974	HPA:0380512	HPA	placenta; decidual cells[‚â•Medium]	11006	522	HPA:0380511
31173	query_1	TRUE	0.00231667	108	5425	76	0.0140092	0.703704	HPA:0400652	HPA	rectum; fibroblasts[‚â•Medium]	11006	560	HPA:0400651
31174	query_1	TRUE	0.00237269	4847	5425	2503	0.461382	0.516402	HPA:0380511	HPA	placenta; decidual cells[‚â•Low]	11006	521	HPA:0380000
31175	query_1	TRUE	0.00256903	5230	5425	2692	0.496221	0.514723	HPA:0430052	HPA	seminal vesicle; glandular cells[‚â•Medium]	11006	605	HPA:0430051
31176	query_1	TRUE	0.00266165	4695	5425	2427	0.447373	0.516933	HPA:0210052	HPA	fallopian tube; glandular cells[‚â•Medium]	11006	355	HPA:0210051
31177	query_1	TRUE	0.00305084	122	5425	84	0.0154839	0.688525	HPA:0400651	HPA	rectum; fibroblasts[‚â•Low]	11006	559	HPA:0400000
31178	query_1	TRUE	0.00340414	6323	5425	3228	0.595023	0.510517	HPA:0241101	HPA	heart muscle; cardiomyocytes[‚â•Low]	11006	378	HPA:0240000
31179	query_1	TRUE	0.00340414	6323	5425	3228	0.595023	0.510517	HPA:0240000	HPA	heart muscle	11006	377	HPA:0000000
31180	query_1	TRUE	0.00360766	3297	5425	1728	0.318525	0.524113	HPA:0310432	HPA	lymph node; germinal center cells[‚â•Medium]	11006	461	HPA:0310431
31181	query_1	TRUE	0.00376505	6893	5425	3506	0.646267	0.508632	HPA:0420051	HPA	salivary gland; glandular cells[‚â•Low]	11006	600	HPA:0420000
31182	query_1	TRUE	0.00376505	6893	5425	3506	0.646267	0.508632	HPA:0420000	HPA	salivary gland	11006	599	HPA:0000000
31183	query_1	TRUE	0.00390521	6486	5425	3307	0.609585	0.509867	HPA:0040000	HPA	bone marrow	11006	50	HPA:0000000
31184	query_1	TRUE	0.00390521	6486	5425	3307	0.609585	0.509867	HPA:0040081	HPA	bone marrow; hematopoietic cells[‚â•Low]	11006	51	HPA:0040000
31185	query_1	TRUE	0.00392194	1798	5425	969	0.178618	0.538932	HPA:0170252	HPA	endometrium 2; cells in endometrial stroma[‚â•Medium]	11006	315	HPA:0170251
31186	query_1	TRUE	0.00521739	2780	5425	1466	0.27023	0.527338	HPA:0050011	HPA	breast; adipocytes[‚â•Low]	11006	55	HPA:0050000
31187	query_1	TRUE	0.0054441	2614	5425	1382	0.254747	0.528692	HPA:0510652	HPA	soft tissue 2; fibroblasts[‚â•Medium]	11006	766	HPA:0510651
31188	query_1	TRUE	0.00550119	2229	5425	1187	0.218802	0.532526	HPA:0010012	HPA	adipose tissue; adipocytes[‚â•Medium]	11006	4	HPA:0010011
31189	query_1	TRUE	0.00575429	7171	5425	3639	0.670783	0.507461	HPA:0570731	HPA	testis; Leydig cells[‚â•Low]	11006	804	HPA:0570000
31190	query_1	TRUE	0.00595656	4767	5425	2458	0.453088	0.515628	HPA:0320102	HPA	nasopharynx; respiratory epithelial cells[‚â•Medium]	11006	486	HPA:0320101
31191	query_1	TRUE	0.00643942	7413	5425	3756	0.69235	0.506677	HPA:0020000	HPA	adrenal gland	11006	6	HPA:0000000
31192	query_1	TRUE	0.00653234	4138	5425	2145	0.395392	0.518366	HPA:0250121	HPA	hippocampus; glial cells[‚â•Low]	11006	382	HPA:0250000
31193	query_1	TRUE	0.00667897	7029	5425	3569	0.65788	0.507754	HPA:0470000	HPA	skin 2	11006	676	HPA:0000000
31194	query_1	TRUE	0.00710495	1446	5425	786	0.144885	0.543568	HPA:0500112	HPA	soft tissue 1; chondrocytes[‚â•Medium]	11006	753	HPA:0500111
31195	query_1	TRUE	0.00714745	5660	5425	2898	0.534194	0.512014	HPA:0050091	HPA	breast; myoepithelial cells[‚â•Low]	11006	61	HPA:0050000
31196	query_1	TRUE	0.00715922	7406	5425	3752	0.691613	0.506616	HPA:0020051	HPA	adrenal gland; glandular cells[‚â•Low]	11006	16	HPA:0020000
31197	query_1	TRUE	0.00774614	3777	5425	1964	0.362028	0.519989	HPA:0050092	HPA	breast; myoepithelial cells[‚â•Medium]	11006	62	HPA:0050091
31198	query_1	TRUE	0.00783288	1338	5425	730	0.134562	0.54559	HPA:0570813	HPA	testis; spermatogonia cells[High]	11006	830	HPA:0570812
31199	query_1	TRUE	0.0107269	5055	5425	2597	0.47871	0.513749	HPA:0310431	HPA	lymph node; germinal center cells[‚â•Low]	11006	460	HPA:0310000
31200	query_1	TRUE	0.0108977	4124	5425	2135	0.393548	0.517701	HPA:0090162	HPA	cerebellum; Purkinje cells[‚â•Medium]	11006	117	HPA:0090161
31201	query_1	TRUE	0.0109038	7193	5425	3646	0.672074	0.506882	HPA:0090000	HPA	cerebellum	11006	103	HPA:0000000
31202	query_1	TRUE	0.0120533	4919	5425	2529	0.466175	0.514129	HPA:0100121	HPA	cerebral cortex; glial cells[‚â•Low]	11006	186	HPA:0100000
31203	query_1	TRUE	0.0122154	2290	5425	1214	0.223779	0.530131	HPA:0570801	HPA	testis; sertoli cells[‚â•Low]	11006	825	HPA:0570000
31204	query_1	TRUE	0.0136339	3934	5425	2039	0.375853	0.518302	HPA:0010011	HPA	adipose tissue; adipocytes[‚â•Low]	11006	3	HPA:0010000
31205	query_1	TRUE	0.0136339	3934	5425	2039	0.375853	0.518302	HPA:0010000	HPA	adipose tissue	11006	2	HPA:0000000
31206	query_1	TRUE	0.0155997	4042	5425	2092	0.385622	0.517566	HPA:0620222	HPA	vagina; squamous epithelial cells[‚â•Medium]	11006	858	HPA:0620221
31207	query_1	TRUE	0.0178095	4930	5425	2532	0.466728	0.51359	HPA:0060102	HPA	bronchus; respiratory epithelial cells[‚â•Medium]	11006	84	HPA:0060101
31208	query_1	TRUE	0.0198754	2374	5425	1254	0.231152	0.528222	HPA:0570812	HPA	testis; spermatogonia cells[‚â•Medium]	11006	829	HPA:0570811
31209	query_1	TRUE	0.0234503	1489	5425	803	0.148018	0.539288	HPA:0050012	HPA	breast; adipocytes[‚â•Medium]	11006	56	HPA:0050011
31210	query_1	TRUE	0.0238638	3981	5425	2059	0.379539	0.517207	HPA:0310442	HPA	lymph node; non-germinal center cells[‚â•Medium]	11006	464	HPA:0310441
31211	query_1	TRUE	0.0240311	3957	5425	2047	0.377327	0.517311	HPA:0460641	HPA	skin 1; Langerhans[‚â•Low]	11006	622	HPA:0460000
31212	query_1	TRUE	0.0241294	1724	5425	923	0.170138	0.535383	HPA:0570762	HPA	testis; pachytene spermatocytes[‚â•Medium]	11006	814	HPA:0570761
31213	query_1	TRUE	0.0243168	4726	5425	2429	0.447742	0.513965	HPA:0030071	HPA	appendix; lymphoid tissue[‚â•Low]	11006	44	HPA:0030000
31214	query_1	TRUE	0.0246893	293	5425	177	0.0326267	0.604096	HPA:0300203	HPA	lung; endothelial cells[High]	11006	455	HPA:0300202
31215	query_1	TRUE	0.0268113	4806	5425	2468	0.454931	0.513525	HPA:0390052	HPA	prostate; glandular cells[‚â•Medium]	11006	541	HPA:0390051
31216	query_1	TRUE	0.0276129	5144	5425	2635	0.485714	0.512247	HPA:0160052	HPA	endometrium 1; glandular cells[‚â•Medium]	11006	311	HPA:0160051
31217	query_1	TRUE	0.0320186	3192	5425	1663	0.306544	0.52099	HPA:0510701	HPA	soft tissue 2; peripheral nerve[‚â•Low]	11006	768	HPA:0510000
31218	query_1	TRUE	0.0342064	2184	5425	1155	0.212903	0.528846	HPA:0500111	HPA	soft tissue 1; chondrocytes[‚â•Low]	11006	752	HPA:0500000
31219	query_1	TRUE	0.0366587	4572	5425	2350	0.43318	0.513998	HPA:0080121	HPA	caudate; glial cells[‚â•Low]	11006	91	HPA:0080000
31220	query_1	TRUE	0.0372325	63	5425	46	0.00847926	0.730159	HPA:0400653	HPA	rectum; fibroblasts[High]	11006	561	HPA:0400652
31221	query_1	TRUE	0.0375417	5452	5425	2785	0.513364	0.510822	HPA:0630221	HPA	cervix; squamous epithelial cells[‚â•Low]	11006	205	HPA:0630000
31222	query_1	TRUE	0.039918	4094	5425	2112	0.389309	0.515877	HPA:0600432	HPA	tonsil; germinal center cells[‚â•Medium]	11006	844	HPA:0600431
31223	query_1	TRUE	0.0416033	2928	5425	1529	0.281843	0.522199	HPA:0090182	HPA	cerebellum; cells in granular layer[‚â•Medium]	11006	132	HPA:0090181
31224	query_1	TRUE	0.0436243	1350	5425	729	0.134378	0.54	HPA:0500702	HPA	soft tissue 1; peripheral nerve[‚â•Medium]	11006	759	HPA:0500701
31851	query_1	TRUE	0.00158395	150	3718	95	0.0255514	0.633333	KEGG:03040	KEGG	Spliceosome	8091	215	KEGG:00000
31852	query_1	TRUE	0.00542187	170	3718	104	0.027972	0.611765	KEGG:04310	KEGG	Wnt signaling pathway	8091	293	KEGG:00000
31853	query_1	TRUE	0.0184518	168	3718	101	0.0271651	0.60119	KEGG:04141	KEGG	Protein processing in endoplasmic reticulum	8091	273	KEGG:00000
31854	query_1	TRUE	0.0348332	108	3718	68	0.0182894	0.62963	KEGG:03013	KEGG	Nucleocytoplasmic transport	8091	209	KEGG:00000
31855	query_1	TRUE	0.0379475	63	3718	43	0.0115654	0.68254	KEGG:05217	KEGG	Basal cell carcinoma	8091	461	KEGG:00000
32204	query_1	TRUE	0.00554875	393	7317	237	0.0323903	0.603053	MIRNA:hsa-miR-149-5p	MIRNA	hsa-miR-149-5p	14850	278	MIRNA:000000
32205	query_1	TRUE	0.0296158	128	7317	86	0.0117535	0.671875	MIRNA:hsa-miR-342-5p	MIRNA	hsa-miR-342-5p	14850	702	MIRNA:000000
32206	query_1	TRUE	0.0368715	296	7317	180	0.0246002	0.608108	MIRNA:hsa-miR-324-5p	MIRNA	hsa-miR-324-5p	14850	676	MIRNA:000000
34846	query_1	TRUE	2.89896e-07	679	5126	400	0.0780336	0.589102	REAC:R-HSA-1640170	REAC	Cell Cycle	10777	308	REAC:0000000
34847	query_1	TRUE	4.53317e-05	549	5126	321	0.0626219	0.584699	REAC:R-HSA-69278	REAC	Cell Cycle, Mitotic	10777	310	REAC:R-HSA-1640170
34848	query_1	TRUE	0.000149831	237	5126	151	0.0294577	0.637131	REAC:R-HSA-72203	REAC	Processing of Capped Intron-Containing Pre-mRNA	10777	1706	REAC:R-HSA-8953854
34849	query_1	TRUE	0.000456745	186	5126	121	0.0236052	0.650538	REAC:R-HSA-72172	REAC	mRNA Splicing	10777	2565	REAC:R-HSA-72203
34850	query_1	TRUE	0.000667743	178	5126	116	0.0226297	0.651685	REAC:R-HSA-72163	REAC	mRNA Splicing - Major Pathway	10777	2566	REAC:R-HSA-72172
34851	query_1	TRUE	0.00101781	109	5126	76	0.0148264	0.697248	REAC:R-HSA-69618	REAC	Mitotic Spindle Checkpoint	10777	1406	REAC:R-HSA-69620
34852	query_1	TRUE	0.00271787	92	5126	65	0.0126805	0.706522	REAC:R-HSA-141424	REAC	Amplification of signal from the kinetochores	10777	138	REAC:R-HSA-69618
34853	query_1	TRUE	0.00271787	92	5126	65	0.0126805	0.706522	REAC:R-HSA-141444	REAC	Amplification of signal from unattached kinetochores via a MAD2 inhibitory signal	10777	137	REAC:R-HSA-141424
34854	query_1	TRUE	0.00402124	228	5126	141	0.0275068	0.618421	REAC:R-HSA-68882	REAC	Mitotic Anaphase	10777	1399	REAC:R-HSA-2555396
34855	query_1	TRUE	0.005593	229	5126	141	0.0275068	0.615721	REAC:R-HSA-2555396	REAC	Mitotic Metaphase and Anaphase	10777	1402	REAC:R-HSA-68886
34856	query_1	TRUE	0.00645859	123	5126	82	0.0159969	0.666667	REAC:R-HSA-2500257	REAC	Resolution of Sister Chromatid Cohesion	10777	1962	REAC:R-HSA-68877
34857	query_1	TRUE	0.00953881	702	5126	387	0.0754975	0.551282	REAC:R-HSA-194315	REAC	Signaling by Rho GTPases	10777	2179	REAC:R-HSA-9716542
34858	query_1	TRUE	0.0111545	319	5126	188	0.0366758	0.589342	REAC:R-HSA-195258	REAC	RHO GTPase Effectors	10777	1754	REAC:R-HSA-194315
34859	query_1	TRUE	0.0114328	289	5126	172	0.0335544	0.595156	REAC:R-HSA-69620	REAC	Cell Cycle Checkpoints	10777	309	REAC:R-HSA-1640170
34860	query_1	TRUE	0.0118657	717	5126	394	0.0768631	0.549512	REAC:R-HSA-9716542	REAC	Signaling by Rho GTPases, Miro GTPases and RHOBTB3	10777	2180	REAC:R-HSA-162582
34861	query_1	TRUE	0.0182606	136	5126	88	0.0171674	0.647059	REAC:R-HSA-5663220	REAC	RHO GTPases Activate Formins	10777	1756	REAC:R-HSA-195258
34862	query_1	TRUE	0.019174	661	5126	364	0.0710105	0.550681	REAC:R-HSA-8953854	REAC	Metabolism of RNA	10777	1343	REAC:0000000
34863	query_1	TRUE	0.0284945	188	5126	116	0.0226297	0.617021	REAC:R-HSA-2467813	REAC	Separation of Sister Chromatids	10777	2081	REAC:R-HSA-68882
34864	query_1	TRUE	0.0373095	809	5126	437	0.0852517	0.540173	REAC:R-HSA-1280218	REAC	Adaptive Immune System	10777	113	REAC:R-HSA-168256
34865	query_1	TRUE	0.0455904	115	5126	75	0.0146313	0.652174	REAC:R-HSA-9648025	REAC	EML4 and NUDC in mitotic spindle formation	10777	779	REAC:R-HSA-68877
37167	query_1	TRUE	3.98391e-29	16020	9233	7724	0.836564	0.482147	TF:M12599_1	TF	Factor: E2F4; motif: YCCCGCCNCNNSSNNSNN; match class: 1	20012	1515	TF:M12599
37168	query_1	TRUE	4.75607e-29	14291	9233	6970	0.754901	0.48772	TF:M09894_1	TF	Factor: E2F-4; motif: SNGGGCGGGAANN; match class: 1	20012	1511	TF:M09894
37169	query_1	TRUE	5.52642e-29	10683	9233	5345	0.578902	0.500328	TF:M00695	TF	Factor: ETF; motif: GVGGMGG	20012	2164	TF:M00000
37170	query_1	TRUE	2.32279e-25	15212	9233	7352	0.796274	0.483303	TF:M10438_1	TF	Factor: ZF5; motif: GGSGCGCGS; match class: 1	20012	9227	TF:M10438
37171	query_1	TRUE	5.64424e-25	14451	9233	7015	0.759775	0.485434	TF:M00716_1	TF	Factor: ZF5; motif: GSGCGCGR; match class: 1	20012	9223	TF:M00716
37172	query_1	TRUE	1.63723e-24	10475	9233	5218	0.565147	0.498138	TF:M00803_1	TF	Factor: E2F; motif: GGCGSG; match class: 1	20012	1549	TF:M00803
37173	query_1	TRUE	4.82278e-24	15329	9233	7395	0.800931	0.482419	TF:M08526_1	TF	Factor: E2F-3:HES-7; motif: NNNSGCGCSNNNNNCRCGYGNN; match class: 1	20012	1483	TF:M08526
37174	query_1	TRUE	2.45219e-23	17521	9233	8331	0.902307	0.475487	TF:M12599	TF	Factor: E2F4; motif: YCCCGCCNCNNSSNNSNN	20012	1514	TF:M00000
37175	query_1	TRUE	1.76701e-22	12643	9233	6190	0.670421	0.489599	TF:M11531_1	TF	Factor: E2F-2; motif: GCGCGCGCGYW; match class: 1	20012	1473	TF:M11531
37176	query_1	TRUE	2.98056e-22	16261	9233	7789	0.843604	0.478999	TF:M11018_1	TF	Factor: IRX-1; motif: NACRYNNNNNNNNRYGNN; match class: 1	20012	4375	TF:M11018
37177	query_1	TRUE	5.61827e-22	13508	9233	6575	0.71212	0.486749	TF:M02089	TF	Factor: E2F-3; motif: GGCGGGN	20012	1496	TF:M00000
37178	query_1	TRUE	5.90346e-22	16581	9233	7925	0.858334	0.477957	TF:M09636	TF	Factor: MAZ; motif: GGGMGGGGSSGGGGGGGGGGGG	20012	4992	TF:M00000
37179	query_1	TRUE	6.50576e-22	15607	9233	7503	0.812629	0.480746	TF:M08525_1	TF	Factor: E2F-1:HES-7; motif: GGCRCGTGSYNNWNGGCGCSM; match class: 1	20012	1433	TF:M08525
37180	query_1	TRUE	6.56506e-22	16556	9233	7914	0.857143	0.478014	TF:M09894	TF	Factor: E2F-4; motif: SNGGGCGGGAANN	20012	1510	TF:M00000
37181	query_1	TRUE	2.02002e-21	14426	9233	6980	0.755984	0.483849	TF:M09636_1	TF	Factor: MAZ; motif: GGGMGGGGSSGGGGGGGGGGGG; match class: 1	20012	4993	TF:M09636
37182	query_1	TRUE	2.77042e-21	14826	9233	7156	0.775046	0.482666	TF:M11529_1	TF	Factor: E2F-2; motif: GCGCGCGCNCS; match class: 1	20012	1469	TF:M11529
37183	query_1	TRUE	5.02626e-21	13595	9233	6607	0.715585	0.485987	TF:M11531	TF	Factor: E2F-2; motif: GCGCGCGCGYW	20012	1472	TF:M00000
37184	query_1	TRUE	8.45569e-21	16613	9233	7932	0.859092	0.477457	TF:M11529	TF	Factor: E2F-2; motif: GCGCGCGCNCS	20012	1468	TF:M00000
37185	query_1	TRUE	1.04497e-20	17176	9233	8172	0.885086	0.47578	TF:M08526	TF	Factor: E2F-3:HES-7; motif: NNNSGCGCSNNNNNCRCGYGNN	20012	1482	TF:M00000
37186	query_1	TRUE	2.45832e-20	9627	9233	4795	0.519333	0.498078	TF:M02089_1	TF	Factor: E2F-3; motif: GGCGGGN; match class: 1	20012	1497	TF:M02089
37187	query_1	TRUE	2.46575e-20	13497	9233	6558	0.710278	0.485886	TF:M00803	TF	Factor: E2F; motif: GGCGSG	20012	1548	TF:M00000
37188	query_1	TRUE	2.88143e-20	11135	9233	5488	0.59439	0.49286	TF:M07206_1	TF	Factor: E2F-1; motif: NGGGCGGGARV; match class: 1	20012	1439	TF:M07206
37189	query_1	TRUE	3.73547e-20	16708	9233	7969	0.8631	0.476957	TF:M07039	TF	Factor: ETF; motif: CCCCGCCCCYN	20012	2166	TF:M00000
37190	query_1	TRUE	1.05085e-19	7207	9233	3660	0.396404	0.50784	TF:M00695_1	TF	Factor: ETF; motif: GVGGMGG; match class: 1	20012	2165	TF:M00695
37191	query_1	TRUE	1.23311e-19	13482	9233	6546	0.708979	0.485536	TF:M11603_1	TF	Factor: TCF-1; motif: ACATCGRGRCGCTGW; match class: 1	20012	8411	TF:M11603
37192	query_1	TRUE	1.24824e-19	13853	9233	6712	0.726958	0.484516	TF:M09892	TF	Factor: E2F-1; motif: NNNNGGCGGGAARN	20012	1440	TF:M00000
37193	query_1	TRUE	1.52524e-19	16438	9233	7849	0.850103	0.477491	TF:M00716	TF	Factor: ZF5; motif: GSGCGCGR	20012	9222	TF:M00000
37194	query_1	TRUE	1.7877e-19	14927	9233	7188	0.778512	0.481544	TF:M11530	TF	Factor: E2F-2; motif: NWTTTGGCGCCAWWNN	20012	1470	TF:M00000
37195	query_1	TRUE	9.50584e-19	12713	9233	6193	0.670746	0.487139	TF:M00333_1	TF	Factor: ZF5; motif: NRNGNGCGCGCWN; match class: 1	20012	9235	TF:M00333
37196	query_1	TRUE	1.52618e-18	12480	9233	6086	0.659157	0.48766	TF:M04515_1	TF	Factor: E2F-1; motif: WWTGGCGCCAAA; match class: 1	20012	1435	TF:M04515
37197	query_1	TRUE	1.62532e-18	14354	9233	6927	0.750244	0.482583	TF:M12597	TF	Factor: E2F1; motif: GSGCGGGAAN	20012	1444	TF:M00000
37198	query_1	TRUE	2.31688e-18	10508	9233	5185	0.561573	0.493434	TF:M04869_1	TF	Factor: Egr-1; motif: GCGCATGCG; match class: 1	20012	1609	TF:M04869
37199	query_1	TRUE	3.45684e-18	10509	9233	5184	0.561464	0.493291	TF:M00196	TF	Factor: Sp1; motif: NGGGGGCGGGGYN	20012	7854	TF:M00000
37200	query_1	TRUE	4.59869e-18	14907	9233	7169	0.776454	0.480915	TF:M07206	TF	Factor: E2F-1; motif: NGGGCGGGARV	20012	1438	TF:M00000
37201	query_1	TRUE	4.78167e-18	11672	9233	5715	0.618975	0.489633	TF:M04516	TF	Factor: E2F-1; motif: TTTGGCGCCAAA	20012	1436	TF:M00000
37202	query_1	TRUE	5.14307e-18	11335	9233	5561	0.602296	0.490604	TF:M11601_1	TF	Factor: TCF-1; motif: ACATCGRGRCGCTGW; match class: 1	20012	8407	TF:M11601
37203	query_1	TRUE	7.42716e-18	16562	9233	7892	0.85476	0.476512	TF:M10438	TF	Factor: ZF5; motif: GGSGCGCGS	20012	9226	TF:M00000
37204	query_1	TRUE	7.85542e-18	10705	9233	5271	0.570887	0.492387	TF:M00932	TF	Factor: Sp1; motif: NNGGGGCGGGGNN	20012	7852	TF:M00000
37205	query_1	TRUE	1.19992e-17	11899	9233	5815	0.629806	0.488697	TF:M09826	TF	Factor: BTEB3; motif: CCNNSCCNSCCCCKCCCCC	20012	626	TF:M00000
37206	query_1	TRUE	1.33081e-17	17424	9233	8260	0.894617	0.474059	TF:M08525	TF	Factor: E2F-1:HES-7; motif: GGCRCGTGSYNNWNGGCGCSM	20012	1432	TF:M00000
37207	query_1	TRUE	1.56569e-17	15544	9233	7446	0.806455	0.479027	TF:M04826_1	TF	Factor: p300; motif: ACNTCCG; match class: 1	20012	1941	TF:M04826
37208	query_1	TRUE	2.55893e-17	13761	9233	6653	0.720568	0.483468	TF:M11530_1	TF	Factor: E2F-2; motif: NWTTTGGCGCCAWWNN; match class: 1	20012	1471	TF:M11530
37209	query_1	TRUE	3.15921e-17	10786	9233	5303	0.574353	0.491656	TF:M10072	TF	Factor: sp4; motif: NNGNARGRGGCGGRGCNNRR	20012	7894	TF:M00000
37210	query_1	TRUE	3.16061e-17	11002	9233	5402	0.585075	0.491002	TF:M07250	TF	Factor: E2F-1; motif: NNNSSCGCSAANN	20012	1452	TF:M00000
37211	query_1	TRUE	3.46253e-17	15395	9233	7378	0.79909	0.479247	TF:M00333	TF	Factor: ZF5; motif: NRNGNGCGCGCWN	20012	9234	TF:M00000
37212	query_1	TRUE	3.93984e-17	10003	9233	4942	0.535254	0.494052	TF:M02036	TF	Factor: WT1; motif: CGCCCCCNCN	20012	8986	TF:M00000
37213	query_1	TRUE	4.07277e-17	10555	9233	5196	0.562764	0.492279	TF:M00931	TF	Factor: Sp1; motif: GGGGCGGGGC	20012	7856	TF:M00000
37214	query_1	TRUE	5.67784e-17	13053	9233	6332	0.685801	0.485099	TF:M04823	TF	Factor: E2F-4; motif: NNTTCCCGCCNN	20012	1506	TF:M00000
37215	query_1	TRUE	7.45598e-17	13660	9233	6604	0.71526	0.483455	TF:M04515	TF	Factor: E2F-1; motif: WWTGGCGCCAAA	20012	1434	TF:M00000
37216	query_1	TRUE	7.595e-17	13522	9233	6542	0.708545	0.483804	TF:M01240_1	TF	Factor: BEN; motif: CAGCGRNV; match class: 1	20012	503	TF:M01240
37217	query_1	TRUE	1.37953e-16	11515	9233	5631	0.609878	0.489014	TF:M04869	TF	Factor: Egr-1; motif: GCGCATGCG	20012	1608	TF:M00000
37218	query_1	TRUE	2.66908e-16	10699	9233	5255	0.569154	0.491167	TF:M08205_1	TF	Factor: E2F-1:Elk-1; motif: SGCGCSNNAMCGGAAGT; match class: 1	20012	1429	TF:M08205
37219	query_1	TRUE	3.41452e-16	13316	9233	6444	0.697931	0.483929	TF:M07380	TF	Factor: E2F-4; motif: NTTTCSCGCC	20012	1516	TF:M00000
37220	query_1	TRUE	4.82224e-16	10130	9233	4991	0.540561	0.492695	TF:M12597_1	TF	Factor: E2F1; motif: GSGCGGGAAN; match class: 1	20012	1445	TF:M12597
37221	query_1	TRUE	5.00257e-16	10931	9233	5359	0.580418	0.490257	TF:M07395	TF	Factor: Sp1; motif: NGGGGCGGGGN	20012	7848	TF:M00000
37222	query_1	TRUE	8.71118e-16	9955	9233	4908	0.531572	0.493019	TF:M00933	TF	Factor: Sp1; motif: CCCCGCCCCN	20012	7846	TF:M00000
37223	query_1	TRUE	8.71869e-16	11697	9233	5707	0.618109	0.487903	TF:M11882_1	TF	Factor: pax-6; motif: NYACGCNYSANYGMNCN; match class: 1	20012	6413	TF:M11882
37224	query_1	TRUE	8.99663e-16	10522	9233	5169	0.55984	0.491256	TF:M01104	TF	Factor: MOVO-B; motif: GNGGGGG	20012	5238	TF:M00000
37225	query_1	TRUE	1.4552e-15	8103	9233	4046	0.438211	0.499321	TF:M07354	TF	Factor: Egr-1; motif: GCGGGGGCGG	20012	1630	TF:M00000
37226	query_1	TRUE	1.49607e-15	12637	9233	6132	0.664139	0.485242	TF:M12351	TF	Factor: TIEG1; motif: NCCCNSNCCCCGCCCCC	20012	8782	TF:M00000
37227	query_1	TRUE	1.54199e-15	17286	9233	8189	0.886927	0.473736	TF:M11018	TF	Factor: IRX-1; motif: NACRYNNNNNNNNRYGNN	20012	4374	TF:M00000
37228	query_1	TRUE	2.17207e-15	15113	9233	7240	0.784144	0.479058	TF:M11601	TF	Factor: TCF-1; motif: ACATCGRGRCGCTGW	20012	8406	TF:M00000
37229	query_1	TRUE	5.14744e-15	14512	9233	6970	0.754901	0.480292	TF:M00986	TF	Factor: Churchill; motif: CGGGNN	20012	834	TF:M00000
37230	query_1	TRUE	5.31523e-15	8506	9233	4229	0.458031	0.497178	TF:M03893	TF	Factor: WT1; motif: GNGGGGGCGGGG	20012	8988	TF:M00000
37231	query_1	TRUE	9.5724e-15	10501	9233	5150	0.557782	0.490429	TF:M04516_1	TF	Factor: E2F-1; motif: TTTGGCGCCAAA; match class: 1	20012	1437	TF:M04516
37232	query_1	TRUE	1.69125e-14	14764	9233	7078	0.766598	0.479409	TF:M08205	TF	Factor: E2F-1:Elk-1; motif: SGCGCSNNAMCGGAAGT	20012	1428	TF:M00000
37233	query_1	TRUE	1.72282e-14	9710	9233	4783	0.518033	0.492585	TF:M11022	TF	Factor: IRX2a; motif: ACRYGNNNNACRYGT	20012	4384	TF:M00000
37234	query_1	TRUE	2.78339e-14	10654	9233	5216	0.56493	0.489581	TF:M00986_1	TF	Factor: Churchill; motif: CGGGNN; match class: 1	20012	835	TF:M00986
37235	query_1	TRUE	2.82118e-14	10417	9233	5107	0.553125	0.490256	TF:M09723	TF	Factor: BTEB1; motif: GGGGGCGGGGCNGSGGGNGS	20012	612	TF:M00000
37236	query_1	TRUE	1.08324e-13	9415	9233	4639	0.502437	0.492724	TF:M09892_1	TF	Factor: E2F-1; motif: NNNNGGCGGGAARN; match class: 1	20012	1441	TF:M09892
37237	query_1	TRUE	1.90357e-13	8724	9233	4316	0.467454	0.494727	TF:M10071	TF	Factor: Sp1; motif: NGGGGGCGGGGCCNGGGGGGGG	20012	7836	TF:M00000
37238	query_1	TRUE	2.32533e-13	9178	9233	4526	0.490198	0.493136	TF:M00428	TF	Factor: E2F-1; motif: NKTSSCGC	20012	1446	TF:M00000
37239	query_1	TRUE	2.79474e-13	8635	9233	4273	0.462796	0.494847	TF:M03807	TF	Factor: SP2; motif: GNNGGGGGCGGGGSN	20012	7880	TF:M00000
37240	query_1	TRUE	3.09458e-13	8709	9233	4307	0.466479	0.494546	TF:M01199	TF	Factor: RNF96; motif: BCCCGCRGCC	20012	7290	TF:M00000
37241	query_1	TRUE	3.84337e-13	13933	9233	6695	0.725116	0.480514	TF:M07039_1	TF	Factor: ETF; motif: CCCCGCCCCYN; match class: 1	20012	2167	TF:M07039
37242	query_1	TRUE	4.86402e-13	13014	9233	6280	0.680169	0.482557	TF:M08441_1	TF	Factor: AP-2gamma:Elk-1; motif: NGCCKNRGGSGRCGGAAGTG; match class: 1	20012	8589	TF:M08441
37243	query_1	TRUE	6.47431e-13	8209	9233	4071	0.440918	0.495919	TF:M07380_1	TF	Factor: E2F-4; motif: NTTTCSCGCC; match class: 1	20012	1517	TF:M07380
37244	query_1	TRUE	7.04819e-13	7895	9233	3924	0.424997	0.497023	TF:M03567	TF	Factor: Sp2; motif: NYSGCCCCGCCCCCY	20012	7878	TF:M00000
37245	query_1	TRUE	7.25683e-13	15803	9233	7525	0.815011	0.476175	TF:M11882	TF	Factor: pax-6; motif: NYACGCNYSANYGMNCN	20012	6412	TF:M00000
37246	query_1	TRUE	7.51427e-13	6588	9233	3310	0.358497	0.502429	TF:M12508	TF	Factor: EGR1; motif: NNMCGCCCACGCNN	20012	1628	TF:M00000
37247	query_1	TRUE	1.00312e-12	8018	9233	3980	0.431062	0.496383	TF:M00982	TF	Factor: KROX; motif: CCCGCCCCCRCCCC	20012	4612	TF:M00000
37248	query_1	TRUE	1.08011e-12	6986	9233	3496	0.378642	0.500429	TF:M01219	TF	Factor: SP1:SP3; motif: CCSCCCCCYCC	20012	7820	TF:M00000
37249	query_1	TRUE	1.20083e-12	6268	9233	3157	0.341926	0.503669	TF:M03896	TF	Factor: EGR1; motif: NACGCCCACGCANW	20012	1604	TF:M00000
37250	query_1	TRUE	1.30286e-12	4459	9233	2295	0.248565	0.514689	TF:M01199_1	TF	Factor: RNF96; motif: BCCCGCRGCC; match class: 1	20012	7291	TF:M01199
37251	query_1	TRUE	1.54049e-12	16641	9233	7890	0.854543	0.47413	TF:M11603	TF	Factor: TCF-1; motif: ACATCGRGRCGCTGW	20012	8410	TF:M00000
37252	query_1	TRUE	1.59003e-12	5671	9233	2873	0.311166	0.506613	TF:M07250_1	TF	Factor: E2F-1; motif: NNNSSCGCSAANN; match class: 1	20012	1453	TF:M07250
37253	query_1	TRUE	1.68622e-12	11147	9233	5425	0.587566	0.486678	TF:M11535	TF	Factor: E2F-4; motif: TTTTGGCGCCAWWN	20012	1512	TF:M00000
37254	query_1	TRUE	3.38595e-12	8488	9233	4194	0.45424	0.494109	TF:M07226	TF	Factor: SP1; motif: NCCCCKCCCCC	20012	7832	TF:M00000
37255	query_1	TRUE	3.58968e-12	7899	9233	3919	0.424456	0.496139	TF:M10435	TF	Factor: Sp2; motif: GGGGCGGGG	20012	7870	TF:M00000
37256	query_1	TRUE	3.64496e-12	11329	9233	5505	0.596231	0.485921	TF:M12227	TF	Factor: ZIC4; motif: NNCCNCCCRYNGYGN	20012	9372	TF:M00000
37257	query_1	TRUE	3.80453e-12	11111	9233	5405	0.5854	0.486455	TF:M07084	TF	Factor: E2F-4; motif: NGGCGGGAARN	20012	1508	TF:M00000
37258	query_1	TRUE	4.76058e-12	12184	9233	5894	0.638362	0.483749	TF:M00426	TF	Factor: E2F; motif: TTTSGCGS	20012	1554	TF:M00000
37259	query_1	TRUE	6.87038e-12	7674	9233	3811	0.412759	0.496612	TF:M08878	TF	Factor: EGR; motif: CGCCCCCGCNN	20012	1670	TF:M00000
37260	query_1	TRUE	9.37406e-12	7003	9233	3495	0.378534	0.499072	TF:M07329	TF	Factor: Osx; motif: CCNCCCCCNNN	20012	6218	TF:M00000
37261	query_1	TRUE	1.16274e-11	11712	9233	5675	0.614643	0.484546	TF:M04710_1	TF	Factor: CHD2; motif: TCTCGCGAG; match class: 1	20012	837	TF:M04710
37262	query_1	TRUE	1.17536e-11	8403	9233	4149	0.449366	0.493752	TF:M10530	TF	Factor: sp4; motif: NNNGCYCCGCCCCCY	20012	7896	TF:M00000
37263	query_1	TRUE	1.18331e-11	16835	9233	7968	0.862991	0.4733	TF:M01240	TF	Factor: BEN; motif: CAGCGRNV	20012	502	TF:M00000
37264	query_1	TRUE	1.26178e-11	13015	9233	6267	0.678761	0.481521	TF:M12160	TF	Factor: KLF15; motif: RCCMCRCCCMCN	20012	4550	TF:M00000
37265	query_1	TRUE	1.31334e-11	8890	9233	4375	0.473844	0.492126	TF:M12666	TF	Factor: SP1; motif: GGCCCCGCCCCCN	20012	7844	TF:M00000
37266	query_1	TRUE	1.62027e-11	11352	9233	5509	0.596664	0.485289	TF:M00425	TF	Factor: E2F; motif: TTTCGCGC	20012	1550	TF:M00000
37267	query_1	TRUE	2.53335e-11	7915	9233	3918	0.424347	0.495009	TF:M09970	TF	Factor: KLF3; motif: NNNNNNGGGCGGGGCNNGN	20012	4570	TF:M00000
37268	query_1	TRUE	2.90314e-11	18110	9233	8514	0.922127	0.470127	TF:M04826	TF	Factor: p300; motif: ACNTCCG	20012	1940	TF:M00000
37269	query_1	TRUE	2.91361e-11	15801	9233	7511	0.813495	0.47535	TF:M08207_1	TF	Factor: E2F-3:TBR2; motif: ANGTGYKANGGCGCSTTNNCRNNT; match class: 1	20012	1477	TF:M08207
37270	query_1	TRUE	3.4275e-11	6985	9233	3481	0.377017	0.498354	TF:M07615	TF	Factor: Sp3; motif: GGGGCGGGGSNN	20012	7890	TF:M00000
37271	query_1	TRUE	3.75292e-11	12723	9233	6130	0.663923	0.481805	TF:M12598	TF	Factor: E2F3; motif: NNRGMKGGAR	20012	1494	TF:M00000
37272	query_1	TRUE	4.7952e-11	8041	9233	3974	0.430413	0.494217	TF:M04823_1	TF	Factor: E2F-4; motif: NNTTCCCGCCNN; match class: 1	20012	1507	TF:M04823
37273	query_1	TRUE	6.32045e-11	10870	9233	5282	0.572078	0.485925	TF:M00189	TF	Factor: AP-2; motif: MKCCCSCNGGCG	20012	154	TF:M00000
37274	query_1	TRUE	6.43867e-11	8430	9233	4154	0.449908	0.492764	TF:M12351_1	TF	Factor: TIEG1; motif: NCCCNSNCCCCGCCCCC; match class: 1	20012	8783	TF:M12351
37275	query_1	TRUE	8.24289e-11	13422	9233	6443	0.697823	0.480033	TF:M11533	TF	Factor: E2F-1; motif: NTTTTGGCGCCAWWWN	20012	1442	TF:M00000
37276	query_1	TRUE	8.30793e-11	12240	9233	5907	0.63977	0.482598	TF:M02090	TF	Factor: E2F-4; motif: GCGGGAAANA	20012	1518	TF:M00000
37277	query_1	TRUE	8.3169e-11	9538	9233	4667	0.50547	0.489306	TF:M10426	TF	Factor: ctcf; motif: CCRSCAGGGGGCGCN	20012	1150	TF:M00000
37278	query_1	TRUE	8.82705e-11	8719	9233	4287	0.464313	0.491685	TF:M07277	TF	Factor: BTEB2; motif: RGGGNGKGGN	20012	624	TF:M00000
37279	query_1	TRUE	1.01254e-10	18954	9233	8863	0.959926	0.467606	TF:M01822_1	TF	Factor: CPBP; motif: SNCCCNN; match class: 1	20012	951	TF:M01822
37280	query_1	TRUE	1.15016e-10	8812	9233	4329	0.468862	0.491262	TF:M05439	TF	Factor: RREB-1; motif: GGGWCSA	20012	7342	TF:M00000
37281	query_1	TRUE	1.20376e-10	13918	9233	6665	0.721867	0.478876	TF:M03876	TF	Factor: Kaiso; motif: GCMGGGRGCRGS	20012	4524	TF:M00000
37282	query_1	TRUE	1.24104e-10	7652	9233	3788	0.410268	0.495034	TF:M09765	TF	Factor: SP1; motif: NRGKGGGCGGGGCN	20012	7834	TF:M00000
37283	query_1	TRUE	1.65747e-10	5525	9233	2785	0.301635	0.504072	TF:M12140	TF	Factor: Egr-1; motif: NNCRCCCMCGCNN	20012	1626	TF:M00000
37284	query_1	TRUE	1.82288e-10	7299	9233	3621	0.39218	0.496095	TF:M08208_1	TF	Factor: E2F-3:FOXI1; motif: NGACACCGCGCCCAC; match class: 1	20012	1479	TF:M08208
37285	query_1	TRUE	1.87137e-10	6888	9233	3428	0.371277	0.497677	TF:M01873	TF	Factor: Egr-1; motif: GCGGGGGCGG	20012	1632	TF:M00000
37286	query_1	TRUE	2.46732e-10	9076	9233	4448	0.48175	0.490084	TF:M06948	TF	Factor: Sp2; motif: TGGGCGCGCCCA	20012	7864	TF:M00000
37287	query_1	TRUE	3.76889e-10	18393	9233	8627	0.934366	0.469037	TF:M04934	TF	Factor: TR4; motif: ACCCCGS	20012	5944	TF:M00000
37288	query_1	TRUE	3.96821e-10	6063	9233	3036	0.328821	0.500742	TF:M12227_1	TF	Factor: ZIC4; motif: NNCCNCCCRYNGYGN; match class: 1	20012	9373	TF:M12227
37289	query_1	TRUE	5.70694e-10	6397	9233	3192	0.345716	0.498984	TF:M11022_1	TF	Factor: IRX2a; motif: ACRYGNNNNACRYGT; match class: 1	20012	4385	TF:M11022
37290	query_1	TRUE	6.80307e-10	6422	9233	3203	0.346908	0.498754	TF:M07063	TF	Factor: Sp1; motif: GGGGCGGGGC	20012	7850	TF:M00000
37291	query_1	TRUE	9.76205e-10	13404	9233	6424	0.695765	0.47926	TF:M11058	TF	Factor: Hey1; motif: NGCRCGYGYN	20012	3378	TF:M00000
37292	query_1	TRUE	9.8694e-10	14959	9233	7123	0.771472	0.476168	TF:M07289	TF	Factor: GKLF; motif: NNNRGGNGNGGSN	20012	3168	TF:M00000
37293	query_1	TRUE	1.19933e-09	5813	9233	2913	0.315499	0.501118	TF:M01104_1	TF	Factor: MOVO-B; motif: GNGGGGG; match class: 1	20012	5239	TF:M01104
37294	query_1	TRUE	1.22703e-09	3713	9233	1911	0.206975	0.514678	TF:M01253	TF	Factor: CNOT3; motif: GGCCGCGSSS	20012	912	TF:M00000
37295	query_1	TRUE	1.42158e-09	12825	9233	6160	0.667172	0.480312	TF:M08208	TF	Factor: E2F-3:FOXI1; motif: NGACACCGCGCCCAC	20012	1478	TF:M00000
37296	query_1	TRUE	1.435e-09	5500	9233	2764	0.299361	0.502545	TF:M00425_1	TF	Factor: E2F; motif: TTTCGCGC; match class: 1	20012	1551	TF:M00425
37297	query_1	TRUE	1.78402e-09	10319	9233	5013	0.542944	0.485803	TF:M00008	TF	Factor: Sp1; motif: GGGGCGGGGT	20012	7822	TF:M00000
37298	query_1	TRUE	1.79801e-09	10280	9233	4995	0.540994	0.485895	TF:M08867	TF	Factor: AP2; motif: GCCYGSGGSN	20012	152	TF:M00000
37299	query_1	TRUE	2.96284e-09	9231	9233	4508	0.488249	0.488354	TF:M10086	TF	Factor: TAFII250; motif: RARRWGGCGGMGGNGR	20012	8172	TF:M00000
37300	query_1	TRUE	3.72643e-09	6819	9233	3382	0.366295	0.495967	TF:M12722_1	TF	Factor: ZXDL; motif: GSGSCNNGGGMRGCNCCGGGS; match class: 1	20012	11647	TF:M12722
37301	query_1	TRUE	5.49857e-09	11326	9233	5470	0.59244	0.48296	TF:M12158	TF	Factor: KLF15; motif: NCCMCGCCCMCN	20012	4546	TF:M00000
37302	query_1	TRUE	6.11875e-09	6337	9233	3153	0.341492	0.497554	TF:M06948_1	TF	Factor: Sp2; motif: TGGGCGCGCCCA; match class: 1	20012	7865	TF:M06948
37303	query_1	TRUE	6.90218e-09	7476	9233	3687	0.399328	0.493178	TF:M00245	TF	Factor: Egr-3; motif: NTGCGTGGGCGK	20012	1650	TF:M00000
37304	query_1	TRUE	8.07754e-09	16667	9233	7872	0.852594	0.472311	TF:M08441	TF	Factor: AP-2gamma:Elk-1; motif: NGCCKNRGGSGRCGGAAGTG	20012	8588	TF:M00000
37305	query_1	TRUE	1.02314e-08	17371	9233	8179	0.885844	0.470842	TF:M08207	TF	Factor: E2F-3:TBR2; motif: ANGTGYKANGGCGCSTTNNCRNNT	20012	1476	TF:M00000
37306	query_1	TRUE	1.10728e-08	10243	9233	4969	0.538178	0.485112	TF:M12173	TF	Factor: GKLF; motif: NNCCMCRCCCN	20012	4584	TF:M00000
37307	query_1	TRUE	1.15534e-08	5243	9233	2633	0.285173	0.502193	TF:M04797	TF	Factor: Egr-1; motif: CCGCCCMCG	20012	1606	TF:M00000
37308	query_1	TRUE	1.21927e-08	9447	9233	4601	0.498321	0.487033	TF:M03895	TF	Factor: CTCF; motif: WGCGCCMYCTAGYGGYN	20012	1132	TF:M00000
37309	query_1	TRUE	1.4443e-08	8597	9233	4206	0.45554	0.48924	TF:M04106_1	TF	Factor: RUNX2; motif: NRACCGCAAACCGCAN; match class: 1	20012	7353	TF:M04106
37310	query_1	TRUE	1.45324e-08	10624	9233	5143	0.557024	0.484093	TF:M00736	TF	Factor: E2F-1:DP-1; motif: TTTCSCGC	20012	1424	TF:M00000
37311	query_1	TRUE	1.67246e-08	6534	9233	3241	0.351024	0.496021	TF:M07395_1	TF	Factor: Sp1; motif: NGGGGCGGGGN; match class: 1	20012	7849	TF:M07395
37312	query_1	TRUE	1.72258e-08	11118	9233	5369	0.581501	0.482911	TF:M09973	TF	Factor: CPBP; motif: GNNRGGGHGGGGNNGGGRN	20012	944	TF:M00000
37313	query_1	TRUE	1.75753e-08	7567	9233	3725	0.403444	0.492269	TF:M08523_1	TF	Factor: E2F-1:TBR2; motif: NGGTGNNANGGCGCNNTNNCRNNN; match class: 1	20012	1431	TF:M08523
37314	query_1	TRUE	1.83725e-08	8886	9233	4339	0.469945	0.488296	TF:M04953	TF	Factor: Sp1; motif: GGNDGGRGGCGGGG	20012	7830	TF:M00000
37315	query_1	TRUE	2.43476e-08	14250	9233	6791	0.735514	0.476561	TF:M08487	TF	Factor: GCMa:Erg; motif: ATGCGGGCGGAARKG	20012	3042	TF:M00000
37316	query_1	TRUE	2.45538e-08	9325	9233	4541	0.491823	0.486971	TF:M03876_1	TF	Factor: Kaiso; motif: GCMGGGRGCRGS; match class: 1	20012	4525	TF:M03876
37317	query_1	TRUE	2.74165e-08	8619	9233	4213	0.456298	0.488804	TF:M10026	TF	Factor: PATZ; motif: GGGGNGGGGGMKGGRRNGGNRN	20012	6318	TF:M00000
37318	query_1	TRUE	2.75716e-08	9009	9233	4394	0.475902	0.487734	TF:M08487_1	TF	Factor: GCMa:Erg; motif: ATGCGGGCGGAARKG; match class: 1	20012	3043	TF:M08487
37319	query_1	TRUE	2.80873e-08	5511	9233	2756	0.298495	0.500091	TF:M01972	TF	Factor: EGR-1; motif: TGCGTGGGCGK	20012	1602	TF:M00000
37320	query_1	TRUE	2.82743e-08	5695	9233	2843	0.307917	0.49921	TF:M08457_1	TF	Factor: ER71:SREBP-2; motif: NTSACGTGACGGAARY; match class: 1	20012	2247	TF:M08457
37321	query_1	TRUE	2.89636e-08	12430	9233	5966	0.646161	0.479968	TF:M08523	TF	Factor: E2F-1:TBR2; motif: NGGTGNNANGGCGCNNTNNCRNNN	20012	1430	TF:M00000
37322	query_1	TRUE	3.17037e-08	8711	9233	4255	0.460847	0.488463	TF:M10112	TF	Factor: Miz-1; motif: NNRGGWGGGGGAGGGGMRR	20012	5200	TF:M00000
37323	query_1	TRUE	4.37723e-08	7853	9233	3854	0.417416	0.490768	TF:M09826_1	TF	Factor: BTEB3; motif: CCNNSCCNSCCCCKCCCCC; match class: 1	20012	627	TF:M09826
37324	query_1	TRUE	4.44081e-08	7472	9233	3676	0.398137	0.49197	TF:M00938	TF	Factor: E2F-1; motif: TTGGCGCGRAANNGNM	20012	1448	TF:M00000
37325	query_1	TRUE	4.71049e-08	3601	9233	1843	0.19961	0.511802	TF:M03895_1	TF	Factor: CTCF; motif: WGCGCCMYCTAGYGGYN; match class: 1	20012	1133	TF:M03895
37326	query_1	TRUE	5.97818e-08	3757	9233	1917	0.207625	0.510248	TF:M07354_1	TF	Factor: Egr-1; motif: GCGGGGGCGG; match class: 1	20012	1631	TF:M07354
37327	query_1	TRUE	6.0417e-08	4275	9233	2165	0.234485	0.506433	TF:M01072	TF	Factor: HIC1; motif: NSNNNNTGCCCSSNN	20012	3402	TF:M00000
37328	query_1	TRUE	6.51021e-08	8001	9233	3921	0.424672	0.490064	TF:M00940	TF	Factor: E2F-1; motif: NTTTCGCGCS	20012	1458	TF:M00000
37329	query_1	TRUE	6.55725e-08	6414	9233	3178	0.3442	0.495479	TF:M10072_1	TF	Factor: sp4; motif: NNGNARGRGGCGGRGCNNRR; match class: 1	20012	7895	TF:M10072
37330	query_1	TRUE	7.96807e-08	6229	9233	3090	0.334669	0.496067	TF:M00932_1	TF	Factor: Sp1; motif: NNGGGGCGGGGNN; match class: 1	20012	7853	TF:M00932
37331	query_1	TRUE	8.3019e-08	10824	9233	5226	0.566013	0.482816	TF:M12722	TF	Factor: ZXDL; motif: GSGSCNNGGGMRGCNCCGGGS	20012	11646	TF:M00000
37332	query_1	TRUE	9.57454e-08	12742	9233	6102	0.66089	0.478889	TF:M11052	TF	Factor: Hey2; motif: NNCACGYGNN	20012	3386	TF:M00000
37333	query_1	TRUE	9.95336e-08	9784	9233	4746	0.514026	0.485078	TF:M09984	TF	Factor: MAZ; motif: GGGGGAGGGGGNGRGRRRGNRG	20012	4994	TF:M00000
37334	query_1	TRUE	1.00653e-07	14085	9233	6710	0.726741	0.476393	TF:M04106	TF	Factor: RUNX2; motif: NRACCGCAAACCGCAN	20012	7352	TF:M00000
37335	query_1	TRUE	1.04662e-07	11269	9233	5429	0.588	0.481764	TF:M12590	TF	Factor: CP2; motif: NRRRCCGGCYNRARCCGGNN	20012	8662	TF:M00000
37336	query_1	TRUE	1.09128e-07	9184	9233	4468	0.483916	0.486498	TF:M08266_1	TF	Factor: ER71:Pax-5; motif: ACCGGAACYACGCWTSANTG; match class: 1	20012	2237	TF:M08266
37337	query_1	TRUE	1.23688e-07	11487	9233	5528	0.598722	0.48124	TF:M03971	TF	Factor: ELK1; motif: NACTTCCGSCGGAAGYN	20012	1844	TF:M00000
37338	query_1	TRUE	1.33971e-07	14361	9233	6833	0.740063	0.475803	TF:M04710	TF	Factor: CHD2; motif: TCTCGCGAG	20012	836	TF:M00000
37339	query_1	TRUE	1.75425e-07	10057	9233	4869	0.527348	0.48414	TF:M00738	TF	Factor: E2F-4:DP-1; motif: TTTSGCGC	20012	1498	TF:M00000
37340	query_1	TRUE	1.76408e-07	7609	9233	3733	0.404311	0.490603	TF:M01858	TF	Factor: AP-2beta; motif: GCNNNGGSCNGVGGGN	20012	136	TF:M00000
37341	query_1	TRUE	1.91276e-07	6604	9233	3262	0.353298	0.493943	TF:M00939	TF	Factor: E2F; motif: TTTSGCGSG	20012	1558	TF:M00000
37342	query_1	TRUE	1.93272e-07	10627	9233	5131	0.555724	0.482827	TF:M11528	TF	Factor: E2F-2; motif: NTTTTGGCGCCAWWWN	20012	1466	TF:M00000
37343	query_1	TRUE	1.97655e-07	9846	9233	4771	0.516733	0.484562	TF:M00915	TF	Factor: AP-2; motif: SNNNCCNCAGGCN	20012	156	TF:M00000
37344	query_1	TRUE	2.07227e-07	12810	9233	6129	0.663815	0.478454	TF:M02065	TF	Factor: ER81; motif: RCCGGAARYN	20012	1950	TF:M00000
37345	query_1	TRUE	2.12762e-07	9332	9233	4533	0.490956	0.485748	TF:M08911	TF	Factor: CTCF; motif: NCCRSTAGGGGGCGC	20012	1140	TF:M00000
37346	query_1	TRUE	2.20578e-07	2915	9233	1506	0.163111	0.516638	TF:M12616	TF	Factor: HMGXB3; motif: NRGCCAATSRGNRNNS	20012	3474	TF:M00000
37347	query_1	TRUE	2.22205e-07	4713	9233	2368	0.256471	0.50244	TF:M00740_1	TF	Factor: Rb:E2F-1:DP-1; motif: TTTSGCGC; match class: 1	20012	1423	TF:M00740
37348	query_1	TRUE	2.23813e-07	15746	9233	7451	0.806997	0.4732	TF:M04934_1	TF	Factor: TR4; motif: ACCCCGS; match class: 1	20012	5945	TF:M04934
37349	query_1	TRUE	2.50832e-07	13891	9233	6618	0.716777	0.476424	TF:M04863	TF	Factor: TF3C-beta; motif: CCNGGAGGGCTTCCTGGAGGAG	20012	3302	TF:M00000
37350	query_1	TRUE	3.01953e-07	9295	9233	4514	0.488899	0.485637	TF:M12703	TF	Factor: ZNF383; motif: SSNGGGMGGNGSNGGS	20012	10110	TF:M00000
37351	query_1	TRUE	3.05416e-07	11181	9233	5383	0.583017	0.481442	TF:M04950	TF	Factor: Egr-1; motif: NGCGTGCGY	20012	1612	TF:M00000
37352	query_1	TRUE	3.19853e-07	4064	9233	2057	0.222788	0.506152	TF:M08911_1	TF	Factor: CTCF; motif: NCCRSTAGGGGGCGC; match class: 1	20012	1141	TF:M08911
37353	query_1	TRUE	3.63372e-07	7093	9233	3488	0.377775	0.491752	TF:M00516	TF	Factor: E2F-1; motif: TTTSGCGCGMNR	20012	1546	TF:M00000
37354	query_1	TRUE	4.77495e-07	9761	9233	4727	0.511968	0.484274	TF:M00427	TF	Factor: E2F; motif: TTTSGCGS	20012	1562	TF:M00000
37355	query_1	TRUE	4.84614e-07	8759	9233	4263	0.461713	0.486699	TF:M05361	TF	Factor: Sp6; motif: WGGGCGG	20012	7906	TF:M00000
37356	query_1	TRUE	4.84614e-07	8759	9233	4263	0.461713	0.486699	TF:M05332	TF	Factor: Sp2; motif: WGGGCGG	20012	7862	TF:M00000
37357	query_1	TRUE	4.84614e-07	8759	9233	4263	0.461713	0.486699	TF:M05444	TF	Factor: CPBP; motif: NGGGCGG	20012	942	TF:M00000
37358	query_1	TRUE	5.71507e-07	7976	9233	3898	0.422181	0.488716	TF:M08209_1	TF	Factor: E2F-3:FOXO6; motif: NAATGACACGCGCCCMC; match class: 1	20012	1481	TF:M08209
37359	query_1	TRUE	5.92221e-07	6078	9233	3009	0.325896	0.495064	TF:M00931_1	TF	Factor: Sp1; motif: GGGGCGGGGC; match class: 1	20012	7857	TF:M00931
37360	query_1	TRUE	6.06851e-07	5326	9233	2654	0.287447	0.49831	TF:M00933_1	TF	Factor: Sp1; motif: CCCCGCCCCN; match class: 1	20012	7847	TF:M00933
37361	query_1	TRUE	6.17326e-07	11711	9233	5622	0.608903	0.480061	TF:M11066	TF	Factor: HES-7; motif: GNCACGYGNN	20012	3362	TF:M00000
37362	query_1	TRUE	7.07883e-07	9359	9233	4539	0.491606	0.484988	TF:M01783	TF	Factor: SP2; motif: GGGCGGGAC	20012	7858	TF:M00000
37363	query_1	TRUE	8.19728e-07	6639	9233	3271	0.354273	0.492695	TF:M02281	TF	Factor: SP1; motif: CCCCKCCCCC	20012	7826	TF:M00000
37364	query_1	TRUE	8.21454e-07	6326	9233	3124	0.338352	0.493835	TF:M00244	TF	Factor: NGFI-C; motif: WTGCGTGGGYGG	20012	5764	TF:M00000
37365	query_1	TRUE	8.28126e-07	2849	9233	1469	0.159103	0.51562	TF:M12642	TF	Factor: NFYA; motif: NNRGCCAATSRGMRSSNNSN	20012	5738	TF:M00000
37366	query_1	TRUE	8.58269e-07	8936	9233	4342	0.47027	0.4859	TF:M11533_1	TF	Factor: E2F-1; motif: NTTTTGGCGCCAWWWN; match class: 1	20012	1443	TF:M11533
37367	query_1	TRUE	9.03507e-07	12289	9233	5884	0.637279	0.478802	TF:M03978	TF	Factor: ETS1; motif: GCCGGAWGTACTTCCGGN	20012	2170	TF:M00000
37368	query_1	TRUE	9.07411e-07	14637	9233	6948	0.752518	0.474687	TF:M08266	TF	Factor: ER71:Pax-5; motif: ACCGGAACYACGCWTSANTG	20012	2236	TF:M00000
37369	query_1	TRUE	9.72073e-07	4740	9233	2374	0.257121	0.500844	TF:M03925	TF	Factor: YY2; motif: NCCGCCATNTY	20012	9048	TF:M00000
37370	query_1	TRUE	1.02955e-06	10984	9233	5286	0.572512	0.481245	TF:M11396	TF	Factor: Erg; motif: NACCGGAARTN	20012	2040	TF:M00000
37371	query_1	TRUE	1.07067e-06	6691	9233	3294	0.356764	0.492303	TF:M11535_1	TF	Factor: E2F-4; motif: TTTTGGCGCCAWWN; match class: 1	20012	1513	TF:M11535
37372	query_1	TRUE	1.15037e-06	6549	9233	3227	0.349507	0.492747	TF:M02090_1	TF	Factor: E2F-4; motif: GCGGGAAANA; match class: 1	20012	1519	TF:M02090
37373	query_1	TRUE	1.18248e-06	7040	9233	3457	0.374418	0.491051	TF:M12464	TF	Factor: ZNF148; motif: NNCCCCTCCCCC	20012	9508	TF:M00000
37374	query_1	TRUE	1.20988e-06	4496	9233	2257	0.244449	0.502002	TF:M10426_1	TF	Factor: ctcf; motif: CCRSCAGGGGGCGCN; match class: 1	20012	1151	TF:M10426
37375	query_1	TRUE	1.30121e-06	7456	9233	3651	0.395429	0.489673	TF:M00431	TF	Factor: E2F-1; motif: TTTSGCGS	20012	1456	TF:M00000
37376	query_1	TRUE	1.39567e-06	5684	9233	2819	0.305318	0.495954	TF:M05327	TF	Factor: WT1; motif: NGCGGGGGGGTSMMCYN	20012	8978	TF:M00000
37377	query_1	TRUE	1.421e-06	6315	9233	3116	0.337485	0.493428	TF:M00919	TF	Factor: E2F; motif: NCSCGCSAAAN	20012	1556	TF:M00000
37378	query_1	TRUE	1.42678e-06	5733	9233	2842	0.307809	0.495726	TF:M00918	TF	Factor: E2F; motif: TTTSGCGSG	20012	1552	TF:M00000
37379	query_1	TRUE	1.47245e-06	7066	9233	3468	0.375609	0.490801	TF:M10529	TF	Factor: Sp1; motif: RGGGMGGRGSNGGGG	20012	7838	TF:M00000
37380	query_1	TRUE	1.52701e-06	5579	9233	2769	0.299903	0.496326	TF:M01837	TF	Factor: FKLF; motif: BGGGNGGVMD	20012	2418	TF:M00000
37381	query_1	TRUE	1.84816e-06	3710	9233	1880	0.203617	0.506739	TF:M00428_1	TF	Factor: E2F-1; motif: NKTSSCGC; match class: 1	20012	1447	TF:M00428
37382	query_1	TRUE	2.20001e-06	3303	9233	1684	0.182389	0.50984	TF:M08878_1	TF	Factor: EGR; motif: CGCCCCCGCNN; match class: 1	20012	1671	TF:M08878
37383	query_1	TRUE	2.43104e-06	5985	9233	2958	0.320373	0.494236	TF:M10107	TF	Factor: DB1; motif: GGRRRRGRRGGAGGGGGNGRRR	20012	1196	TF:M00000
37384	query_1	TRUE	2.72855e-06	6433	9233	3168	0.343117	0.492461	TF:M07129	TF	Factor: Sp2; motif: GYCCCGCCYCYNNNN	20012	7866	TF:M00000
37385	query_1	TRUE	2.72861e-06	4105	9233	2067	0.223871	0.503532	TF:M00738_1	TF	Factor: E2F-4:DP-1; motif: TTTSGCGC; match class: 1	20012	1499	TF:M00738
37386	query_1	TRUE	2.9463e-06	13477	9233	6418	0.695115	0.476219	TF:M00144	TF	Factor: Pax-5; motif: RRMSWGANWYCTNRAGCGKRACSRYNSM	20012	6386	TF:M00000
37387	query_1	TRUE	3.2262e-06	9979	9233	4817	0.521716	0.482714	TF:M04109	TF	Factor: RUNX3; motif: NRACCGCAAACCGCAN	20012	7366	TF:M00000
37388	query_1	TRUE	4.01831e-06	4767	9233	2380	0.257771	0.499266	TF:M00736_1	TF	Factor: E2F-1:DP-1; motif: TTTCSCGC; match class: 1	20012	1425	TF:M00736
37389	query_1	TRUE	4.16105e-06	6093	9233	3006	0.325571	0.493353	TF:M00196_1	TF	Factor: Sp1; motif: NGGGGGCGGGGYN; match class: 1	20012	7855	TF:M00196
37390	query_1	TRUE	4.1855e-06	11134	9233	5347	0.579118	0.480241	TF:M11058_1	TF	Factor: Hey1; motif: NGCRCGYGYN; match class: 1	20012	3379	TF:M11058
37391	query_1	TRUE	4.68756e-06	6239	9233	3074	0.332936	0.492707	TF:M00189_1	TF	Factor: AP-2; motif: MKCCCSCNGGCG; match class: 1	20012	155	TF:M00189
37392	query_1	TRUE	4.73734e-06	5079	9233	2527	0.273692	0.497539	TF:M00008_1	TF	Factor: Sp1; motif: GGGGCGGGGT; match class: 1	20012	7823	TF:M00008
37393	query_1	TRUE	4.78027e-06	7452	9233	3642	0.394455	0.488728	TF:M03920	TF	Factor: SP1; motif: RCCMCRCCCMC	20012	7828	TF:M00000
37394	query_1	TRUE	4.9648e-06	3941	9233	1986	0.215098	0.503933	TF:M00427_1	TF	Factor: E2F; motif: TTTSGCGS; match class: 1	20012	1563	TF:M00427
37395	query_1	TRUE	5.02091e-06	10677	9233	5136	0.556266	0.481034	TF:M00740	TF	Factor: Rb:E2F-1:DP-1; motif: TTTSGCGC	20012	1422	TF:M00000
37396	query_1	TRUE	5.08677e-06	10195	9233	4914	0.532221	0.482001	TF:M09896	TF	Factor: E2F-7; motif: GRGGCGGGAANNN	20012	1530	TF:M00000
37397	query_1	TRUE	5.16248e-06	8118	9233	3952	0.42803	0.486819	TF:M01303	TF	Factor: SP1; motif: GGGGYGGGGNS	20012	7824	TF:M00000
37398	query_1	TRUE	6.25091e-06	7224	9233	3534	0.382758	0.489203	TF:M10098	TF	Factor: DP-1; motif: NRNNGGCGGGAANN	20012	8666	TF:M00000
37399	query_1	TRUE	6.41784e-06	6688	9233	3283	0.355572	0.490879	TF:M10108	TF	Factor: WT1; motif: RGGNGGGGGAGGRGGNGGRG	20012	8980	TF:M00000
37400	query_1	TRUE	6.41952e-06	9321	9233	4509	0.488357	0.483746	TF:M00800	TF	Factor: AP-2; motif: GSCCSCRGGCNRNRNN	20012	150	TF:M00000
37401	query_1	TRUE	6.5165e-06	9572	9233	4625	0.500921	0.48318	TF:M09862	TF	Factor: ZNF614; motif: NCYCWGCCYYNNN	20012	10800	TF:M00000
37402	query_1	TRUE	6.67264e-06	6887	9233	3376	0.365645	0.490199	TF:M02065_1	TF	Factor: ER81; motif: RCCGGAARYN; match class: 1	20012	1951	TF:M02065
37403	query_1	TRUE	6.70486e-06	5051	9233	2512	0.272068	0.497327	TF:M11396_1	TF	Factor: Erg; motif: NACCGGAARTN; match class: 1	20012	2041	TF:M11396
37404	query_1	TRUE	6.76803e-06	4745	9233	2367	0.256363	0.498841	TF:M10071_1	TF	Factor: Sp1; motif: NGGGGGCGGGGCCNGGGGGGGG; match class: 1	20012	7837	TF:M10071
37405	query_1	TRUE	6.85123e-06	11738	9233	5621	0.608795	0.478872	TF:M11877	TF	Factor: pax-2; motif: NCGTCACGCNYSRNYGCNYN	20012	6334	TF:M00000
37406	query_1	TRUE	7.24213e-06	2695	9233	1386	0.150114	0.514286	TF:M00940_1	TF	Factor: E2F-1; motif: NTTTCGCGCS; match class: 1	20012	1459	TF:M00940
37407	query_1	TRUE	8.16275e-06	8201	9233	3988	0.431929	0.486282	TF:M00430	TF	Factor: E2F-1; motif: NTTSGCGG	20012	1450	TF:M00000
37408	query_1	TRUE	8.39656e-06	8912	9233	4318	0.46767	0.484515	TF:M11404	TF	Factor: Fli-1; motif: NACCGGAARTN	20012	2462	TF:M00000
37409	query_1	TRUE	8.659e-06	2589	9233	1334	0.144482	0.515257	TF:M07329_1	TF	Factor: Osx; motif: CCNCCCCCNNN; match class: 1	20012	6219	TF:M07329
37410	query_1	TRUE	8.67924e-06	7290	9233	3563	0.385898	0.488752	TF:M03971_1	TF	Factor: ELK1; motif: NACTTCCGSCGGAAGYN; match class: 1	20012	1845	TF:M03971
37411	query_1	TRUE	9.07888e-06	10326	9233	4971	0.538395	0.481406	TF:M02071	TF	Factor: ETV7; motif: NCCGGAANNN	20012	2314	TF:M00000
37412	query_1	TRUE	9.13759e-06	12960	9233	6177	0.669013	0.47662	TF:M07040	TF	Factor: GKLF; motif: NNRRGRRNGNSNNN	20012	3166	TF:M00000
37413	query_1	TRUE	9.47418e-06	3696	9233	1866	0.202101	0.50487	TF:M07617	TF	Factor: Sp4; motif: SCCCCKCCCCCSN	20012	7898	TF:M00000
37414	query_1	TRUE	9.5007e-06	9527	9233	4602	0.49843	0.483048	TF:M10432	TF	Factor: MAZ; motif: GGGMGGGGS	20012	4996	TF:M00000
37415	query_1	TRUE	1.00199e-05	3864	9233	1946	0.210766	0.503623	TF:M12516	TF	Factor: E2F6; motif: NNNGGCGGGAANN	20012	1526	TF:M00000
37416	query_1	TRUE	1.02133e-05	13719	9233	6521	0.706271	0.475326	TF:M11883	TF	Factor: pax-6; motif: NYACGCNTSRNYGCNYN	20012	6414	TF:M00000
37417	query_1	TRUE	1.05564e-05	5976	9233	2946	0.319073	0.492972	TF:M00426_1	TF	Factor: E2F; motif: TTTSGCGS; match class: 1	20012	1555	TF:M00426
37418	query_1	TRUE	1.08998e-05	19636	9233	9115	0.98722	0.464198	TF:M01822	TF	Factor: CPBP; motif: SNCCCNN	20012	950	TF:M00000
37419	query_1	TRUE	1.12675e-05	4348	9233	2176	0.235676	0.50046	TF:M09897	TF	Factor: Egr-1; motif: NNNNGCGKGGGYGGNRN	20012	1622	TF:M00000
37420	query_1	TRUE	1.13398e-05	4098	9233	2057	0.222788	0.501952	TF:M03893_1	TF	Factor: WT1; motif: GNGGGGGCGGGG; match class: 1	20012	8989	TF:M03893
37421	query_1	TRUE	1.15507e-05	5279	9233	2617	0.28344	0.495738	TF:M00469	TF	Factor: AP-2alpha; motif: GCCNNNRGS	20012	126	TF:M00000
37422	query_1	TRUE	1.17662e-05	5419	9233	2683	0.290588	0.49511	TF:M09658	TF	Factor: Sp2; motif: GGSNNGGGGGCGGGGCCNGNGS	20012	7868	TF:M00000
37423	query_1	TRUE	1.33665e-05	3624	9233	1830	0.198202	0.504967	TF:M00982_1	TF	Factor: KROX; motif: CCCGCCCCCRCCCC; match class: 1	20012	4613	TF:M00982
37424	query_1	TRUE	1.39518e-05	7116	9233	3479	0.376801	0.488898	TF:M12598_1	TF	Factor: E2F3; motif: NNRGMKGGAR; match class: 1	20012	1495	TF:M12598
37425	query_1	TRUE	1.55337e-05	10824	9233	5197	0.562872	0.480137	TF:M07289_1	TF	Factor: GKLF; motif: NNNRGGNGNGGSN; match class: 1	20012	3169	TF:M07289
37426	query_1	TRUE	1.56129e-05	7295	9233	3562	0.38579	0.48828	TF:M00144_1	TF	Factor: Pax-5; motif: RRMSWGANWYCTNRAGCGKRACSRYNSM; match class: 1	20012	6387	TF:M00144
37427	query_1	TRUE	1.60256e-05	12631	9233	6024	0.652442	0.476922	TF:M04107	TF	Factor: RUNX2; motif: WRACCGCANWAACCGCAN	20012	7354	TF:M00000
37428	query_1	TRUE	1.72788e-05	2665	9233	1368	0.148164	0.513321	TF:M00938_1	TF	Factor: E2F-1; motif: TTGGCGCGRAANNGNM; match class: 1	20012	1449	TF:M00938
37429	query_1	TRUE	1.77328e-05	6182	9233	3040	0.329254	0.49175	TF:M03922	TF	Factor: SP4; motif: NWRGCCACGCCCMCTYN	20012	7892	TF:M00000
37430	query_1	TRUE	1.80216e-05	5827	9233	2873	0.311166	0.49305	TF:M00920	TF	Factor: E2F; motif: NKCGCGCSAAAN	20012	1564	TF:M00000
37431	query_1	TRUE	1.86153e-05	7325	9233	3575	0.387198	0.488055	TF:M07397	TF	Factor: ZBP89; motif: CCCCKCCCCCNN	20012	9072	TF:M00000
37432	query_1	TRUE	1.94613e-05	11937	9233	5706	0.618001	0.47801	TF:M11435	TF	Factor: Elk-1; motif: NNCCGGAAGTN	20012	1854	TF:M00000
37433	query_1	TRUE	2.04317e-05	8475	9233	4110	0.445142	0.484956	TF:M03988	TF	Factor: FLI1; motif: ACCGGAARTN	20012	2440	TF:M00000
37434	query_1	TRUE	2.06697e-05	9957	9233	4796	0.519441	0.481671	TF:M12725	TF	Factor: PHB; motif: NCCCAGCCCCY	20012	6540	TF:M00000
37435	query_1	TRUE	2.32567e-05	13857	9233	6579	0.712553	0.474778	TF:M09918	TF	Factor: Pet-1; motif: GCNGGAAGYG	20012	6538	TF:M00000
37436	query_1	TRUE	2.40358e-05	8824	9233	4271	0.46258	0.484021	TF:M12600	TF	Factor: ELF1; motif: NNNASCCGGAAGTGGNNNN	20012	1722	TF:M00000
37437	query_1	TRUE	2.49898e-05	7121	9233	3478	0.376692	0.488415	TF:M09834	TF	Factor: ZNF148; motif: NNNNNNCCNNCCCCTCCCCCACCCN	20012	9506	TF:M00000
37438	query_1	TRUE	2.62872e-05	5303	9233	2624	0.284198	0.494814	TF:M09761	TF	Factor: EGR1; motif: NGNGKGGGYGGNGS	20012	1620	TF:M00000
37439	query_1	TRUE	2.63642e-05	11079	9233	5311	0.575219	0.479375	TF:M11430	TF	Factor: PEA3; motif: NACCGGAAGTN	20012	6516	TF:M00000
37440	query_1	TRUE	2.72662e-05	6349	9233	3116	0.337485	0.490786	TF:M07208	TF	Factor: EGR1; motif: NCNCCGCCCCCGCN	20012	1614	TF:M00000
37441	query_1	TRUE	2.83541e-05	2750	9233	1407	0.152388	0.511636	TF:M01873_1	TF	Factor: Egr-1; motif: GCGGGGGCGG; match class: 1	20012	1633	TF:M01873
37442	query_1	TRUE	2.99954e-05	14599	9233	6913	0.748727	0.473526	TF:M11417	TF	Factor: c-Ets-2; motif: NACCGGAAGYRCTTCCGGTN	20012	2182	TF:M00000
37443	query_1	TRUE	3.02887e-05	9609	9233	4633	0.501787	0.482152	TF:M02059	TF	Factor: ELK-1; motif: ACCGGAAGTN	20012	1840	TF:M00000
37444	query_1	TRUE	3.03335e-05	11290	9233	5407	0.585617	0.478919	TF:M01660	TF	Factor: GABP-alpha; motif: CTTCCK	20012	2886	TF:M00000
37445	query_1	TRUE	3.07632e-05	9030	9233	4365	0.472761	0.483389	TF:M03811	TF	Factor: AP-2gamma; motif: GCCYNCRGSN	20012	144	TF:M00000
37446	query_1	TRUE	3.34555e-05	15405	9233	7275	0.787935	0.472249	TF:M04691	TF	Factor: Kaiso; motif: TCTCGCGAG	20012	9118	TF:M00000
37447	query_1	TRUE	3.39985e-05	8488	9233	4113	0.445467	0.484566	TF:M08913	TF	Factor: FLI-1; motif: NAYTTCCGGT	20012	2446	TF:M00000
37448	query_1	TRUE	3.76183e-05	11051	9233	5296	0.573595	0.479233	TF:M02070	TF	Factor: TEL1; motif: CNCGGAANNN	20012	8550	TF:M00000
37449	query_1	TRUE	3.77679e-05	11974	9233	5719	0.619409	0.477618	TF:M09734	TF	Factor: ZNF692; motif: SYNGGSCCCASCCNC	20012	11014	TF:M00000
37450	query_1	TRUE	3.86411e-05	7028	9233	3432	0.37171	0.488332	TF:M12183	TF	Factor: KLF14; motif: NRCCACRCCCMCN	20012	4538	TF:M00000
37451	query_1	TRUE	4.03451e-05	11163	9233	5347	0.579118	0.478993	TF:M12354	TF	Factor: ZNF37A; motif: CCYYGGCTCCNTSCCMN	20012	10096	TF:M00000
37452	query_1	TRUE	4.25334e-05	5954	9233	2928	0.317123	0.49177	TF:M07597	TF	Factor: Egr-1; motif: GCGTGGGCGT	20012	1616	TF:M00000
37453	query_1	TRUE	4.41035e-05	9389	9233	4529	0.490523	0.482373	TF:M01857	TF	Factor: AP-2alpha; motif: NGCCYSNNGSN	20012	134	TF:M00000
37454	query_1	TRUE	4.82238e-05	6802	9233	3325	0.360121	0.488827	TF:M09973_1	TF	Factor: CPBP; motif: GNNRGGGHGGGGNNGGGRN; match class: 1	20012	945	TF:M09973
37455	query_1	TRUE	4.88058e-05	4494	9233	2238	0.242391	0.497997	TF:M10432_1	TF	Factor: MAZ; motif: GGGMGGGGS; match class: 1	20012	4997	TF:M10432
37456	query_1	TRUE	4.95228e-05	8011	9233	3889	0.421207	0.485457	TF:M00322	TF	Factor: c-Myc:Max; motif: GCCAYGYGSN	20012	5382	TF:M00000
37457	query_1	TRUE	5.114e-05	9551	9233	4603	0.498538	0.481939	TF:M00649	TF	Factor: MAZ; motif: GGGGAGGG	20012	5002	TF:M00000
37458	query_1	TRUE	5.11818e-05	4465	9233	2224	0.240875	0.498096	TF:M12703_1	TF	Factor: ZNF383; motif: SSNGGGMGGNGSNGGS; match class: 1	20012	10111	TF:M12703
37459	query_1	TRUE	5.24029e-05	5814	9233	2861	0.309867	0.492088	TF:M12345	TF	Factor: Zbtb37; motif: NYACCGCRNTCACCGCR	20012	9130	TF:M00000
37460	query_1	TRUE	5.28435e-05	4057	9233	2030	0.219864	0.50037	TF:M10086_1	TF	Factor: TAFII250; motif: RARRWGGCGGMGGNGR; match class: 1	20012	8173	TF:M10086
37461	query_1	TRUE	5.76887e-05	2011	9233	1046	0.113289	0.520139	TF:M08662	TF	Factor: AP-2gamma:HES-7; motif: NNCACGYGNNNNNNSCCNNNGGS	20012	8592	TF:M00000
37462	query_1	TRUE	6.3241e-05	14298	9233	6773	0.733564	0.473703	TF:M11417_1	TF	Factor: c-Ets-2; motif: NACCGGAAGYRCTTCCGGTN; match class: 1	20012	2183	TF:M11417
37463	query_1	TRUE	6.74061e-05	10235	9233	4917	0.532546	0.48041	TF:M04148	TF	Factor: TFAP2A; motif: NGCCCYNNGGGCN	20012	8558	TF:M00000
37464	query_1	TRUE	6.94312e-05	5573	9233	2746	0.297411	0.492733	TF:M07084_1	TF	Factor: E2F-4; motif: NGGCGGGAARN; match class: 1	20012	1509	TF:M07084
37465	query_1	TRUE	8.48652e-05	11489	9233	5492	0.594823	0.478022	TF:M08377	TF	Factor: meis1:Elf-1; motif: NTGCCGGAAGTN	20012	5088	TF:M00000
37466	query_1	TRUE	8.98114e-05	4716	9233	2340	0.253439	0.496183	TF:M01857_1	TF	Factor: AP-2alpha; motif: NGCCYSNNGSN; match class: 1	20012	135	TF:M01857
37467	query_1	TRUE	9.83642e-05	10149	9233	4875	0.527997	0.480343	TF:M11400	TF	Factor: Fli-1; motif: NACCGGAARTN	20012	2456	TF:M00000
37468	query_1	TRUE	0.000102549	3303	9233	1667	0.180548	0.504693	TF:M09641	TF	Factor: NRF-1; motif: SYGCGCMTGCGCRNNGSN	20012	6040	TF:M00000
37469	query_1	TRUE	0.000103654	4283	9233	2134	0.231127	0.498249	TF:M11400_1	TF	Factor: Fli-1; motif: NACCGGAARTN; match class: 1	20012	2457	TF:M11400
37470	query_1	TRUE	0.000109086	2710	9233	1382	0.14968	0.509963	TF:M12554	TF	Factor: YY2; motif: NNATGGCGGCN	20012	9054	TF:M00000
37471	query_1	TRUE	0.000113459	9326	9233	4494	0.486732	0.481879	TF:M12186	TF	Factor: BTEB4; motif: NCCACGCCCM	20012	4560	TF:M00000
37472	query_1	TRUE	0.000131549	10179	9233	4887	0.529297	0.480106	TF:M11478	TF	Factor: AP-2beta; motif: NSCCNNNGGSN	20012	8580	TF:M00000
37473	query_1	TRUE	0.000134357	10894	9233	5216	0.56493	0.478796	TF:M12694	TF	Factor: ZFP14; motif: SCNNYCCNGNNSCTSCNC	20012	9244	TF:M00000
37474	query_1	TRUE	0.000135648	8362	9233	4046	0.438211	0.483856	TF:M07040_1	TF	Factor: GKLF; motif: NNRRGRRNGNSNNN; match class: 1	20012	3167	TF:M07040
37475	query_1	TRUE	0.000143228	5973	9233	2930	0.31734	0.490541	TF:M11541	TF	Factor: Foxn2; motif: NNGCGTCNNNNNGACGCNN	20012	2706	TF:M00000
37476	query_1	TRUE	0.00014549	5060	9233	2500	0.270768	0.494071	TF:M10026_1	TF	Factor: PATZ; motif: GGGGNGGGGGMKGGRRNGGNRN; match class: 1	20012	6319	TF:M10026
37477	query_1	TRUE	0.000147659	5270	9233	2599	0.28149	0.493169	TF:M03814	TF	Factor: BTEB2; motif: GNAGGGGGNGGGSSNN	20012	622	TF:M00000
37478	query_1	TRUE	0.000169262	8686	9233	4195	0.454349	0.482961	TF:M12085	TF	Factor: ZNF501; motif: NNNCSACGCGAACAC	20012	10428	TF:M00000
37479	query_1	TRUE	0.000197298	13318	9233	6322	0.684718	0.474696	TF:M11880	TF	Factor: pax-6; motif: NYACGCWTSANYGMNCN	20012	6408	TF:M00000
37480	query_1	TRUE	0.000199791	4286	9233	2132	0.230911	0.497434	TF:M07277_1	TF	Factor: BTEB2; motif: RGGGNGKGGN; match class: 1	20012	625	TF:M07277
37481	query_1	TRUE	0.00021589	9629	9233	4630	0.501462	0.480839	TF:M00470	TF	Factor: AP-2gamma; motif: GCCYNNGGS	20012	138	TF:M00000
37482	query_1	TRUE	0.000224848	12977	9233	6166	0.667822	0.475148	TF:M07486	TF	Factor: ZNF300; motif: SWGGGGGSN	20012	9900	TF:M00000
37483	query_1	TRUE	0.000245904	12255	9233	5836	0.632081	0.476214	TF:M08226	TF	Factor: Elk-1:Pax-9; motif: ACCGGAACYACGCWYSANTG	20012	1822	TF:M00000
37484	query_1	TRUE	0.000247336	5667	9233	2783	0.301419	0.491089	TF:M11541_1	TF	Factor: Foxn2; motif: NNGCGTCNNNNNGACGCNN; match class: 1	20012	2707	TF:M11541
37485	query_1	TRUE	0.000252055	10707	9233	5126	0.555182	0.478752	TF:M04691_1	TF	Factor: Kaiso; motif: TCTCGCGAG; match class: 1	20012	9119	TF:M04691
37486	query_1	TRUE	0.000273817	10806	9233	5171	0.560056	0.47853	TF:M11427	TF	Factor: PEA3; motif: NACCGGAAGTN	20012	6510	TF:M00000
37487	query_1	TRUE	0.000275902	6649	9233	3243	0.35124	0.487743	TF:M09898	TF	Factor: Egr-2; motif: GNGRRNGWGKGGGNGGRG	20012	1640	TF:M00000
37488	query_1	TRUE	0.000327898	2639	9233	1343	0.145457	0.508905	TF:M02281_1	TF	Factor: SP1; motif: CCCCKCCCCC; match class: 1	20012	7827	TF:M02281
37489	query_1	TRUE	0.000353234	13896	9233	6581	0.712769	0.47359	TF:M11393_1	TF	Factor: Erg; motif: NACCGGATATCCGGTN; match class: 1	20012	2035	TF:M11393
37490	query_1	TRUE	0.000364246	4675	9233	2313	0.250514	0.494759	TF:M00915_1	TF	Factor: AP-2; motif: SNNNCCNCAGGCN; match class: 1	20012	157	TF:M00915
37491	query_1	TRUE	0.000380921	3912	9233	1951	0.211307	0.498722	TF:M03811_1	TF	Factor: AP-2gamma; motif: GCCYNCRGSN; match class: 1	20012	145	TF:M03811
37492	query_1	TRUE	0.000399536	4317	9233	2143	0.232102	0.49641	TF:M01865_1	TF	Factor: BTEB3; motif: BNRNGGGAGGNGT; match class: 1	20012	637	TF:M01865
37493	query_1	TRUE	0.000405015	14284	9233	6756	0.731723	0.472977	TF:M08225	TF	Factor: Elk-1:Pax-5; motif: ACCGGAACYACGCWTSANYG	20012	1820	TF:M00000
37494	query_1	TRUE	0.00041047	3229	9233	1625	0.175999	0.503252	TF:M01858_1	TF	Factor: AP-2beta; motif: GCNNNGGSCNGVGGGN; match class: 1	20012	137	TF:M01858
37495	query_1	TRUE	0.000419943	6300	9233	3077	0.333261	0.488413	TF:M09723_1	TF	Factor: BTEB1; motif: GGGGGCGGGGCNGSGGGNGS; match class: 1	20012	613	TF:M09723
37496	query_1	TRUE	0.00043769	8930	9233	4302	0.465937	0.481747	TF:M00737	TF	Factor: E2F-1:DP-2; motif: TTTSSCGC	20012	1426	TF:M00000
37497	query_1	TRUE	0.000449407	10168	9233	4874	0.527889	0.479347	TF:M03975	TF	Factor: ERG; motif: ACCGGAARTN	20012	2020	TF:M00000
37498	query_1	TRUE	0.000465035	8211	9233	3968	0.429763	0.483254	TF:M02062	TF	Factor: Erg; motif: ACCGGAAGTN	20012	2018	TF:M00000
37499	query_1	TRUE	0.000505681	7982	9233	3861	0.418174	0.483713	TF:M09895	TF	Factor: E2F-6; motif: NGGGCGGGARRNN	20012	1524	TF:M00000
37500	query_1	TRUE	0.000526207	10737	9233	5135	0.556157	0.478253	TF:M03977	TF	Factor: ETS1; motif: ACCGGAARYN	20012	2168	TF:M00000
37501	query_1	TRUE	0.000537856	7506	9233	3639	0.39413	0.484812	TF:M12152	TF	Factor: Sp1; motif: NWRGCCACGCCCMCN	20012	7842	TF:M00000
37502	query_1	TRUE	0.000558566	12308	9233	5855	0.634138	0.475707	TF:M08457	TF	Factor: ER71:SREBP-2; motif: NTSACGTGACGGAARY	20012	2246	TF:M00000
37503	query_1	TRUE	0.000559641	5454	9233	2678	0.290047	0.491016	TF:M02036_1	TF	Factor: WT1; motif: CGCCCCCNCN; match class: 1	20012	8987	TF:M02036
37504	query_1	TRUE	0.000567803	8856	9233	4266	0.462038	0.481707	TF:M11392	TF	Factor: Erg; motif: NACCGGAARYN	20012	2032	TF:M00000
37505	query_1	TRUE	0.000580127	8085	9233	3908	0.423264	0.483364	TF:M05386	TF	Factor: KLF17; motif: NGGGCGG	20012	4562	TF:M00000
37506	query_1	TRUE	0.000580127	8085	9233	3908	0.423264	0.483364	TF:M05499	TF	Factor: LKLF; motif: NGGGCGG	20012	4764	TF:M00000
37507	query_1	TRUE	0.000581404	5361	9233	2634	0.285281	0.491326	TF:M01299	TF	Factor: MECP2; motif: CCGGNNTTWA	20012	5012	TF:M00000
37508	query_1	TRUE	0.000608581	1344	9233	711	0.0770064	0.529018	TF:M00920_1	TF	Factor: E2F; motif: NKCGCGCSAAAN; match class: 1	20012	1565	TF:M00920
37509	query_1	TRUE	0.000655311	8457	9233	4080	0.441893	0.482441	TF:M09905	TF	Factor: SAP-1; motif: NNCCGGAAGTGN	20012	1880	TF:M00000
37510	query_1	TRUE	0.000656903	5724	9233	2804	0.303693	0.489867	TF:M00470_1	TF	Factor: AP-2gamma; motif: GCCYNNGGS; match class: 1	20012	139	TF:M00470
37511	query_1	TRUE	0.000699893	10272	9233	4919	0.532763	0.478875	TF:M03924	TF	Factor: YY1; motif: NNCGCCATTNN	20012	9018	TF:M00000
37512	query_1	TRUE	0.000797419	4642	9233	2293	0.248348	0.493968	TF:M09896_1	TF	Factor: E2F-7; motif: GRGGCGGGAANNN; match class: 1	20012	1531	TF:M09896
37513	query_1	TRUE	0.00082198	5325	9233	2615	0.283223	0.49108	TF:M07409	TF	Factor: BTEB2; motif: GCCCCRCCCH	20012	4590	TF:M00000
37514	query_1	TRUE	0.00086551	9796	9233	4698	0.508827	0.479584	TF:M04148_1	TF	Factor: TFAP2A; motif: NGCCCYNNGGGCN; match class: 1	20012	8559	TF:M04148
37515	query_1	TRUE	0.000875289	10208	9233	4888	0.529405	0.47884	TF:M00025	TF	Factor: Elk-1; motif: NNNNCCGGAARTNN	20012	1834	TF:M00000
37516	query_1	TRUE	0.000890567	10269	9233	4916	0.532438	0.478722	TF:M04744	TF	Factor: ATF-3; motif: GGCGCSSNSNGRTSACGTSA	20012	296	TF:M00000
37517	query_1	TRUE	0.000906064	8397	9233	4050	0.438644	0.482315	TF:M11434	TF	Factor: Elk-1; motif: NRSCGGAAGNN	20012	1852	TF:M00000
37518	query_1	TRUE	0.000990475	8823	9233	4247	0.459981	0.481356	TF:M12593	TF	Factor: CTCF; motif: NNRSYGCCMCCTGSTGGCCN	20012	1152	TF:M00000
37519	query_1	TRUE	0.000991084	9456	9233	4540	0.491715	0.480118	TF:M04110	TF	Factor: RUNX3; motif: NRACCGCANWAACCRCAN	20012	7368	TF:M00000
37520	query_1	TRUE	0.00104462	4512	9233	2230	0.241525	0.494238	TF:M00025_1	TF	Factor: Elk-1; motif: NNNNCCGGAARTNN; match class: 1	20012	1835	TF:M00025
37521	query_1	TRUE	0.00104998	5137	9233	2525	0.273476	0.491532	TF:M08206_1	TF	Factor: E2F-3:Prrxl1; motif: SGCGCTAATTNN; match class: 1	20012	1475	TF:M08206
37522	query_1	TRUE	0.00115359	9627	9233	4618	0.500162	0.479693	TF:M01752	TF	Factor: ERG; motif: ACCGGAART	20012	2016	TF:M00000
37523	query_1	TRUE	0.00115936	4034	9233	2003	0.216939	0.496529	TF:M10112_1	TF	Factor: Miz-1; motif: NNRGGWGGGGGAGGGGMRR; match class: 1	20012	5201	TF:M10112
37524	query_1	TRUE	0.00116196	4763	9233	2348	0.254305	0.492967	TF:M09603	TF	Factor: Egr-1; motif: NNNNNGYGKGGGNGGGNN	20012	1618	TF:M00000
37525	query_1	TRUE	0.00119114	6889	9233	3346	0.362396	0.485702	TF:M12590_1	TF	Factor: CP2; motif: NRRRCCGGCYNRARCCGGNN; match class: 1	20012	8663	TF:M12590
37526	query_1	TRUE	0.0012176	3054	9233	1536	0.16636	0.502947	TF:M09632	TF	Factor: Kaiso; motif: GNTCTCGCGAGRNNNNGGN	20012	9122	TF:M00000
37527	query_1	TRUE	0.00121953	2485	9233	1263	0.136792	0.508249	TF:M12596	TF	Factor: DP2; motif: NNGGCGGGARN	20012	1354	TF:M00000
37528	query_1	TRUE	0.00124312	3362	9233	1683	0.182281	0.500595	TF:M12604	TF	Factor: EZF2; motif: NNCCNSNSCNMCTCCMYCTT	20012	2370	TF:M00000
37529	query_1	TRUE	0.00134695	5495	9233	2692	0.291563	0.4899	TF:M00243	TF	Factor: Egr-1; motif: WTGCGTGGGCGK	20012	1600	TF:M00000
37530	query_1	TRUE	0.00136405	13439	9233	6365	0.689375	0.473622	TF:M11881	TF	Factor: pax-6; motif: NYACGCNTSANYGCNYN	20012	6410	TF:M00000
37531	query_1	TRUE	0.00138263	14360	9233	6783	0.734647	0.472354	TF:M11393	TF	Factor: Erg; motif: NACCGGATATCCGGTN	20012	2034	TF:M00000
37532	query_1	TRUE	0.00142573	9877	9233	4732	0.512509	0.479093	TF:M08313_1	TF	Factor: GCMa:PEA3; motif: ATRCGGGCGGAAGTR; match class: 1	20012	3047	TF:M08313
37533	query_1	TRUE	0.00153304	10366	9233	4957	0.536879	0.478198	TF:M10008	TF	Factor: CSX; motif: NKRAGWGS	20012	5810	TF:M00000
37534	query_1	TRUE	0.001656	5751	9233	2811	0.304451	0.488785	TF:M12354_1	TF	Factor: ZNF37A; motif: CCYYGGCTCCNTSCCMN; match class: 1	20012	10097	TF:M12354
37535	query_1	TRUE	0.00181175	4561	9233	2250	0.243691	0.493313	TF:M02071_1	TF	Factor: ETV7; motif: NCCGGAANNN; match class: 1	20012	2315	TF:M02071
37536	query_1	TRUE	0.00182433	7738	9233	3739	0.40496	0.4832	TF:M10115	TF	Factor: LRF; motif: NRGGGKCKY	20012	9188	TF:M00000
37537	query_1	TRUE	0.00195293	5215	9233	2558	0.27705	0.490508	TF:M12694_1	TF	Factor: ZFP14; motif: SCNNYCCNGNNSCTSCNC; match class: 1	20012	9245	TF:M12694
37538	query_1	TRUE	0.00201831	1577	9233	821	0.0889202	0.520609	TF:M00919_1	TF	Factor: E2F; motif: NCSCGCSAAAN; match class: 1	20012	1557	TF:M00919
37539	query_1	TRUE	0.0020322	11057	9233	5273	0.571104	0.476892	TF:M09738	TF	Factor: ZNF511; motif: GGRRGRGGCWGNG	20012	10448	TF:M00000
37540	query_1	TRUE	0.00218242	2424	9233	1231	0.133326	0.507838	TF:M00245_1	TF	Factor: Egr-3; motif: NTGCGTGGGCGK; match class: 1	20012	1651	TF:M00245
37541	query_1	TRUE	0.00224311	8225	9233	3964	0.42933	0.481945	TF:M11478_1	TF	Factor: AP-2beta; motif: NSCCNNNGGSN; match class: 1	20012	8581	TF:M11478
37542	query_1	TRUE	0.00224897	2165	9233	1106	0.119788	0.510855	TF:M07052	TF	Factor: NRF-1; motif: GCGCMTGCGCN	20012	6044	TF:M00000
37543	query_1	TRUE	0.00233714	2564	9233	1298	0.140583	0.50624	TF:M12183_1	TF	Factor: KLF14; motif: NRCCACRCCCMCN; match class: 1	20012	4539	TF:M12183
37544	query_1	TRUE	0.00239021	4224	9233	2089	0.226254	0.494555	TF:M07601_1	TF	Factor: C-Myc; motif: NGCCACGTGNN; match class: 1	20012	909	TF:M07601
37545	query_1	TRUE	0.00245114	8250	9233	3975	0.430521	0.481818	TF:M12160_1	TF	Factor: KLF15; motif: RCCMCRCCCMCN; match class: 1	20012	4551	TF:M12160
37546	query_1	TRUE	0.00248187	1364	9233	716	0.0775479	0.524927	TF:M09893_1	TF	Factor: E2F-3; motif: NNGGCGGGAAA; match class: 1	20012	1489	TF:M09893
37547	query_1	TRUE	0.00251974	6861	9233	3328	0.360446	0.48506	TF:M07249	TF	Factor: ctcf; motif: CCNCNAGRKGGCRSTN	20012	1154	TF:M00000
37548	query_1	TRUE	0.00265701	2945	9233	1480	0.160295	0.502547	TF:M12461	TF	Factor: ZBTB14; motif: SSCCGCGCACNS	20012	9094	TF:M00000
37549	query_1	TRUE	0.00268557	6387	9233	3106	0.336402	0.4863	TF:M11061	TF	Factor: HES-1; motif: GGCRCGTGNC	20012	3340	TF:M00000
37550	query_1	TRUE	0.00272798	9694	9233	4643	0.50287	0.478956	TF:M09910	TF	Factor: ER-beta; motif: RGGTCASCNTGMCCY	20012	2112	TF:M00000
37551	query_1	TRUE	0.0028471	8347	9233	4019	0.435286	0.48149	TF:M09760	TF	Factor: DPF2; motif: NYCACYTCCYCNYYCY	20012	1356	TF:M00000
37552	query_1	TRUE	0.00284824	10102	9233	4831	0.523232	0.478222	TF:M01865	TF	Factor: BTEB3; motif: BNRNGGGAGGNGT	20012	636	TF:M00000
37553	query_1	TRUE	0.00303234	8025	9233	3869	0.41904	0.482118	TF:M11081_1	TF	Factor: SREBP-1; motif: RTCRCGTGAY; match class: 1	20012	7989	TF:M11081
37554	query_1	TRUE	0.00312707	4371	9233	2157	0.233619	0.49348	TF:M00800_1	TF	Factor: AP-2; motif: GSCCSCRGGCNRNRNN; match class: 1	20012	151	TF:M00800
37555	query_1	TRUE	0.00323093	8420	9233	4052	0.438861	0.481235	TF:M09739	TF	Factor: ZGPAT; motif: GRGGCWGNGGNG	20012	9344	TF:M00000
37556	query_1	TRUE	0.0032336	3987	9233	1975	0.213907	0.49536	TF:M00976	TF	Factor: AhR,; motif: NRCGTGNGN	20012	14	TF:M00000
37557	query_1	TRUE	0.00327793	2297	9233	1168	0.126503	0.508489	TF:M12508_1	TF	Factor: EGR1; motif: NNMCGCCCACGCNN; match class: 1	20012	1629	TF:M12508
37558	query_1	TRUE	0.00330063	5739	9233	2801	0.303368	0.488064	TF:M00739	TF	Factor: E2F-4:DP-2; motif: TTTCSCGC	20012	1500	TF:M00000
37559	query_1	TRUE	0.0033243	6202	9233	3018	0.326871	0.486617	TF:M09893	TF	Factor: E2F-3; motif: NNGGCGGGAAA	20012	1488	TF:M00000
37560	query_1	TRUE	0.00340925	8479	9233	4079	0.441785	0.481071	TF:M08759	TF	Factor: c-Ets-2; motif: NCCGGAAGTG	20012	2178	TF:M00000
37561	query_1	TRUE	0.00343819	2839	9233	1428	0.154663	0.502994	TF:M12535	TF	Factor: ZNF263; motif: NNGGGGAGGANN	20012	9788	TF:M00000
37562	query_1	TRUE	0.0035081	2927	9233	1470	0.159212	0.502221	TF:M10108_1	TF	Factor: WT1; motif: RGGNGGGGGAGGRGGNGGRG; match class: 1	20012	8981	TF:M10108
37563	query_1	TRUE	0.00370672	2321	9233	1179	0.127694	0.507971	TF:M00431_1	TF	Factor: E2F-1; motif: TTTSGCGS; match class: 1	20012	1457	TF:M00431
37564	query_1	TRUE	0.00375658	7006	9233	3393	0.367486	0.484299	TF:M01118	TF	Factor: WT1; motif: SMCNCCNSC	20012	8984	TF:M00000
37565	query_1	TRUE	0.00385962	12157	9233	5773	0.625257	0.47487	TF:M11401	TF	Factor: Fli-1; motif: NACCGGATATCCGGTN	20012	2458	TF:M00000
37566	query_1	TRUE	0.00386335	10252	9233	4898	0.530488	0.47776	TF:M12704	TF	Factor: ZNF432; motif: NCAGNRCCNSRGRCAGC	20012	10232	TF:M00000
37567	query_1	TRUE	0.00390702	6998	9233	3389	0.367053	0.484281	TF:M12151	TF	Factor: Sp1; motif: NWRGCCMCGCCCMCN	20012	7840	TF:M00000
37568	query_1	TRUE	0.00399508	6352	9233	3087	0.334344	0.485989	TF:M12153	TF	Factor: Sp3; motif: NGCCACGCCCMCN	20012	7884	TF:M00000
37569	query_1	TRUE	0.00402416	3377	9233	1684	0.182389	0.498667	TF:M01273	TF	Factor: SP4; motif: SCCCCGCCCCS	20012	7900	TF:M00000
37570	query_1	TRUE	0.00411586	7314	9233	3536	0.382974	0.483456	TF:M09918_1	TF	Factor: Pet-1; motif: GCNGGAAGYG; match class: 1	20012	6539	TF:M09918
37571	query_1	TRUE	0.00414903	15655	9233	7361	0.797249	0.470201	TF:M08313	TF	Factor: GCMa:PEA3; motif: ATRCGGGCGGAAGTR	20012	3046	TF:M00000
37572	query_1	TRUE	0.00436808	4767	9233	2342	0.253655	0.491294	TF:M03977_1	TF	Factor: ETS1; motif: ACCGGAARYN; match class: 1	20012	2169	TF:M03977
37573	query_1	TRUE	0.00444794	4903	9233	2406	0.260587	0.49072	TF:M08390_1	TF	Factor: A-Myb:Elf-1; motif: NMCCGGAACCGTTA; match class: 1	20012	5327	TF:M08390
37574	query_1	TRUE	0.00452224	3049	9233	1527	0.165385	0.50082	TF:M07397_1	TF	Factor: ZBP89; motif: CCCCKCCCCCNN; match class: 1	20012	9073	TF:M07397
37575	query_1	TRUE	0.0045444	7382	9233	3567	0.386332	0.483202	TF:M08874	TF	Factor: E2F1; motif: NNNNNGCGSSAAAN	20012	1454	TF:M00000
37576	query_1	TRUE	0.00461216	4999	9233	2451	0.265461	0.490298	TF:M11430_1	TF	Factor: PEA3; motif: NACCGGAAGTN; match class: 1	20012	6517	TF:M11430
37577	query_1	TRUE	0.00487162	5706	9233	2783	0.301419	0.487732	TF:M09984_1	TF	Factor: MAZ; motif: GGGGGAGGGGGNGRGRRRGNRG; match class: 1	20012	4995	TF:M09984
37578	query_1	TRUE	0.00496931	2079	9233	1061	0.114914	0.510342	TF:M09789	TF	Factor: TFDP1; motif: NSGCGGGAANN	20012	8664	TF:M00000
37579	query_1	TRUE	0.00499423	1580	9233	819	0.0887036	0.518354	TF:M12529	TF	Factor: NFYB; motif: CYCATTGGCCNN	20012	5744	TF:M00000
37580	query_1	TRUE	0.00503168	6304	9233	3063	0.331745	0.485882	TF:M01973	TF	Factor: PLAG1; motif: CCCCCKWNNNGGSCCC	20012	6638	TF:M00000
37581	query_1	TRUE	0.00507895	8373	9233	4027	0.436153	0.480951	TF:M00341	TF	Factor: GABP; motif: VCCGGAAGNGCR	20012	2892	TF:M00000
37582	query_1	TRUE	0.00525132	14081	9233	6648	0.720026	0.472126	TF:M10491	TF	Factor: ZNF586; motif: CAGGCCYRGAGG	20012	10722	TF:M00000
37583	query_1	TRUE	0.0055078	3614	9233	1795	0.194411	0.49668	TF:M10435_1	TF	Factor: Sp2; motif: GGGGCGGGG; match class: 1	20012	7871	TF:M10435
37584	query_1	TRUE	0.00551333	4023	9233	1989	0.215423	0.494407	TF:M07226_1	TF	Factor: SP1; motif: NCCCCKCCCCC; match class: 1	20012	7833	TF:M07226
37585	query_1	TRUE	0.00559021	1731	9233	892	0.09661	0.515309	TF:M00939_1	TF	Factor: E2F; motif: TTTSGCGSG; match class: 1	20012	1559	TF:M00939
37586	query_1	TRUE	0.00560048	2725	9233	1371	0.148489	0.503119	TF:M02075	TF	Factor: PDEF; motif: MCCGGATNTN	20012	6492	TF:M00000
37587	query_1	TRUE	0.00587657	6657	9233	3227	0.349507	0.484753	TF:M07436	TF	Factor: WT1; motif: NNGGGNGGGSGN	20012	8982	TF:M00000
37588	query_1	TRUE	0.00607371	718	9233	393	0.0425647	0.547354	TF:M05938	TF	Factor: ZNF714; motif: NSGKTGGGCCGM	20012	11112	TF:M00000
37589	query_1	TRUE	0.006076	13940	9233	6583	0.712986	0.472238	TF:M08209	TF	Factor: E2F-3:FOXO6; motif: NAATGACACGCGCCCMC	20012	1480	TF:M00000
37590	query_1	TRUE	0.00608457	15387	9233	7238	0.783927	0.470397	TF:M08568_1	TF	Factor: ER71:E2A; motif: CASSTGNACCGGAWRYN; match class: 1	20012	2251	TF:M08568
37591	query_1	TRUE	0.00615493	8251	9233	3969	0.429871	0.481033	TF:M07348	TF	Factor: AP-2alpha; motif: NSCCNCRGGSN	20012	132	TF:M00000
37592	query_1	TRUE	0.00621436	8747	9233	4199	0.454782	0.48005	TF:M09727	TF	Factor: GEMIN3; motif: NCWGGRARRGRGNGNG	20012	3136	TF:M00000
37593	query_1	TRUE	0.00697709	6157	9233	2992	0.324055	0.485951	TF:M12158_1	TF	Factor: KLF15; motif: NCCMCGCCCMCN; match class: 1	20012	4547	TF:M12158
37594	query_1	TRUE	0.00698581	6375	9233	3094	0.335102	0.485333	TF:M00246	TF	Factor: Egr-2; motif: NTGCGTRGGCGK	20012	1634	TF:M00000
37595	query_1	TRUE	0.00700811	5726	9233	2790	0.302177	0.487251	TF:M08226_1	TF	Factor: Elk-1:Pax-9; motif: ACCGGAACYACGCWYSANTG; match class: 1	20012	1823	TF:M08226
37596	query_1	TRUE	0.00761654	11720	9233	5568	0.603054	0.475085	TF:M11399_1	TF	Factor: Fli-1; motif: NACCGGAWWTCCGGTY; match class: 1	20012	2455	TF:M11399
37597	query_1	TRUE	0.00793623	6379	9233	3095	0.335211	0.485186	TF:M08875	TF	Factor: E2F; motif: NNTTTCGCGCN	20012	1560	TF:M00000
37598	query_1	TRUE	0.00797416	7193	9233	3475	0.376367	0.483109	TF:M02066	TF	Factor: PEA3; motif: RCCGGAAGYN	20012	6504	TF:M00000
37599	query_1	TRUE	0.00817664	2038	9233	1039	0.112531	0.509814	TF:M12643	TF	Factor: NFYB; motif: RGCCAATSRGNRNNNNSNG	20012	5746	TF:M00000
37600	query_1	TRUE	0.00824598	2681	9233	1348	0.145998	0.502797	TF:M08880	TF	Factor: ERG; motif: MNNSNGGAAG	20012	2046	TF:M00000
37601	query_1	TRUE	0.0088148	442	9233	252	0.0272934	0.570136	TF:M12310	TF	Factor: ZNF597; motif: NGCCGCCATTTTGN	20012	10756	TF:M00000
37602	query_1	TRUE	0.00883196	5299	9233	2588	0.280299	0.488394	TF:M08867_1	TF	Factor: AP2; motif: GCCYGSGGSN; match class: 1	20012	153	TF:M08867
37603	query_1	TRUE	0.00909313	4321	9233	2127	0.230369	0.492247	TF:M03807_1	TF	Factor: SP2; motif: GNNGGGGGCGGGGSN; match class: 1	20012	7881	TF:M03807
37604	query_1	TRUE	0.00913941	8311	9233	3994	0.432579	0.480568	TF:M11066_1	TF	Factor: HES-7; motif: GNCACGYGNN; match class: 1	20012	3363	TF:M11066
37605	query_1	TRUE	0.00938056	3886	9233	1921	0.208058	0.494339	TF:M10530_1	TF	Factor: sp4; motif: NNNGCYCCGCCCCCY; match class: 1	20012	7897	TF:M10530
37606	query_1	TRUE	0.0107228	13013	9233	6157	0.666847	0.473142	TF:M03976	TF	Factor: ERG; motif: ACCGGAWATCCGGT	20012	2022	TF:M00000
37607	query_1	TRUE	0.010767	7926	9233	3814	0.413084	0.481201	TF:M11883_1	TF	Factor: pax-6; motif: NYACGCNTSRNYGCNYN; match class: 1	20012	6415	TF:M11883
37608	query_1	TRUE	0.0116035	9111	9233	4363	0.472544	0.478872	TF:M01588	TF	Factor: GKLF; motif: GCCMCRCCCNNN	20012	3162	TF:M00000
37609	query_1	TRUE	0.0124617	3287	9233	1635	0.177082	0.497414	TF:M05439_1	TF	Factor: RREB-1; motif: GGGWCSA; match class: 1	20012	7343	TF:M05439
37610	query_1	TRUE	0.0131111	2711	9233	1360	0.147298	0.50166	TF:M07436_1	TF	Factor: WT1; motif: NNGGGNGGGSGN; match class: 1	20012	8983	TF:M07436
37611	query_1	TRUE	0.0136353	4121	9233	2030	0.219864	0.492599	TF:M09967	TF	Factor: AP-2rep; motif: NGGGGCGGGGC	20012	148	TF:M00000
37612	query_1	TRUE	0.0141224	7468	9233	3599	0.389797	0.481923	TF:M01175	TF	Factor: CKROX; motif: SCCCTCCCC	20012	852	TF:M00000
37613	query_1	TRUE	0.0150404	3012	9233	1503	0.162786	0.499004	TF:M00737_1	TF	Factor: E2F-1:DP-2; motif: TTTSSCGC; match class: 1	20012	1427	TF:M00737
37614	query_1	TRUE	0.01625	9694	9233	4630	0.501462	0.477615	TF:M11052_1	TF	Factor: Hey2; motif: NNCACGYGNN; match class: 1	20012	3387	TF:M11052
37615	query_1	TRUE	0.0167859	8172	9233	3925	0.425106	0.480299	TF:M08225_1	TF	Factor: Elk-1:Pax-5; motif: ACCGGAACYACGCWTSANYG; match class: 1	20012	1821	TF:M08225
37616	query_1	TRUE	0.0175605	5720	9233	2781	0.301202	0.486189	TF:M07612	TF	Factor: PSF; motif: KWATCCGN	20012	7026	TF:M00000
37617	query_1	TRUE	0.0178645	4493	9233	2204	0.238709	0.490541	TF:M12666_1	TF	Factor: SP1; motif: GGCCCCGCCCCCN; match class: 1	20012	7845	TF:M12666
37618	query_1	TRUE	0.0206399	7300	9233	3518	0.381025	0.481918	TF:M02023	TF	Factor: MAZ; motif: NKGGGAGGGGRGGR	20012	5004	TF:M00000
37619	query_1	TRUE	0.0233643	12002	9233	5689	0.616159	0.474004	TF:M11401_1	TF	Factor: Fli-1; motif: NACCGGATATCCGGTN; match class: 1	20012	2459	TF:M11401
37620	query_1	TRUE	0.0233744	2208	9233	1116	0.120871	0.505435	TF:M08874_1	TF	Factor: E2F1; motif: NNNNNGCGSSAAAN; match class: 1	20012	1455	TF:M08874
37621	query_1	TRUE	0.0236865	6374	9233	3085	0.334128	0.483997	TF:M08213	TF	Factor: Elk-1:TBR2; motif: TNRCACCGGAAGN	20012	1802	TF:M00000
37622	query_1	TRUE	0.0248238	4004	9233	1971	0.213473	0.492258	TF:M04109_1	TF	Factor: RUNX3; motif: NRACCGCAAACCGCAN; match class: 1	20012	7367	TF:M04109
37623	query_1	TRUE	0.0259846	13176	9233	6225	0.674212	0.47245	TF:M11399	TF	Factor: Fli-1; motif: NACCGGAWWTCCGGTY	20012	2454	TF:M00000
37624	query_1	TRUE	0.0266504	2964	9233	1477	0.15997	0.498313	TF:M09834_1	TF	Factor: ZNF148; motif: NNNNNNCCNNCCCCTCCCCCACCCN; match class: 1	20012	9507	TF:M09834
37625	query_1	TRUE	0.0267912	2122	9233	1074	0.116322	0.506126	TF:M00516_1	TF	Factor: E2F-1; motif: TTTSGCGCGMNR; match class: 1	20012	1547	TF:M00516
37626	query_1	TRUE	0.0275495	7969	9233	3827	0.414491	0.480236	TF:M04714	TF	Factor: Elf-1; motif: ACTTCCGGG	20012	1694	TF:M00000
37627	query_1	TRUE	0.0286407	4351	9233	2134	0.231127	0.490462	TF:M02011	TF	Factor: HES-1; motif: GSCACGMGMC	20012	3348	TF:M00000
37628	query_1	TRUE	0.0293626	3293	9233	1633	0.176866	0.4959	TF:M11392_1	TF	Factor: Erg; motif: NACCGGAARYN; match class: 1	20012	2033	TF:M11392
37629	query_1	TRUE	0.0304987	11664	9233	5532	0.599155	0.47428	TF:M08529	TF	Factor: E2F-3:T-bet; motif: AGGTGTNANGGCGCST	20012	1484	TF:M00000
37630	query_1	TRUE	0.0305113	5993	9233	2905	0.314632	0.484732	TF:M12313	TF	Factor: ZNF460; motif: NNACNCCCCCCNN	20012	10344	TF:M00000
37631	query_1	TRUE	0.0317301	5748	9233	2790	0.302177	0.485386	TF:M04918	TF	Factor: Egr-1; motif: ACCGCCC	20012	1610	TF:M00000
37632	query_1	TRUE	0.03234	558	9233	308	0.0333586	0.551971	TF:M12642_1	TF	Factor: NFYA; motif: NNRGCCAATSRGMRSSNNSN; match class: 1	20012	5739	TF:M12642
37633	query_1	TRUE	0.0331839	7929	9233	3807	0.412325	0.480136	TF:M08767	TF	Factor: HES-1; motif: GNCACGTGNC	20012	3338	TF:M00000
37634	query_1	TRUE	0.0344947	4273	9233	2096	0.227012	0.490522	TF:M09862_1	TF	Factor: ZNF614; motif: NCYCWGCCYYNNN; match class: 1	20012	10801	TF:M09862
37635	query_1	TRUE	0.0352697	4891	9233	2387	0.258529	0.488039	TF:M11528_1	TF	Factor: E2F-2; motif: NTTTTGGCGCCAWWWN; match class: 1	20012	1467	TF:M11528
37636	query_1	TRUE	0.040476	3034	9233	1508	0.163327	0.497034	TF:M00466	TF	Factor: HIF1; motif: NGTACGTGCNGB	20012	3426	TF:M00000
37637	query_1	TRUE	0.0411396	3413	9233	1688	0.182822	0.49458	TF:M05444_1	TF	Factor: CPBP; motif: NGGGCGG; match class: 1	20012	943	TF:M05444
37638	query_1	TRUE	0.0411396	3413	9233	1688	0.182822	0.49458	TF:M05361_1	TF	Factor: Sp6; motif: WGGGCGG; match class: 1	20012	7907	TF:M05361
37639	query_1	TRUE	0.0411396	3413	9233	1688	0.182822	0.49458	TF:M05332_1	TF	Factor: Sp2; motif: WGGGCGG; match class: 1	20012	7863	TF:M05332
37640	query_1	TRUE	0.0416098	5479	9233	2662	0.288314	0.485855	TF:M09901	TF	Factor: nerf; motif: NNNCCGGAAGTGN	20012	5486	TF:M00000
37641	query_1	TRUE	0.0420814	6490	9233	3135	0.339543	0.483051	TF:M00237	TF	Factor: AhR:Arnt; motif: GRGKATYGCGTGMCWNSCC	20012	12	TF:M00000
37642	query_1	TRUE	0.0422691	3937	9233	1936	0.209683	0.491745	TF:M11074_1	TF	Factor: DEC1; motif: GTCACGTGAC; match class: 1	20012	553	TF:M11074
37643	query_1	TRUE	0.04277	3842	9233	1891	0.204809	0.492192	TF:M04110_1	TF	Factor: RUNX3; motif: NRACCGCANWAACCRCAN; match class: 1	20012	7369	TF:M04110
37644	query_1	TRUE	0.0441494	1830	9233	931	0.100834	0.508743	TF:M05327_1	TF	Factor: WT1; motif: NGCGGGGGGGTSMMCYN; match class: 1	20012	8979	TF:M05327
37645	query_1	TRUE	0.0451659	5700	9233	2765	0.299469	0.485088	TF:M12728	TF	Factor: THAP7; motif: GNCGCCATSTTGRGNGKGGC	20012	8750	TF:M00000
37646	query_1	TRUE	0.0471404	4689	9233	2290	0.248023	0.488377	TF:M11427_1	TF	Factor: PEA3; motif: NACCGGAAGTN; match class: 1	20012	6511	TF:M11427
37647	query_1	TRUE	0.0475581	6417	9233	3100	0.335752	0.483092	TF:M09606	TF	Factor: nerf; motif: NRRNSCGGAAGNRNNNN	20012	1734	TF:M00000
37648	query_1	TRUE	0.0487036	8990	9233	4296	0.465288	0.477864	TF:M01177	TF	Factor: SREBP-2; motif: NNGYCACNNSMN	20012	8014	TF:M00000
37649	query_1	TRUE	0.0489771	2556	9233	1279	0.138525	0.500391	TF:M10134	TF	Factor: FPM315; motif: GGGAGGAGGRRGRGGRGGRR	20012	2822	TF:M00000
47039	query_1	TRUE	0.000880684	125	3733	84	0.022502	0.672	WP:WP411	WP	mRNA processing	7899	672	WP:000000
47040	query_1	TRUE	0.0302177	430	3733	240	0.0642915	0.55814	WP:WP3888	WP	VEGFA-VEGFR2 signaling pathway	7899	730	WP:000000
47041	query_1	TRUE	0.0440204	15	3733	14	0.00375033	0.933333	WP:WP4240	WP	Regulation of sister chromatid separation at the metaphase-anaphase transition	7899	458	WP:000000

## Sheet: cl_tumtis_insig_anticor
	query	significant	p_value	term_size	query_size	intersection_size	precision	recall	term_id	source	term_name	effective_domain_size	source_order	parents
1	query_1	TRUE	4.36542e-06	74	1439	54	0.0375261	0.72973	CORUM:306	CORUM	Ribosome, cytoplasmic	3383	183	CORUM:0000000
2	query_1	TRUE	0.00303227	29	1439	23	0.0159833	0.793103	CORUM:338	CORUM	40S ribosomal subunit, cytoplasmic	3383	199	CORUM:0000000
3	query_1	TRUE	0.00420265	31	1439	24	0.0166782	0.774194	CORUM:305	CORUM	40S ribosomal subunit, cytoplasmic	3383	182	CORUM:0000000
4	query_1	TRUE	0.0140284	43	1439	30	0.0208478	0.697674	CORUM:308	CORUM	60S ribosomal subunit, cytoplasmic	3383	184	CORUM:0000000
2205	query_1	TRUE	1.14096e-18	11139	8841	5004	0.565999	0.449232	GO:0050794	GO:BP	regulation of cellular process	21128	14091	c("GO:0009987", "GO:0050789")
2206	query_1	TRUE	6.21724e-18	12926	8841	5737	0.648908	0.443834	GO:0065007	GO:BP	biological regulation	21128	16927	GO:0008150
2207	query_1	TRUE	9.48648e-15	12378	8841	5483	0.620179	0.442963	GO:0050789	GO:BP	regulation of biological process	21128	14087	c("GO:0008150", "GO:0065007")
2208	query_1	TRUE	1.08422e-10	9039	8841	4047	0.457754	0.447727	GO:0050896	GO:BP	response to stimulus	21128	14175	GO:0008150
2209	query_1	TRUE	1.89375e-09	6462	8841	2938	0.332315	0.454658	GO:0023052	GO:BP	signaling	21128	7037	GO:0008150
2210	query_1	TRUE	2.12647e-09	6573	8841	2985	0.337631	0.454131	GO:0007154	GO:BP	cell communication	21128	2797	GO:0009987
2211	query_1	TRUE	1.95978e-08	5886	8841	2680	0.303133	0.455318	GO:1901576	GO:BP	organic substance biosynthetic process	21128	22687	c("GO:0009058", "GO:0071704")
2212	query_1	TRUE	2.88318e-08	7491	8841	3364	0.3805	0.449072	GO:0051716	GO:BP	cellular response to stimulus	21128	14782	c("GO:0009987", "GO:0050896")
2213	query_1	TRUE	4.60422e-08	5793	8841	2636	0.298156	0.455032	GO:0044249	GO:BP	cellular biosynthetic process	21128	11645	c("GO:0009058", "GO:0044237")
2214	query_1	TRUE	8.97599e-08	6538	8841	2952	0.333899	0.451514	GO:1901564	GO:BP	organonitrogen compound metabolic process	21128	22679	c("GO:0006807", "GO:0071704")
2215	query_1	TRUE	2.3666e-07	6012	8841	2722	0.307884	0.452761	GO:0007165	GO:BP	signal transduction	21128	2808	c("GO:0007154", "GO:0009987", "GO:0023052", "GO:0050794", "GO:0051716")
2216	query_1	TRUE	2.50349e-07	5973	8841	2705	0.305961	0.452871	GO:0009058	GO:BP	biosynthetic process	21128	3326	GO:0008152
2217	query_1	TRUE	4.52835e-07	5861	8841	2654	0.300192	0.452824	GO:0048856	GO:BP	anatomical structure development	21128	13923	GO:0032502
2218	query_1	TRUE	1.98188e-06	4890	8841	2229	0.252121	0.455828	GO:0044271	GO:BP	cellular nitrogen compound biosynthetic process	21128	11656	c("GO:0034641", "GO:0044249")
2219	query_1	TRUE	2.24337e-06	6446	8841	2896	0.327565	0.449271	GO:0032502	GO:BP	developmental process	21128	8073	GO:0008150
2220	query_1	TRUE	2.30396e-06	4755	8841	2170	0.245447	0.456362	GO:0048523	GO:BP	negative regulation of cellular process	21128	13627	c("GO:0009987", "GO:0048519", "GO:0050794")
2221	query_1	TRUE	3.0521e-06	5653	8841	2555	0.288994	0.451972	GO:0031323	GO:BP	regulation of cellular metabolic process	21128	7549	c("GO:0019222", "GO:0044237", "GO:0050794")
2222	query_1	TRUE	1.14335e-05	7657	8841	3402	0.384798	0.444299	GO:0032501	GO:BP	multicellular organismal process	21128	8072	GO:0008150
2223	query_1	TRUE	1.91963e-05	7386	8841	3284	0.371451	0.444625	GO:0019222	GO:BP	regulation of metabolic process	21128	5935	c("GO:0008152", "GO:0050789")
2224	query_1	TRUE	2.37893e-05	5882	8841	2642	0.298835	0.449167	GO:0080090	GO:BP	regulation of primary metabolic process	21128	18924	c("GO:0019222", "GO:0044238")
2225	query_1	TRUE	3.0485e-05	5724	8841	2573	0.29103	0.449511	GO:0051171	GO:BP	regulation of nitrogen compound metabolic process	21128	14399	c("GO:0006807", "GO:0019222")
2226	query_1	TRUE	4.41998e-05	1270	8841	626	0.0708065	0.492913	GO:0006811	GO:BP	monoatomic ion transport	21128	2561	GO:0006810
2227	query_1	TRUE	4.47815e-05	3388	8841	1563	0.17679	0.461334	GO:0010646	GO:BP	regulation of cell communication	21128	4410	c("GO:0007154", "GO:0050794")
2228	query_1	TRUE	6.3535e-05	3378	8841	1557	0.176111	0.460924	GO:0023051	GO:BP	regulation of signaling	21128	7036	c("GO:0023052", "GO:0050789")
2229	query_1	TRUE	8.92258e-05	4822	8841	2180	0.246578	0.452095	GO:0009059	GO:BP	macromolecule biosynthetic process	21128	3327	c("GO:0043170", "GO:1901576")
2230	query_1	TRUE	9.20031e-05	1555	8841	752	0.0850583	0.483601	GO:0055085	GO:BP	transmembrane transport	21128	15161	c("GO:0006810", "GO:0009987")
2231	query_1	TRUE	9.79943e-05	1665	8841	801	0.0906006	0.481081	GO:1901700	GO:BP	response to oxygen-containing compound	21128	22780	GO:0042221
2232	query_1	TRUE	0.000128577	1059	8841	527	0.0596086	0.497639	GO:0006812	GO:BP	monoatomic cation transport	21128	2562	GO:0006811
2233	query_1	TRUE	0.000165389	2868	8841	1330	0.150435	0.463738	GO:0006793	GO:BP	phosphorus metabolic process	21128	2548	GO:0044237
2234	query_1	TRUE	0.000188359	5482	8841	2459	0.278136	0.448559	GO:0019538	GO:BP	protein metabolic process	21128	6224	c("GO:0043170", "GO:0044238", "GO:1901564")
2235	query_1	TRUE	0.000190874	4161	8841	1891	0.21389	0.454458	GO:0019438	GO:BP	aromatic compound biosynthetic process	21128	6132	c("GO:0006725", "GO:0044249")
2236	query_1	TRUE	0.000255766	4072	8841	1851	0.209365	0.454568	GO:0034654	GO:BP	nucleobase-containing compound biosynthetic process	21128	9218	c("GO:0006139", "GO:0018130", "GO:0019438", "GO:0044271", "GO:1901362")
2237	query_1	TRUE	0.000277499	4307	8841	1952	0.22079	0.453216	GO:1901362	GO:BP	organic cyclic compound biosynthetic process	21128	22499	c("GO:1901360", "GO:1901576")
2238	query_1	TRUE	0.000310823	2790	8841	1293	0.14625	0.463441	GO:0065008	GO:BP	regulation of biological quality	21128	16928	GO:0065007
2239	query_1	TRUE	0.000336624	1666	8841	797	0.0901482	0.478391	GO:0042592	GO:BP	homeostatic process	21128	10883	GO:0008150
2240	query_1	TRUE	0.000399781	2843	8841	1315	0.148739	0.46254	GO:0006796	GO:BP	phosphate-containing compound metabolic process	21128	2551	GO:0006793
2241	query_1	TRUE	0.000413641	6348	8841	2824	0.319421	0.444865	GO:0048518	GO:BP	positive regulation of biological process	21128	13622	c("GO:0008150", "GO:0050789")
2242	query_1	TRUE	0.000421147	3059	8841	1409	0.159371	0.460608	GO:0065009	GO:BP	regulation of molecular function	21128	16929	GO:0065007
2243	query_1	TRUE	0.000426855	1857	8841	881	0.0996494	0.474421	GO:0044281	GO:BP	small molecule metabolic process	21128	11662	GO:0008152
2244	query_1	TRUE	0.000459756	4627	8841	2087	0.236059	0.451048	GO:0007275	GO:BP	multicellular organism development	21128	2887	c("GO:0032501", "GO:0048856")
2245	query_1	TRUE	0.000533107	2869	8841	1325	0.14987	0.461833	GO:0007166	GO:BP	cell surface receptor signaling pathway	21128	2809	GO:0007165
2246	query_1	TRUE	0.000558322	2991	8841	1378	0.155865	0.460715	GO:0009966	GO:BP	regulation of signal transduction	21128	3898	c("GO:0007165", "GO:0010646", "GO:0023051", "GO:0048583")
2247	query_1	TRUE	0.00072685	4150	8841	1879	0.212533	0.452771	GO:0018130	GO:BP	heterocycle biosynthetic process	21128	5537	c("GO:0044249", "GO:0046483")
2248	query_1	TRUE	0.000837327	4124	8841	1867	0.211175	0.452716	GO:0031326	GO:BP	regulation of cellular biosynthetic process	21128	7552	c("GO:0009889", "GO:0031323", "GO:0044249")
2249	query_1	TRUE	0.000893886	2664	8841	1233	0.139464	0.462838	GO:0010033	GO:BP	response to organic substance	21128	3939	GO:0042221
2250	query_1	TRUE	0.00123415	3465	8841	1580	0.178713	0.455988	GO:0006355	GO:BP	regulation of DNA-templated transcription	21128	2193	c("GO:0006351", "GO:0010468", "GO:1903506")
2251	query_1	TRUE	0.0013987	6851	8841	3030	0.342721	0.442271	GO:0060255	GO:BP	regulation of macromolecule metabolic process	21128	15399	c("GO:0019222", "GO:0043170")
2252	query_1	TRUE	0.00145267	855	8841	427	0.0482977	0.499415	GO:0098655	GO:BP	monoatomic cation transmembrane transport	21128	19996	c("GO:0006812", "GO:0034220")
2253	query_1	TRUE	0.00145361	3467	8841	1580	0.178713	0.455725	GO:1903506	GO:BP	regulation of nucleic acid-templated transcription	21128	24286	c("GO:0097659", "GO:2001141")
2254	query_1	TRUE	0.0017411	3490	8841	1589	0.179731	0.455301	GO:2001141	GO:BP	regulation of RNA biosynthetic process	21128	27809	c("GO:0010556", "GO:0031326", "GO:0032774", "GO:0051252")
2255	query_1	TRUE	0.0019911	2572	8841	1189	0.134487	0.462286	GO:0006357	GO:BP	regulation of transcription by RNA polymerase II	21128	2195	c("GO:0006355", "GO:0006366")
2256	query_1	TRUE	0.00214417	1027	8841	504	0.0570071	0.49075	GO:0034220	GO:BP	monoatomic ion transmembrane transport	21128	8996	c("GO:0006811", "GO:0055085")
2257	query_1	TRUE	0.00219556	3965	8841	1793	0.202805	0.452207	GO:0010556	GO:BP	regulation of macromolecule biosynthetic process	21128	4326	c("GO:0009059", "GO:0009889", "GO:0060255")
2258	query_1	TRUE	0.00220996	2667	8841	1230	0.139125	0.461192	GO:0035556	GO:BP	intracellular signal transduction	21128	9639	GO:0007165
2259	query_1	TRUE	0.00228905	790	8841	396	0.0447913	0.501266	GO:0019725	GO:BP	cellular homeostasis	21128	6383	c("GO:0009987", "GO:0042592")
2260	query_1	TRUE	0.00259061	4190	8841	1889	0.213664	0.450835	GO:0009889	GO:BP	regulation of biosynthetic process	21128	3843	c("GO:0009058", "GO:0019222")
2261	query_1	TRUE	0.00289424	689	8841	349	0.0394752	0.506531	GO:0055082	GO:BP	cellular chemical homeostasis	21128	15160	c("GO:0019725", "GO:0048878")
2262	query_1	TRUE	0.00318269	1611	8841	764	0.0864156	0.47424	GO:0048585	GO:BP	negative regulation of response to stimulus	21128	13679	c("GO:0048519", "GO:0048583", "GO:0050896")
2263	query_1	TRUE	0.00350537	920	8841	454	0.0513517	0.493478	GO:0098660	GO:BP	inorganic ion transmembrane transport	21128	20001	GO:0055085
2264	query_1	TRUE	0.0037267	793	8841	396	0.0447913	0.499369	GO:0006954	GO:BP	inflammatory response	21128	2659	GO:0006952
2265	query_1	TRUE	0.00383425	3004	8841	1374	0.155412	0.45739	GO:0051239	GO:BP	regulation of multicellular organismal process	21128	14441	c("GO:0032501", "GO:0050789")
2266	query_1	TRUE	0.00534981	4773	8841	2135	0.241489	0.447308	GO:0006810	GO:BP	transport	21128	2560	GO:0051234
2267	query_1	TRUE	0.0069257	3584	8841	1622	0.183463	0.452567	GO:0006351	GO:BP	DNA-templated transcription	21128	2189	GO:0097659
2268	query_1	TRUE	0.0074666	3585	8841	1622	0.183463	0.452441	GO:0097659	GO:BP	nucleic acid-templated transcription	21128	19903	c("GO:0010467", "GO:0032774")
2269	query_1	TRUE	0.00751301	423	8841	223	0.0252234	0.527187	GO:0006875	GO:BP	cellular metal ion homeostasis	21128	2603	c("GO:0030003", "GO:0055065")
2270	query_1	TRUE	0.00765841	404	8841	214	0.0242054	0.529703	GO:0010959	GO:BP	regulation of metal ion transport	21128	4678	c("GO:0030001", "GO:0043269")
2271	query_1	TRUE	0.00773374	1014	8841	494	0.055876	0.487179	GO:0048878	GO:BP	chemical homeostasis	21128	13942	GO:0042592
2272	query_1	TRUE	0.00804548	3783	8841	1707	0.193078	0.451229	GO:0051252	GO:BP	regulation of RNA metabolic process	21128	14451	c("GO:0016070", "GO:0019219", "GO:0060255")
2273	query_1	TRUE	0.00902722	1754	8841	823	0.093089	0.469213	GO:0051049	GO:BP	regulation of transport	21128	14302	c("GO:0006810", "GO:0032879")
2274	query_1	TRUE	0.00946449	501	8841	259	0.0292953	0.516966	GO:0030003	GO:BP	cellular monoatomic cation homeostasis	21128	7045	c("GO:0006873", "GO:0055080")
2275	query_1	TRUE	0.0101292	525	8841	270	0.0305395	0.514286	GO:0006091	GO:BP	generation of precursor metabolites and energy	21128	2006	GO:0044237
2276	query_1	TRUE	0.0101494	1105	8841	534	0.0604004	0.483258	GO:0051241	GO:BP	negative regulation of multicellular organismal process	21128	14443	c("GO:0032501", "GO:0048519", "GO:0051239")
2277	query_1	TRUE	0.0101526	828	8841	409	0.0462617	0.493961	GO:0098662	GO:BP	inorganic cation transmembrane transport	21128	20003	GO:0098660
2278	query_1	TRUE	0.0102705	5494	8841	2439	0.275874	0.443939	GO:0010468	GO:BP	regulation of gene expression	21128	4271	c("GO:0010467", "GO:0060255")
2279	query_1	TRUE	0.0104856	3622	8841	1636	0.185047	0.451684	GO:0032774	GO:BP	RNA biosynthetic process	21128	8281	c("GO:0009059", "GO:0016070", "GO:0034654")
2280	query_1	TRUE	0.0110343	2697	8841	1235	0.13969	0.457916	GO:0070887	GO:BP	cellular response to chemical stimulus	21128	17415	c("GO:0042221", "GO:0051716")
2281	query_1	TRUE	0.0120839	438	8841	229	0.025902	0.522831	GO:0006816	GO:BP	calcium ion transport	21128	2565	GO:0030001
2282	query_1	TRUE	0.0133442	2674	8841	1224	0.138446	0.457741	GO:0006366	GO:BP	transcription by RNA polymerase II	21128	2202	GO:0006351
2283	query_1	TRUE	0.0154792	510	8841	262	0.0296347	0.513725	GO:0006873	GO:BP	cellular monoatomic ion homeostasis	21128	2601	c("GO:0050801", "GO:0055082")
2284	query_1	TRUE	0.0169242	4933	8841	2196	0.248388	0.445165	GO:0051234	GO:BP	establishment of localization	21128	14436	GO:0051179
2285	query_1	TRUE	0.0176561	2728	8841	1246	0.140934	0.456745	GO:0048468	GO:BP	cell development	21128	13589	c("GO:0030154", "GO:0048856", "GO:0048869")
2286	query_1	TRUE	0.0204667	1115	8841	536	0.0606266	0.480717	GO:0044092	GO:BP	negative regulation of molecular function	21128	11612	GO:0065009
2287	query_1	TRUE	0.0207252	897	8841	438	0.0495419	0.488294	GO:0030001	GO:BP	metal ion transport	21128	7043	GO:0006812
2288	query_1	TRUE	0.0215501	734	8841	364	0.0411718	0.495913	GO:0001817	GO:BP	regulation of cytokine production	21128	495	c("GO:0001816", "GO:0010468", "GO:0051239")
2289	query_1	TRUE	0.0219117	4097	8841	1836	0.207669	0.448133	GO:0019219	GO:BP	regulation of nucleobase-containing compound metabolic process	21128	5932	c("GO:0006139", "GO:0031323", "GO:0051171", "GO:0080090")
2290	query_1	TRUE	0.0226914	1060	8841	511	0.0577989	0.482075	GO:0019637	GO:BP	organophosphate metabolic process	21128	6315	c("GO:0006793", "GO:0071704")
2291	query_1	TRUE	0.0251133	945	8841	459	0.0519172	0.485714	GO:0046903	GO:BP	secretion	21128	13235	GO:0006810
2292	query_1	TRUE	0.0275181	740	8841	366	0.041398	0.494595	GO:0001816	GO:BP	cytokine production	21128	494	c("GO:0010467", "GO:0032501")
2293	query_1	TRUE	0.0275667	3998	8841	1792	0.202692	0.448224	GO:0048583	GO:BP	regulation of response to stimulus	21128	13677	c("GO:0050789", "GO:0050896")
2294	query_1	TRUE	0.0291572	209	8841	118	0.0133469	0.564593	GO:0009060	GO:BP	aerobic respiration	21128	3328	GO:0045333
2295	query_1	TRUE	0.0305512	871	8841	425	0.0480715	0.487945	GO:0140352	GO:BP	export from cell	21128	20977	c("GO:0006810", "GO:0009987")
2296	query_1	TRUE	0.0359965	5578	8841	2466	0.278928	0.442094	GO:0051179	GO:BP	localization	21128	14406	GO:0008150
2297	query_1	TRUE	0.0416261	329	8841	175	0.0197941	0.531915	GO:1904062	GO:BP	regulation of monoatomic cation transmembrane transport	21128	24774	c("GO:0034765", "GO:0098655")
2298	query_1	TRUE	0.0422375	264	8841	144	0.0162878	0.545455	GO:0051924	GO:BP	regulation of calcium ion transport	21128	14871	c("GO:0006816", "GO:0010959")
2299	query_1	TRUE	0.0443465	1353	8841	639	0.0722769	0.472284	GO:0023057	GO:BP	negative regulation of signaling	21128	7039	c("GO:0023051", "GO:0023052", "GO:0048519")
2300	query_1	TRUE	0.0466061	2356	8841	1079	0.122045	0.45798	GO:0050790	GO:BP	regulation of catalytic activity	21128	14088	GO:0065009
2301	query_1	TRUE	0.0484041	588	8841	295	0.0333673	0.501701	GO:0043269	GO:BP	regulation of monoatomic ion transport	21128	11238	c("GO:0006811", "GO:0051049")
15655	query_1	TRUE	1.62904e-28	12321	9247	5572	0.602574	0.452236	GO:0005737	GO:CC	cytoplasm	22112	309	c("GO:0005622", "GO:0110165")
15656	query_1	TRUE	3.18356e-21	9840	9247	4479	0.484373	0.455183	GO:0016020	GO:CC	membrane	22112	725	GO:0110165
15657	query_1	TRUE	2.13304e-12	3681	9247	1751	0.189359	0.475686	GO:0031090	GO:CC	organelle membrane	22112	1051	c("GO:0016020", "GO:0043227")
15658	query_1	TRUE	1.72501e-10	3973	9247	1863	0.201471	0.468915	GO:0031982	GO:CC	vesicle	22112	1234	GO:0043227
15659	query_1	TRUE	4.11542e-08	4730	9247	2169	0.234563	0.458562	GO:0012505	GO:CC	endomembrane system	22112	692	GO:0110165
15660	query_1	TRUE	4.14298e-08	6168	9247	2788	0.301503	0.45201	GO:0071944	GO:CC	cell periphery	22112	2805	GO:0110165
15661	query_1	TRUE	5.0565e-08	4234	9247	1953	0.211204	0.461266	GO:0005576	GO:CC	extracellular region	22112	198	GO:0110165
15662	query_1	TRUE	5.66173e-07	2120	9247	1015	0.109765	0.478774	GO:0098588	GO:CC	bounding membrane of organelle	22112	3229	GO:0031090
15663	query_1	TRUE	1.63562e-06	3379	9247	1565	0.169244	0.463155	GO:0005615	GO:CC	extracellular space	22112	232	c("GO:0005576", "GO:0110165")
15664	query_1	TRUE	2.53946e-06	105	9247	73	0.00789445	0.695238	GO:0022626	GO:CC	cytosolic ribosome	22112	863	c("GO:0005829", "GO:0005840")
15665	query_1	TRUE	5.06685e-06	2109	9247	1002	0.108359	0.475107	GO:0070062	GO:CC	extracellular exosome	22112	2429	c("GO:0005615", "GO:1903561")
15666	query_1	TRUE	5.17679e-06	2134	9247	1013	0.109549	0.474695	GO:0065010	GO:CC	extracellular membrane-bounded organelle	22112	2409	c("GO:0043227", "GO:0043230")
15667	query_1	TRUE	5.17679e-06	2134	9247	1013	0.109549	0.474695	GO:0043230	GO:CC	extracellular organelle	22112	1891	c("GO:0005576", "GO:0043226")
15668	query_1	TRUE	5.98344e-06	2133	9247	1012	0.109441	0.474449	GO:1903561	GO:CC	extracellular vesicle	22112	3675	c("GO:0031982", "GO:0065010")
15669	query_1	TRUE	7.23689e-06	5682	9247	2552	0.275981	0.449138	GO:0005886	GO:CC	plasma membrane	22112	424	c("GO:0016020", "GO:0071944")
15670	query_1	TRUE	1.14811e-05	1268	9247	623	0.0673732	0.491325	GO:0031967	GO:CC	organelle envelope	22112	1221	c("GO:0031975", "GO:0043227", "GO:0043229")
15671	query_1	TRUE	1.14811e-05	1268	9247	623	0.0673732	0.491325	GO:0031975	GO:CC	envelope	22112	1228	GO:0110165
15672	query_1	TRUE	1.55546e-05	812	9247	414	0.0447713	0.509852	GO:0005740	GO:CC	mitochondrial envelope	22112	311	c("GO:0005739", "GO:0031967")
15673	query_1	TRUE	8.43371e-05	2487	9247	1157	0.125122	0.465219	GO:0097708	GO:CC	intracellular vesicle	22112	3150	c("GO:0031982", "GO:0043231")
15674	query_1	TRUE	8.66756e-05	2485	9247	1156	0.125014	0.465191	GO:0031410	GO:CC	cytoplasmic vesicle	22112	1112	c("GO:0005737", "GO:0097708")
15675	query_1	TRUE	9.79491e-05	5440	9247	2433	0.263112	0.447243	GO:0005829	GO:CC	cytosol	22112	380	c("GO:0005737", "GO:0110165")
15676	query_1	TRUE	0.000129894	761	9247	385	0.0416351	0.505913	GO:0031966	GO:CC	mitochondrial membrane	22112	1220	c("GO:0005740", "GO:0031090")
15677	query_1	TRUE	0.000143565	1040	9247	512	0.0553693	0.492308	GO:0099503	GO:CC	secretory vesicle	22112	3377	GO:0031410
15678	query_1	TRUE	0.00031173	1357	9247	652	0.0705094	0.480472	GO:0098796	GO:CC	membrane protein complex	22112	3271	c("GO:0016020", "GO:0032991")
15679	query_1	TRUE	0.000596939	2122	9247	988	0.106845	0.465598	GO:0030054	GO:CC	cell junction	22112	874	GO:0110165
15680	query_1	TRUE	0.000789694	424	9247	224	0.0242241	0.528302	GO:1990351	GO:CC	transporter complex	22112	3868	GO:0032991
15681	query_1	TRUE	0.000944594	48	9247	36	0.00389315	0.75	GO:0022627	GO:CC	cytosolic small ribosomal subunit	22112	864	c("GO:0015935", "GO:0022626")
15682	query_1	TRUE	0.00120427	1693	9247	796	0.086082	0.470171	GO:0005739	GO:CC	mitochondrion	22112	310	c("GO:0005737", "GO:0043231")
15683	query_1	TRUE	0.00129212	874	9247	430	0.0465016	0.491991	GO:0030141	GO:CC	secretory granule	22112	922	c("GO:0012505", "GO:0099503")
15684	query_1	TRUE	0.00327428	144	9247	86	0.00930031	0.597222	GO:0042579	GO:CC	microbody	22112	1802	c("GO:0005737", "GO:0043231")
15685	query_1	TRUE	0.00327428	144	9247	86	0.00930031	0.597222	GO:0005777	GO:CC	peroxisome	22112	344	GO:0042579
15686	query_1	TRUE	0.00369224	2389	9247	1096	0.118525	0.458769	GO:0042995	GO:CC	cell projection	22112	1854	GO:0110165
15687	query_1	TRUE	0.00431292	195	9247	111	0.0120039	0.569231	GO:0044391	GO:CC	ribosomal subunit	22112	2086	c("GO:0005840", "GO:1990904")
15688	query_1	TRUE	0.00442076	309	9247	166	0.0179518	0.537217	GO:0030667	GO:CC	secretory granule membrane	22112	961	c("GO:0030141", "GO:0030659", "GO:0098588")
15689	query_1	TRUE	0.00472138	1207	9247	575	0.0621823	0.476388	GO:0098590	GO:CC	plasma membrane region	22112	3230	c("GO:0005886", "GO:0016020")
15690	query_1	TRUE	0.0058995	507	9247	258	0.0279009	0.508876	GO:0005743	GO:CC	mitochondrial inner membrane	22112	314	c("GO:0019866", "GO:0031966")
15691	query_1	TRUE	0.00789397	563	9247	283	0.0306045	0.502664	GO:0019866	GO:CC	organelle inner membrane	22112	829	c("GO:0031090", "GO:0031967")
15692	query_1	TRUE	0.00918706	2276	9247	1042	0.112685	0.457821	GO:0120025	GO:CC	plasma membrane bounded cell projection	22112	3457	GO:0042995
15693	query_1	TRUE	0.0133036	397	9247	205	0.0221694	0.516373	GO:1902495	GO:CC	transmembrane transporter complex	22112	3621	c("GO:0098796", "GO:1990351")
15694	query_1	TRUE	0.018881	1337	9247	627	0.0678058	0.46896	GO:0045202	GO:CC	synapse	22112	2151	GO:0030054
15695	query_1	TRUE	0.0262635	104	9247	63	0.00681302	0.605769	GO:0070469	GO:CC	respirasome	22112	2509	c("GO:0016020", "GO:0110165")
17357	query_1	TRUE	4.33125e-42	14778	8622	6749	0.782765	0.456692	GO:0005515	GO:MF	protein binding	20171	1498	GO:0005488
17358	query_1	TRUE	4.48285e-05	4275	8622	1977	0.229297	0.462456	GO:0046872	GO:MF	metal ion binding	20171	6302	GO:0043169
17359	query_1	TRUE	5.54997e-05	6079	8622	2765	0.320691	0.454845	GO:0043167	GO:MF	ion binding	20171	5781	GO:0005488
17360	query_1	TRUE	7.95794e-05	1230	8622	612	0.0709812	0.497561	GO:0005215	GO:MF	transporter activity	20171	1360	GO:0003674
17361	query_1	TRUE	0.00015646	4368	8622	2011	0.233241	0.460394	GO:0043169	GO:MF	cation binding	20171	5783	GO:0043167
17362	query_1	TRUE	0.000734891	1124	8622	556	0.0644862	0.494662	GO:0022857	GO:MF	transmembrane transporter activity	20171	3832	GO:0005215
17363	query_1	TRUE	0.00155999	1415	8622	686	0.0795639	0.484806	GO:0003700	GO:MF	DNA-binding transcription factor activity	20171	338	GO:0140110
17364	query_1	TRUE	0.00157208	1360	8622	661	0.0766643	0.486029	GO:0000981	GO:MF	DNA-binding transcription factor activity, RNA polymerase II-specific	20171	119	GO:0003700
17365	query_1	TRUE	0.00204705	5691	8622	2573	0.298423	0.452117	GO:0003824	GO:MF	catalytic activity	20171	368	GO:0003674
17366	query_1	TRUE	0.0097686	1407	8622	675	0.0782881	0.479744	GO:0000977	GO:MF	RNA polymerase II transcription regulatory region sequence-specific DNA binding	20171	116	GO:0000976
17367	query_1	TRUE	0.0172107	1191	8622	575	0.0666899	0.482788	GO:0000978	GO:MF	RNA polymerase II cis-regulatory region sequence-specific DNA binding	20171	117	c("GO:0000977", "GO:0000987")
17368	query_1	TRUE	0.02233	1211	8622	583	0.0676177	0.48142	GO:0000987	GO:MF	cis-regulatory region sequence-specific DNA binding	20171	120	GO:0000976
31024	query_1	TRUE	0.000531045	232	3630	138	0.0380165	0.594828	KEGG:04714	KEGG	Thermogenesis	8091	343	KEGG:00000
31025	query_1	TRUE	0.000716615	231	3630	137	0.037741	0.593074	KEGG:05171	KEGG	Coronavirus disease - COVID-19	8091	445	KEGG:00000
31026	query_1	TRUE	0.0467137	134	3630	80	0.0220386	0.597015	KEGG:00190	KEGG	Oxidative phosphorylation	8091	18	KEGG:00000
33996	query_1	TRUE	6.37941e-05	94	4809	67	0.0139322	0.712766	REAC:R-HSA-156842	REAC	Eukaryotic Translation Elongation	10777	827	REAC:R-HSA-72766
33997	query_1	TRUE	0.000139436	90	4809	64	0.0133084	0.711111	REAC:R-HSA-156902	REAC	Peptide chain elongation	10777	1633	REAC:R-HSA-156842
33998	query_1	TRUE	0.000195752	94	4809	66	0.0137243	0.702128	REAC:R-HSA-72764	REAC	Eukaryotic Translation Termination	10777	829	REAC:R-HSA-72766
33999	query_1	TRUE	0.000351882	102	4809	70	0.014556	0.686275	REAC:R-HSA-9633012	REAC	Response of EIF2AK4 (GCN2) to amino acid deficiency	10777	1966	REAC:R-HSA-9711097
34000	query_1	TRUE	0.000424146	90	4809	63	0.0131004	0.7	REAC:R-HSA-192823	REAC	Viral mRNA Translation	10777	2511	REAC:R-HSA-168273
34001	query_1	TRUE	0.000461189	157	4809	100	0.0207943	0.636943	REAC:R-HSA-9711097	REAC	Cellular response to starvation	10777	324	REAC:R-HSA-2262752
34002	query_1	TRUE	0.000571784	94	4809	65	0.0135163	0.691489	REAC:R-HSA-2408557	REAC	Selenocysteine synthesis	10777	2065	REAC:R-HSA-2408522
34003	query_1	TRUE	0.00107494	113	4809	75	0.0155958	0.663717	REAC:R-HSA-1799339	REAC	SRP-dependent cotranslational protein targeting to membrane	10777	2034	REAC:R-HSA-72766
34004	query_1	TRUE	0.00179631	96	4809	65	0.0135163	0.677083	REAC:R-HSA-975956	REAC	Nonsense Mediated Decay (NMD) independent of the Exon Junction Complex (EJC)	10777	1521	REAC:R-HSA-927802
34005	query_1	TRUE	0.00205287	369	4809	207	0.0430443	0.560976	REAC:R-HSA-71291	REAC	Metabolism of amino acids and derivatives	10777	1345	REAC:R-HSA-1430728
34006	query_1	TRUE	0.00249849	102	4809	68	0.0141402	0.666667	REAC:R-HSA-72689	REAC	Formation of a pool of free 40S subunits	10777	906	REAC:R-HSA-72737
34007	query_1	TRUE	0.00534087	120	4809	77	0.0160116	0.641667	REAC:R-HSA-72613	REAC	Eukaryotic Translation Initiation	10777	828	REAC:R-HSA-72766
34008	query_1	TRUE	0.00534087	120	4809	77	0.0160116	0.641667	REAC:R-HSA-72737	REAC	Cap-dependent Translation Initiation	10777	293	REAC:R-HSA-72613
34009	query_1	TRUE	0.00927431	112	4809	72	0.0149719	0.642857	REAC:R-HSA-156827	REAC	L13a-mediated translational silencing of Ceruloplasmin expression	10777	1231	REAC:R-HSA-72613
34010	query_1	TRUE	0.0144705	113	4809	72	0.0149719	0.637168	REAC:R-HSA-72706	REAC	GTP hydrolysis and joining of the 60S ribosomal subunit	10777	973	REAC:R-HSA-72737
34011	query_1	TRUE	0.0231262	459	4809	246	0.0511541	0.535948	REAC:R-HSA-500792	REAC	GPCR ligand binding	10777	965	REAC:R-HSA-372790
34012	query_1	TRUE	0.0354311	117	4809	73	0.0151799	0.623932	REAC:R-HSA-2408522	REAC	Selenoamino acid metabolism	10777	2064	REAC:R-HSA-71291
34013	query_1	TRUE	0.0368445	2072	4809	1002	0.208359	0.483591	REAC:R-HSA-1430728	REAC	Metabolism	10777	1341	REAC:0000000
34014	query_1	TRUE	0.0425957	171	4809	101	0.0210023	0.590643	REAC:R-HSA-9010553	REAC	Regulation of expression of SLITs and ROBOs	10777	1916	REAC:R-HSA-376176
34015	query_1	TRUE	0.0450441	177	4809	104	0.0216261	0.587571	REAC:R-HSA-1428517	REAC	The citric acid (TCA) cycle and respiratory electron transport	10777	2365	REAC:R-HSA-1430728
34016	query_1	TRUE	0.045192	328	4809	180	0.0374298	0.54878	REAC:R-HSA-373076	REAC	Class A/1 (Rhodopsin-like receptors)	10777	350	REAC:R-HSA-500792
36309	query_1	TRUE	0.0131083	9098	8996	4248	0.47221	0.466916	TF:M10477_1	TF	Factor: ZNF436; motif: TCCTCCAGGAAGCCY; match class: 1	20012	10249	TF:M10477
36310	query_1	TRUE	0.0188956	7091	8996	3337	0.370943	0.470597	TF:M00712	TF	Factor: myogenin; motif: RGCAGSTG	20012	5458	TF:M00000
36311	query_1	TRUE	0.0253686	5903	8996	2794	0.310582	0.473319	TF:M04896	TF	Factor: AP-2alpha; motif: NNNGSCCTGRGGSN	20012	8560	TF:M00000
36312	query_1	TRUE	0.0369397	16562	8996	7559	0.840262	0.456406	TF:M10438	TF	Factor: ZF5; motif: GGSGCGCGS	20012	9226	TF:M00000
36313	query_1	TRUE	0.0406127	2602	8996	1271	0.141285	0.48847	TF:M00693	TF	Factor: E12; motif: RRCAGGTGNCV	20012	1410	TF:M00000
46171	query_1	TRUE	9.28842e-06	88	3590	65	0.0181058	0.738636	WP:WP477	WP	Cytoplasmic ribosomal proteins	7899	72	WP:000000
46172	query_1	TRUE	0.0253487	15	3590	14	0.00389972	0.933333	WP:WP4891	WP	COVID-19 adverse outcome pathway	7899	762	WP:000000

## Sheet: cl_ndtis_sig_cor
	query	significant	p_value	term_size	query_size	intersection_size	precision	recall	term_id	source	term_name	effective_domain_size	source_order	parents
4958	query_1	TRUE	0.00441451	14	523	5	0.00956023	0.357143	GO:0017119	GO:CC	Golgi transport complex	22112	796	c("GO:0005794", "GO:0099023")
22045	query_1	TRUE	0.010837	60	184	8	0.0434783	0.133333	WP:WP623	WP	Oxidative phosphorylation	7899	238	WP:000000
22046	query_1	TRUE	0.018089	101	184	10	0.0543478	0.0990099	WP:WP4536	WP	Genes related to primary cilium development (based on CRISPR)	7899	642	WP:000000
1	query_1	TRUE	0.0242916	44	67	6	0.0895522	0.136364	CORUM:178	CORUM	Respiratory chain complex I (holoenzyme), mitochondrial	3383	90	CORUM:0000000

## Sheet: cl_ndtis_sig_anticor
	query	significant	p_value	term_size	query_size	intersection_size	precision	recall	term_id	source	term_name	effective_domain_size	source_order	parents
1	query_1	TRUE	0.0303393	7	64	3	0.046875	0.428571	CORUM:5177	CORUM	Polycystin-1 multiprotein complex (ACTN1, CDH1, SRC, JUP, VCL, CTNNB1, PXN, BCAR1, PKD1, PTK2, TLN1)	3383	1572	CORUM:0000000
2	query_1	TRUE	0.0499161	2	64	2	0.03125	1	CORUM:6651	CORUM	WWTR1-YAP1 complex	3383	2282	CORUM:0000000
137	query_1	TRUE	1.34199e-05	5861	316	135	0.427215	0.0230336	GO:0048856	GO:BP	anatomical structure development	21128	13923	GO:0032502
138	query_1	TRUE	2.2256e-05	6446	316	144	0.455696	0.0223394	GO:0032502	GO:BP	developmental process	21128	8073	GO:0008150
139	query_1	TRUE	6.53389e-05	1502	316	51	0.161392	0.0339547	GO:0016477	GO:BP	cell migration	21128	5389	GO:0048870
140	query_1	TRUE	8.67107e-05	1699	316	55	0.174051	0.032372	GO:0048870	GO:BP	cell motility	21128	13936	GO:0009987
141	query_1	TRUE	0.0001757	4287	316	104	0.329114	0.0242594	GO:0030154	GO:BP	cell differentiation	21128	7086	GO:0048869
142	query_1	TRUE	0.000176365	4627	316	110	0.348101	0.0237735	GO:0007275	GO:BP	multicellular organism development	21128	2887	c("GO:0032501", "GO:0048856")
143	query_1	TRUE	0.000198165	3962	316	98	0.310127	0.024735	GO:0048731	GO:BP	system development	21128	13811	c("GO:0007275", "GO:0048856")
144	query_1	TRUE	0.000237763	4312	316	104	0.329114	0.0241187	GO:0048869	GO:BP	cellular developmental process	21128	13935	c("GO:0009987", "GO:0032502")
145	query_1	TRUE	0.000712153	1079	316	39	0.123418	0.0361446	GO:0035295	GO:BP	tube development	21128	9483	c("GO:0007275", "GO:0048856")
146	query_1	TRUE	0.000884206	1220	316	42	0.132911	0.0344262	GO:0060429	GO:BP	epithelium development	21128	15559	GO:0009888
147	query_1	TRUE	0.00117031	2697	316	72	0.227848	0.0266963	GO:0009653	GO:BP	anatomical structure morphogenesis	21128	3664	c("GO:0032502", "GO:0048856")
148	query_1	TRUE	0.00521294	1353	316	43	0.136076	0.0317812	GO:0040011	GO:BP	locomotion	21128	10519	GO:0008150
149	query_1	TRUE	0.0115956	7657	316	153	0.484177	0.0199817	GO:0032501	GO:BP	multicellular organismal process	21128	8072	GO:0008150
150	query_1	TRUE	0.0148642	865	316	31	0.0981013	0.0358382	GO:0035239	GO:BP	tube morphogenesis	21128	9451	c("GO:0009653", "GO:0035295")
151	query_1	TRUE	0.0219502	926	316	32	0.101266	0.0345572	GO:0030334	GO:BP	regulation of cell migration	21128	7179	c("GO:0016477", "GO:2000145")
152	query_1	TRUE	0.0285964	1995	316	54	0.170886	0.0270677	GO:0009888	GO:BP	tissue development	21128	3842	GO:0048856
153	query_1	TRUE	0.031732	1033	316	34	0.107595	0.0329138	GO:0040012	GO:BP	regulation of locomotion	21128	10520	c("GO:0040011", "GO:0050789")
154	query_1	TRUE	0.0317802	988	316	33	0.10443	0.0334008	GO:2000145	GO:BP	regulation of cell motility	21128	26903	c("GO:0040012", "GO:0048870", "GO:0050794")
155	query_1	TRUE	0.0426526	1140	316	36	0.113924	0.0315789	GO:0009790	GO:BP	embryo development	21128	3771	GO:0007275
156	query_1	TRUE	0.0474279	618	316	24	0.0759494	0.038835	GO:0048598	GO:BP	embryonic morphogenesis	21128	13688	c("GO:0009653", "GO:0009790")
5908	query_1	TRUE	0.0430586	34	88	6	0.0681818	0.176471	HP:0001075	HP	Atrophic scars	4856	844	c("HP:0000987", "HP:0004334")
12056	query_1	TRUE	0.00550542	702	188	29	0.154255	0.0413105	REAC:R-HSA-194315	REAC	Signaling by Rho GTPases	10777	2179	REAC:R-HSA-9716542
12057	query_1	TRUE	0.00820859	717	188	29	0.154255	0.0404463	REAC:R-HSA-9716542	REAC	Signaling by Rho GTPases, Miro GTPases and RHOBTB3	10777	2180	REAC:R-HSA-162582

## Sheet: cl_ndtis_insig_cor
	query	significant	p_value	term_size	query_size	intersection_size	precision	recall	term_id	source	term_name	effective_domain_size	source_order	parents
1	query_1	TRUE	0.0112744	15	1590	14	0.00880503	0.933333	CORUM:6172	CORUM	Intraflagellar transport complex B	3383	1946	CORUM:0000000
2	query_1	TRUE	0.0277655	10	1590	10	0.00628931	1	CORUM:6173	CORUM	Intraflagellar transport complex B core complex	3383	1947	CORUM:0000000
2300	query_1	TRUE	1.75161e-39	11139	8882	5172	0.582301	0.464315	GO:0050794	GO:BP	regulation of cellular process	21128	14091	c("GO:0009987", "GO:0050789")
2301	query_1	TRUE	2.71557e-29	5578	8882	2721	0.30635	0.487809	GO:0051179	GO:BP	localization	21128	14406	GO:0008150
2302	query_1	TRUE	1.02598e-27	5973	8882	2885	0.324814	0.483007	GO:0009058	GO:BP	biosynthetic process	21128	3326	GO:0008152
2303	query_1	TRUE	2.7796e-27	5886	8882	2844	0.320198	0.48318	GO:1901576	GO:BP	organic substance biosynthetic process	21128	22687	c("GO:0009058", "GO:0071704")
2304	query_1	TRUE	4.14939e-27	5793	8882	2802	0.315469	0.483687	GO:0044249	GO:BP	cellular biosynthetic process	21128	11645	c("GO:0009058", "GO:0044237")
2305	query_1	TRUE	4.42401e-27	12926	8882	5832	0.656609	0.451184	GO:0065007	GO:BP	biological regulation	21128	16927	GO:0008150
2306	query_1	TRUE	6.32992e-27	6538	8882	3127	0.35206	0.478281	GO:1901564	GO:BP	organonitrogen compound metabolic process	21128	22679	c("GO:0006807", "GO:0071704")
2307	query_1	TRUE	1.4337e-23	5653	8882	2717	0.3059	0.48063	GO:0031323	GO:BP	regulation of cellular metabolic process	21128	7549	c("GO:0019222", "GO:0044237", "GO:0050794")
2308	query_1	TRUE	4.908e-23	4773	8882	2325	0.261765	0.487115	GO:0006810	GO:BP	transport	21128	2560	GO:0051234
2309	query_1	TRUE	3.79296e-22	4933	8882	2390	0.269084	0.484492	GO:0051234	GO:BP	establishment of localization	21128	14436	GO:0051179
2310	query_1	TRUE	1.45935e-20	5882	8882	2796	0.314794	0.475349	GO:0080090	GO:BP	regulation of primary metabolic process	21128	18924	c("GO:0019222", "GO:0044238")
2311	query_1	TRUE	2.82412e-20	6348	8882	2997	0.337424	0.472117	GO:0048518	GO:BP	positive regulation of biological process	21128	13622	c("GO:0008150", "GO:0050789")
2312	query_1	TRUE	1.96904e-19	12378	8882	5548	0.624634	0.448215	GO:0050789	GO:BP	regulation of biological process	21128	14087	c("GO:0008150", "GO:0065007")
2313	query_1	TRUE	3.15621e-19	5724	8882	2717	0.3059	0.474668	GO:0051171	GO:BP	regulation of nitrogen compound metabolic process	21128	14399	c("GO:0006807", "GO:0019222")
2314	query_1	TRUE	4.01625e-19	4822	8882	2320	0.261202	0.481128	GO:0009059	GO:BP	macromolecule biosynthetic process	21128	3327	c("GO:0043170", "GO:1901576")
2315	query_1	TRUE	7.26963e-17	5482	8882	2593	0.291939	0.473003	GO:0019538	GO:BP	protein metabolic process	21128	6224	c("GO:0043170", "GO:0044238", "GO:1901564")
2316	query_1	TRUE	4.60354e-16	5657	8882	2663	0.29982	0.470744	GO:0048522	GO:BP	positive regulation of cellular process	21128	13626	c("GO:0009987", "GO:0048518", "GO:0050794")
2317	query_1	TRUE	4.75292e-16	4307	8882	2070	0.233056	0.480613	GO:1901362	GO:BP	organic cyclic compound biosynthetic process	21128	22499	c("GO:1901360", "GO:1901576")
2318	query_1	TRUE	9.40605e-16	4190	8882	2016	0.226976	0.481146	GO:0009889	GO:BP	regulation of biosynthetic process	21128	3843	c("GO:0009058", "GO:0019222")
2319	query_1	TRUE	4.10063e-15	4124	8882	1982	0.223148	0.480601	GO:0031326	GO:BP	regulation of cellular biosynthetic process	21128	7552	c("GO:0009889", "GO:0031323", "GO:0044249")
2320	query_1	TRUE	8.2645e-15	1857	8882	957	0.107746	0.515347	GO:0044281	GO:BP	small molecule metabolic process	21128	11662	GO:0008152
2321	query_1	TRUE	1.9812e-14	2609	8882	1299	0.146251	0.497892	GO:0009056	GO:BP	catabolic process	21128	3324	GO:0008152
2322	query_1	TRUE	2.80783e-14	4890	8882	2313	0.260414	0.473006	GO:0044271	GO:BP	cellular nitrogen compound biosynthetic process	21128	11656	c("GO:0034641", "GO:0044249")
2323	query_1	TRUE	3.475e-14	4097	8882	1963	0.221009	0.479131	GO:0019219	GO:BP	regulation of nucleobase-containing compound metabolic process	21128	5932	c("GO:0006139", "GO:0031323", "GO:0051171", "GO:0080090")
2324	query_1	TRUE	7.16769e-14	4150	8882	1984	0.223373	0.478072	GO:0018130	GO:BP	heterocycle biosynthetic process	21128	5537	c("GO:0044249", "GO:0046483")
2325	query_1	TRUE	1.26716e-13	3568	8882	1724	0.1941	0.483184	GO:0006996	GO:BP	organelle organization	21128	2686	GO:0016043
2326	query_1	TRUE	1.65757e-13	4161	8882	1986	0.223598	0.477289	GO:0019438	GO:BP	aromatic compound biosynthetic process	21128	6132	c("GO:0006725", "GO:0044249")
2327	query_1	TRUE	1.83251e-13	3965	8882	1899	0.213803	0.478941	GO:0010556	GO:BP	regulation of macromolecule biosynthetic process	21128	4326	c("GO:0009059", "GO:0009889", "GO:0060255")
2328	query_1	TRUE	3.62e-13	4072	8882	1944	0.21887	0.477407	GO:0034654	GO:BP	nucleobase-containing compound biosynthetic process	21128	9218	c("GO:0006139", "GO:0018130", "GO:0019438", "GO:0044271", "GO:1901362")
2329	query_1	TRUE	4.27671e-13	4755	8882	2244	0.252646	0.471924	GO:0048523	GO:BP	negative regulation of cellular process	21128	13627	c("GO:0009987", "GO:0048519", "GO:0050794")
2330	query_1	TRUE	9.01341e-13	3783	8882	1813	0.204121	0.479249	GO:0051252	GO:BP	regulation of RNA metabolic process	21128	14451	c("GO:0016070", "GO:0019219", "GO:0060255")
2331	query_1	TRUE	4.78321e-12	1555	8882	802	0.090295	0.515756	GO:0055085	GO:BP	transmembrane transport	21128	15161	c("GO:0006810", "GO:0009987")
2332	query_1	TRUE	6.4927e-12	2138	8882	1069	0.120356	0.5	GO:0044248	GO:BP	cellular catabolic process	21128	11644	c("GO:0009056", "GO:0044237")
2333	query_1	TRUE	8.9075e-12	9039	8882	4076	0.458906	0.450935	GO:0050896	GO:BP	response to stimulus	21128	14175	GO:0008150
2334	query_1	TRUE	1.28028e-11	3490	8882	1674	0.188471	0.479656	GO:2001141	GO:BP	regulation of RNA biosynthetic process	21128	27809	c("GO:0010556", "GO:0031326", "GO:0032774", "GO:0051252")
2335	query_1	TRUE	1.49729e-11	3622	8882	1732	0.195001	0.478189	GO:0032774	GO:BP	RNA biosynthetic process	21128	8281	c("GO:0009059", "GO:0016070", "GO:0034654")
2336	query_1	TRUE	4.90978e-11	3584	8882	1711	0.192637	0.4774	GO:0006351	GO:BP	DNA-templated transcription	21128	2189	GO:0097659
2337	query_1	TRUE	5.12245e-11	3467	8882	1659	0.186782	0.478512	GO:1903506	GO:BP	regulation of nucleic acid-templated transcription	21128	24286	c("GO:0097659", "GO:2001141")
2338	query_1	TRUE	5.29083e-11	3465	8882	1658	0.18667	0.478499	GO:0006355	GO:BP	regulation of DNA-templated transcription	21128	2193	c("GO:0006351", "GO:0010468", "GO:1903506")
2339	query_1	TRUE	5.56393e-11	3585	8882	1711	0.192637	0.477266	GO:0097659	GO:BP	nucleic acid-templated transcription	21128	19903	c("GO:0010467", "GO:0032774")
2340	query_1	TRUE	5.89566e-11	2101	8882	1046	0.117766	0.497858	GO:0032879	GO:BP	regulation of localization	21128	8344	c("GO:0050789", "GO:0051179")
2341	query_1	TRUE	6.66158e-11	2148	8882	1067	0.120131	0.496741	GO:1901575	GO:BP	organic substance catabolic process	21128	22686	c("GO:0009056", "GO:0071704")
2342	query_1	TRUE	2.10126e-10	3388	8882	1619	0.182279	0.477863	GO:0010646	GO:BP	regulation of cell communication	21128	4410	c("GO:0007154", "GO:0050794")
2343	query_1	TRUE	2.29597e-10	3857	8882	1826	0.205584	0.473425	GO:0009893	GO:BP	positive regulation of metabolic process	21128	3847	c("GO:0008152", "GO:0019222", "GO:0048518")
2344	query_1	TRUE	2.46464e-10	3378	8882	1614	0.181716	0.477798	GO:0023051	GO:BP	regulation of signaling	21128	7036	c("GO:0023052", "GO:0050789")
2345	query_1	TRUE	2.62627e-10	5861	8882	2700	0.303986	0.460672	GO:0048856	GO:BP	anatomical structure development	21128	13923	GO:0032502
2346	query_1	TRUE	3.87804e-10	19271	8882	8248	0.92862	0.428001	GO:0009987	GO:BP	cellular process	21128	3905	GO:0008150
2347	query_1	TRUE	4.04871e-10	1518	8882	774	0.0871425	0.509881	GO:0120036	GO:BP	plasma membrane bounded cell projection organization	21128	20686	GO:0030030
2348	query_1	TRUE	4.24173e-10	3588	8882	1705	0.191961	0.475195	GO:0051641	GO:BP	cellular localization	21128	14725	c("GO:0009987", "GO:0051179")
2349	query_1	TRUE	4.95182e-10	1556	8882	791	0.0890565	0.508355	GO:0030030	GO:BP	cell projection organization	21128	7051	GO:0016043
2350	query_1	TRUE	5.15965e-10	3873	8882	1830	0.206035	0.472502	GO:0043412	GO:BP	macromolecule modification	21128	11326	GO:0043170
2351	query_1	TRUE	6.82495e-10	1754	8882	881	0.0991894	0.502281	GO:0051049	GO:BP	regulation of transport	21128	14302	c("GO:0006810", "GO:0032879")
2352	query_1	TRUE	7.22627e-10	6446	8882	2948	0.331907	0.457338	GO:0032502	GO:BP	developmental process	21128	8073	GO:0008150
2353	query_1	TRUE	1.12301e-09	3998	8882	1882	0.211889	0.470735	GO:0048583	GO:BP	regulation of response to stimulus	21128	13677	c("GO:0050789", "GO:0050896")
2354	query_1	TRUE	1.74124e-09	3263	8882	1556	0.175186	0.476862	GO:0044260	GO:BP	cellular macromolecule metabolic process	21128	11650	c("GO:0043170", "GO:0044237")
2355	query_1	TRUE	5.86461e-09	3649	8882	1722	0.193875	0.47191	GO:0036211	GO:BP	protein modification process	21128	10066	c("GO:0019538", "GO:0043412")
2356	query_1	TRUE	1.13664e-08	3177	8882	1511	0.170119	0.475606	GO:0033036	GO:BP	macromolecule localization	21128	8466	GO:0051179
2357	query_1	TRUE	1.30996e-08	2991	8882	1428	0.160775	0.477432	GO:0009966	GO:BP	regulation of signal transduction	21128	3898	c("GO:0007165", "GO:0010646", "GO:0023051", "GO:0048583")
2358	query_1	TRUE	1.62313e-08	3540	8882	1670	0.188021	0.471751	GO:0010604	GO:BP	positive regulation of macromolecule metabolic process	21128	4369	c("GO:0009893", "GO:0043170", "GO:0060255")
2359	query_1	TRUE	1.75191e-08	1638	8882	819	0.092209	0.5	GO:0016192	GO:BP	vesicle-mediated transport	21128	5325	GO:0006810
2360	query_1	TRUE	1.78486e-08	7386	8882	3336	0.375591	0.451665	GO:0019222	GO:BP	regulation of metabolic process	21128	5935	c("GO:0008152", "GO:0050789")
2361	query_1	TRUE	1.80024e-08	3980	8882	1863	0.20975	0.46809	GO:0006950	GO:BP	response to stress	21128	2656	GO:0050896
2362	query_1	TRUE	2.46488e-08	1413	8882	715	0.0804999	0.506016	GO:0006629	GO:BP	lipid metabolic process	21128	2409	c("GO:0044238", "GO:0071704")
2363	query_1	TRUE	2.51175e-08	399	8882	234	0.0263454	0.586466	GO:0044782	GO:BP	cilium organization	21128	11914	c("GO:0006996", "GO:0120036")
2364	query_1	TRUE	2.60812e-08	2572	8882	1239	0.139496	0.481726	GO:0006357	GO:BP	regulation of transcription by RNA polymerase II	21128	2195	c("GO:0006355", "GO:0006366")
2365	query_1	TRUE	3.8451e-08	7491	8882	3377	0.380207	0.450808	GO:0051716	GO:BP	cellular response to stimulus	21128	14782	c("GO:0009987", "GO:0050896")
2366	query_1	TRUE	5.59225e-08	920	8882	484	0.0544922	0.526087	GO:0098660	GO:BP	inorganic ion transmembrane transport	21128	20001	GO:0055085
2367	query_1	TRUE	6.50055e-08	1666	8882	828	0.0932222	0.496999	GO:0042592	GO:BP	homeostatic process	21128	10883	GO:0008150
2368	query_1	TRUE	9.43381e-08	1386	8882	699	0.0786985	0.504329	GO:1901565	GO:BP	organonitrogen compound catabolic process	21128	22680	c("GO:1901564", "GO:1901575")
2369	query_1	TRUE	1.38395e-07	370	8882	217	0.0244314	0.586486	GO:0060271	GO:BP	cilium assembly	21128	15415	c("GO:0044782", "GO:0070925", "GO:0120031")
2370	query_1	TRUE	2.5669e-07	1270	8882	643	0.0723936	0.506299	GO:0006811	GO:BP	monoatomic ion transport	21128	2561	GO:0006810
2371	query_1	TRUE	2.73877e-07	2674	8882	1276	0.143661	0.477188	GO:0006366	GO:BP	transcription by RNA polymerase II	21128	2202	GO:0006351
2372	query_1	TRUE	3.13287e-07	2790	8882	1327	0.149403	0.475627	GO:0065008	GO:BP	regulation of biological quality	21128	16928	GO:0065007
2373	query_1	TRUE	4.27739e-07	2680	8882	1277	0.143774	0.476493	GO:0071702	GO:BP	organic substance transport	21128	17951	GO:0006810
2374	query_1	TRUE	5.95513e-07	583	8882	319	0.0359153	0.54717	GO:0030031	GO:BP	cell projection assembly	21128	7052	c("GO:0022607", "GO:0030030")
2375	query_1	TRUE	6.34016e-07	3004	8882	1419	0.159761	0.47237	GO:0051239	GO:BP	regulation of multicellular organismal process	21128	14441	c("GO:0032501", "GO:0050789")
2376	query_1	TRUE	7.31223e-07	1027	8882	528	0.0594461	0.514119	GO:0034220	GO:BP	monoatomic ion transmembrane transport	21128	8996	c("GO:0006811", "GO:0055085")
2377	query_1	TRUE	8.68033e-07	572	8882	313	0.0352398	0.547203	GO:0120031	GO:BP	plasma membrane bounded cell projection assembly	21128	20681	c("GO:0030031", "GO:0120036")
2378	query_1	TRUE	9.27811e-07	7657	8882	3431	0.386287	0.448087	GO:0032501	GO:BP	multicellular organismal process	21128	8072	GO:0008150
2379	query_1	TRUE	1.05603e-06	3097	8882	1458	0.164152	0.470778	GO:0031325	GO:BP	positive regulation of cellular metabolic process	21128	7551	c("GO:0009893", "GO:0031323", "GO:0044237", "GO:0048522")
2380	query_1	TRUE	1.38932e-06	3154	8882	1482	0.166854	0.46988	GO:0051173	GO:BP	positive regulation of nitrogen compound metabolic process	21128	14401	c("GO:0006807", "GO:0009893", "GO:0051171")
2381	query_1	TRUE	1.61365e-06	1014	8882	520	0.0585454	0.512821	GO:0048878	GO:BP	chemical homeostasis	21128	13942	GO:0042592
2382	query_1	TRUE	2.24534e-06	1059	8882	540	0.0607971	0.509915	GO:0006812	GO:BP	monoatomic cation transport	21128	2562	GO:0006811
2383	query_1	TRUE	2.79029e-06	828	8882	432	0.0486377	0.521739	GO:0098662	GO:BP	inorganic cation transmembrane transport	21128	20003	GO:0098660
2384	query_1	TRUE	2.95842e-06	3059	8882	1437	0.161788	0.469761	GO:0065009	GO:BP	regulation of molecular function	21128	16929	GO:0065007
2385	query_1	TRUE	3.90672e-06	4627	8882	2121	0.238798	0.458396	GO:0007275	GO:BP	multicellular organism development	21128	2887	c("GO:0032501", "GO:0048856")
2386	query_1	TRUE	4.04431e-06	1805	8882	878	0.0988516	0.486427	GO:1901566	GO:BP	organonitrogen compound biosynthetic process	21128	22681	c("GO:1901564", "GO:1901576")
2387	query_1	TRUE	4.17103e-06	1941	8882	939	0.105719	0.483771	GO:0033554	GO:BP	cellular response to stress	21128	8768	c("GO:0006950", "GO:0051716")
2388	query_1	TRUE	5.58192e-06	855	8882	443	0.0498762	0.518129	GO:0098655	GO:BP	monoatomic cation transmembrane transport	21128	19996	c("GO:0006812", "GO:0034220")
2389	query_1	TRUE	9.17216e-06	4312	8882	1980	0.222923	0.459184	GO:0048869	GO:BP	cellular developmental process	21128	13935	c("GO:0009987", "GO:0032502")
2390	query_1	TRUE	1.14756e-05	614	8882	328	0.0369286	0.534202	GO:0050801	GO:BP	monoatomic ion homeostasis	21128	14096	GO:0048878
2391	query_1	TRUE	1.29116e-05	539	8882	292	0.0328755	0.541744	GO:0007005	GO:BP	mitochondrion organization	21128	2692	GO:0006996
2392	query_1	TRUE	1.29423e-05	604	8882	323	0.0363657	0.534768	GO:0055080	GO:BP	monoatomic cation homeostasis	21128	15158	GO:0050801
2393	query_1	TRUE	2.25149e-05	1729	8882	838	0.0943481	0.484673	GO:0010647	GO:BP	positive regulation of cell communication	21128	4411	c("GO:0007154", "GO:0010646", "GO:0048522")
2394	query_1	TRUE	2.56242e-05	971	8882	493	0.0555055	0.507724	GO:0043436	GO:BP	oxoacid metabolic process	21128	11340	GO:0006082
2395	query_1	TRUE	2.79419e-05	978	8882	496	0.0558433	0.507157	GO:0006082	GO:BP	organic acid metabolic process	21128	1999	c("GO:0044237", "GO:0044281", "GO:0071704")
2396	query_1	TRUE	3.74068e-05	945	8882	480	0.0540419	0.507937	GO:0019752	GO:BP	carboxylic acid metabolic process	21128	6401	GO:0043436
2397	query_1	TRUE	4.1258e-05	1727	8882	835	0.0940104	0.483497	GO:0023056	GO:BP	positive regulation of signaling	21128	7038	c("GO:0023051", "GO:0023052", "GO:0048518")
2398	query_1	TRUE	4.40991e-05	3962	8882	1820	0.204909	0.459364	GO:0048731	GO:BP	system development	21128	13811	c("GO:0007275", "GO:0048856")
2399	query_1	TRUE	4.63985e-05	4287	8882	1961	0.220784	0.457429	GO:0030154	GO:BP	cell differentiation	21128	7086	GO:0048869
2400	query_1	TRUE	6.38193e-05	1528	8882	744	0.0837649	0.486911	GO:0009967	GO:BP	positive regulation of signal transduction	21128	3899	c("GO:0007165", "GO:0009966", "GO:0010647", "GO:0023056", "GO:0048584")
2401	query_1	TRUE	6.66923e-05	944	8882	478	0.0538167	0.506356	GO:0070925	GO:BP	organelle assembly	21128	17435	c("GO:0006996", "GO:0022607")
2402	query_1	TRUE	6.7871e-05	1125	8882	561	0.0631615	0.498667	GO:1901135	GO:BP	carbohydrate derivative metabolic process	21128	22307	GO:0071704
2403	query_1	TRUE	8.40574e-05	2667	8882	1250	0.140734	0.468691	GO:0035556	GO:BP	intracellular signal transduction	21128	9639	GO:0007165
2404	query_1	TRUE	8.54201e-05	2708	8882	1268	0.142761	0.468242	GO:0008104	GO:BP	protein localization	21128	3211	GO:0070727
2405	query_1	TRUE	9.03953e-05	1391	8882	681	0.0766719	0.489576	GO:0009057	GO:BP	macromolecule catabolic process	21128	3325	c("GO:0043170", "GO:1901575")
2406	query_1	TRUE	9.94916e-05	6851	8882	3060	0.344517	0.44665	GO:0060255	GO:BP	regulation of macromolecule metabolic process	21128	15399	c("GO:0019222", "GO:0043170")
2407	query_1	TRUE	0.000117665	2718	8882	1271	0.143098	0.467623	GO:0070727	GO:BP	cellular macromolecule localization	21128	17331	c("GO:0033036", "GO:0051641")
2408	query_1	TRUE	0.000126675	33	8882	29	0.00326503	0.878788	GO:0006505	GO:BP	GPI anchor metabolic process	21128	2296	c("GO:0006664", "GO:0046488")
2409	query_1	TRUE	0.000134697	97	8882	67	0.00754335	0.690722	GO:0006497	GO:BP	protein lipidation	21128	2291	c("GO:0036211", "GO:0042158")
2410	query_1	TRUE	0.000148746	724	8882	374	0.0421076	0.516575	GO:0008610	GO:BP	lipid biosynthetic process	21128	3297	c("GO:0006629", "GO:1901576")
2411	query_1	TRUE	0.000214784	419	8882	229	0.0257825	0.546539	GO:0007018	GO:BP	microtubule-based movement	21128	2701	GO:0007017
2412	query_1	TRUE	0.000230098	897	8882	453	0.051002	0.505017	GO:0030001	GO:BP	metal ion transport	21128	7043	GO:0006812
2413	query_1	TRUE	0.000231969	871	8882	441	0.049651	0.506315	GO:0140352	GO:BP	export from cell	21128	20977	c("GO:0006810", "GO:0009987")
2414	query_1	TRUE	0.000235821	945	8882	475	0.0534789	0.502646	GO:0046903	GO:BP	secretion	21128	13235	GO:0006810
2415	query_1	TRUE	0.000257439	1011	8882	505	0.0568566	0.499505	GO:0044255	GO:BP	cellular lipid metabolic process	21128	11647	c("GO:0006629", "GO:0044237")
2416	query_1	TRUE	0.00026616	32	8882	28	0.00315244	0.875	GO:0006506	GO:BP	GPI anchor biosynthetic process	21128	2297	c("GO:0006497", "GO:0006505", "GO:0006661", "GO:0009247")
2417	query_1	TRUE	0.000270657	1031	8882	514	0.0578698	0.498545	GO:0030163	GO:BP	protein catabolic process	21128	7090	c("GO:0009057", "GO:0019538", "GO:1901565")
2418	query_1	TRUE	0.000311423	102	8882	69	0.00776852	0.676471	GO:0042158	GO:BP	lipoprotein biosynthetic process	21128	10623	c("GO:0034645", "GO:0042157", "GO:1901566")
2419	query_1	TRUE	0.000437569	676	8882	349	0.039293	0.516272	GO:1901137	GO:BP	carbohydrate derivative biosynthetic process	21128	22309	c("GO:1901135", "GO:1901576")
2420	query_1	TRUE	0.000437855	6573	8882	2932	0.330106	0.446067	GO:0007154	GO:BP	cell communication	21128	2797	GO:0009987
2421	query_1	TRUE	0.000510317	587	8882	307	0.0345643	0.522998	GO:0034762	GO:BP	regulation of transmembrane transport	21128	9245	c("GO:0050794", "GO:0051049", "GO:0055085")
2422	query_1	TRUE	0.000567577	2525	8882	1179	0.13274	0.466931	GO:0007399	GO:BP	nervous system development	21128	2985	GO:0048731
2423	query_1	TRUE	0.000609633	394	8882	215	0.0242063	0.545685	GO:0009100	GO:BP	glycoprotein metabolic process	21128	3364	c("GO:0019538", "GO:0044260", "GO:1901135")
2424	query_1	TRUE	0.000748046	2267	8882	1064	0.119793	0.469343	GO:0048584	GO:BP	positive regulation of response to stimulus	21128	13678	c("GO:0048518", "GO:0048583", "GO:0050896")
2425	query_1	TRUE	0.000846809	1725	8882	823	0.0926593	0.477101	GO:1902531	GO:BP	regulation of intracellular signal transduction	21128	23502	c("GO:0009966", "GO:0035556")
2426	query_1	TRUE	0.00108177	140	8882	88	0.00990768	0.628571	GO:0042157	GO:BP	lipoprotein metabolic process	21128	10622	GO:0019538
2427	query_1	TRUE	0.00124918	70	8882	50	0.00562936	0.714286	GO:0061512	GO:BP	protein localization to cilium	21128	16532	GO:0033365
2428	query_1	TRUE	0.00125239	995	8882	493	0.0555055	0.495477	GO:1902533	GO:BP	positive regulation of intracellular signal transduction	21128	23504	c("GO:0009967", "GO:0035556", "GO:1902531")
2429	query_1	TRUE	0.00127234	259	8882	148	0.0166629	0.571429	GO:0034976	GO:BP	response to endoplasmic reticulum stress	21128	9268	GO:0033554
2430	query_1	TRUE	0.00127844	1787	8882	849	0.0955866	0.475098	GO:0006508	GO:BP	proteolysis	21128	2299	GO:0019538
2431	query_1	TRUE	0.00149979	2077	8882	977	0.109998	0.47039	GO:0009891	GO:BP	positive regulation of biosynthetic process	21128	3845	c("GO:0009058", "GO:0009889", "GO:0009893")
2432	query_1	TRUE	0.00171678	561	8882	292	0.0328755	0.520499	GO:1901615	GO:BP	organic hydroxy compound metabolic process	21128	22717	GO:0071704
2433	query_1	TRUE	0.00186832	2697	8882	1249	0.140621	0.463107	GO:0009653	GO:BP	anatomical structure morphogenesis	21128	3664	c("GO:0032502", "GO:0048856")
2434	query_1	TRUE	0.00196894	799	8882	402	0.0452601	0.503129	GO:0051603	GO:BP	proteolysis involved in protein catabolic process	21128	14691	c("GO:0006508", "GO:0030163")
2435	query_1	TRUE	0.00205181	1493	8882	716	0.0806125	0.479571	GO:0002682	GO:BP	regulation of immune system process	21128	1225	c("GO:0002376", "GO:0050789")
2436	query_1	TRUE	0.00212918	1677	8882	798	0.0898446	0.47585	GO:0042127	GO:BP	regulation of cell population proliferation	21128	10605	c("GO:0008283", "GO:0050794")
2437	query_1	TRUE	0.00213822	1695	8882	806	0.0907453	0.475516	GO:0051240	GO:BP	positive regulation of multicellular organismal process	21128	14442	c("GO:0032501", "GO:0048518", "GO:0051239")
2438	query_1	TRUE	0.00253274	548	8882	285	0.0320874	0.520073	GO:0098771	GO:BP	inorganic ion homeostasis	21128	20072	GO:0048878
2439	query_1	TRUE	0.00256818	6462	8882	2873	0.323463	0.444599	GO:0023052	GO:BP	signaling	21128	7037	GO:0008150
2440	query_1	TRUE	0.00272601	1208	8882	587	0.0660887	0.485927	GO:0034645	GO:BP	cellular macromolecule biosynthetic process	21128	9214	c("GO:0009059", "GO:0044249", "GO:0044260")
2441	query_1	TRUE	0.0034068	526	8882	274	0.0308489	0.520913	GO:0055065	GO:BP	metal ion homeostasis	21128	15146	c("GO:0055080", "GO:0098771")
2442	query_1	TRUE	0.00376639	391	8882	210	0.0236433	0.537084	GO:0044282	GO:BP	small molecule catabolic process	21128	11663	c("GO:0009056", "GO:0044281")
2443	query_1	TRUE	0.00388912	2252	8882	1050	0.118217	0.466252	GO:0071705	GO:BP	nitrogen compound transport	21128	17954	GO:0006810
2444	query_1	TRUE	0.00393502	812	8882	406	0.0457104	0.5	GO:0032940	GO:BP	secretion by cell	21128	8395	c("GO:0046903", "GO:0140352")
2445	query_1	TRUE	0.00511922	601	8882	308	0.0346769	0.512479	GO:0005975	GO:BP	carbohydrate metabolic process	21128	1894	c("GO:0044238", "GO:0071704")
2446	query_1	TRUE	0.00587519	619	8882	316	0.0355776	0.510501	GO:0032787	GO:BP	monocarboxylic acid metabolic process	21128	8290	GO:0019752
2447	query_1	TRUE	0.00631368	2037	8882	953	0.107296	0.467845	GO:0031328	GO:BP	positive regulation of cellular biosynthetic process	21128	7554	c("GO:0009891", "GO:0031325", "GO:0031326", "GO:0044249")
2448	query_1	TRUE	0.0068144	713	8882	359	0.0404188	0.503506	GO:0043632	GO:BP	modification-dependent macromolecule catabolic process	21128	11474	GO:0044265
2449	query_1	TRUE	0.00744511	208	8882	120	0.0135105	0.576923	GO:0099111	GO:BP	microtubule-based transport	21128	20243	GO:0006810
2450	query_1	TRUE	0.00746422	48	8882	36	0.00405314	0.75	GO:0019884	GO:BP	antigen processing and presentation of exogenous antigen	21128	6434	GO:0019882
2451	query_1	TRUE	0.00770144	263	8882	147	0.0165503	0.558935	GO:0008654	GO:BP	phospholipid biosynthetic process	21128	3317	c("GO:0006644", "GO:0008610", "GO:0090407")
2452	query_1	TRUE	0.00798296	133	8882	82	0.00923215	0.616541	GO:0006661	GO:BP	phosphatidylinositol biosynthetic process	21128	2437	c("GO:0046474", "GO:0046488")
2453	query_1	TRUE	0.00845286	2365	8882	1096	0.123396	0.463425	GO:0051128	GO:BP	regulation of cellular component organization	21128	14357	c("GO:0016043", "GO:0050794")
2454	query_1	TRUE	0.00859918	1611	8882	763	0.0859041	0.473619	GO:0048585	GO:BP	negative regulation of response to stimulus	21128	13679	c("GO:0048519", "GO:0048583", "GO:0050896")
2455	query_1	TRUE	0.00954401	431	8882	227	0.0255573	0.526682	GO:0051051	GO:BP	negative regulation of transport	21128	14304	c("GO:0006810", "GO:0048519", "GO:0051049")
2456	query_1	TRUE	0.00992858	1985	8882	928	0.104481	0.467506	GO:0008283	GO:BP	cell population proliferation	21128	3239	GO:0009987
2457	query_1	TRUE	0.0101481	213	8882	122	0.0137356	0.57277	GO:0042098	GO:BP	T cell proliferation	21128	10589	c("GO:0042110", "GO:0046651")
2458	query_1	TRUE	0.0101956	347	8882	187	0.0210538	0.538905	GO:0070661	GO:BP	leukocyte proliferation	21128	17297	GO:0008283
2459	query_1	TRUE	0.0104734	2356	8882	1091	0.122833	0.463073	GO:0050790	GO:BP	regulation of catalytic activity	21128	14088	GO:0065009
2460	query_1	TRUE	0.0107346	1030	8882	502	0.0565188	0.487379	GO:0044265	GO:BP	cellular macromolecule catabolic process	21128	11653	c("GO:0009057", "GO:0044248", "GO:0044260")
2461	query_1	TRUE	0.0118525	1204	8882	580	0.0653006	0.481728	GO:0043603	GO:BP	amide metabolic process	21128	11451	GO:0006807
2462	query_1	TRUE	0.0124428	903	8882	444	0.0499887	0.491694	GO:0032446	GO:BP	protein modification by small protein conjugation	21128	8029	GO:0070647
2463	query_1	TRUE	0.0139333	469	8882	244	0.0274713	0.520256	GO:0010876	GO:BP	lipid localization	21128	4599	GO:0033036
2464	query_1	TRUE	0.0147998	581	8882	296	0.0333258	0.509466	GO:0044283	GO:BP	small molecule biosynthetic process	21128	11664	c("GO:0009058", "GO:0044281")
2465	query_1	TRUE	0.0148913	510	8882	263	0.0296104	0.515686	GO:0006873	GO:BP	cellular monoatomic ion homeostasis	21128	2601	c("GO:0050801", "GO:0055082")
2466	query_1	TRUE	0.0152267	2868	8882	1313	0.147827	0.45781	GO:0006793	GO:BP	phosphorus metabolic process	21128	2548	GO:0044237
2467	query_1	TRUE	0.0153797	63	8882	44	0.00495384	0.698413	GO:0048002	GO:BP	antigen processing and presentation of peptide antigen	21128	13274	GO:0019882
2468	query_1	TRUE	0.0157256	100	8882	64	0.00720558	0.64	GO:0006885	GO:BP	regulation of pH	21128	2613	c("GO:0055080", "GO:0065007")
2469	query_1	TRUE	0.0159639	562	8882	287	0.0323125	0.510676	GO:0006914	GO:BP	autophagy	21128	2635	c("GO:0044248", "GO:0061919")
2470	query_1	TRUE	0.0159639	562	8882	287	0.0323125	0.510676	GO:0061919	GO:BP	process utilizing autophagic mechanism	21128	16756	GO:0009987
2471	query_1	TRUE	0.0164563	701	8882	351	0.0395181	0.500713	GO:0019941	GO:BP	modification-dependent protein catabolic process	21128	6456	c("GO:0043632", "GO:0051603")
2472	query_1	TRUE	0.0165028	1843	8882	863	0.0971628	0.468258	GO:0051254	GO:BP	positive regulation of RNA metabolic process	21128	14453	c("GO:0010604", "GO:0016070", "GO:0045935", "GO:0051252")
2473	query_1	TRUE	0.0167848	1060	8882	514	0.0578698	0.484906	GO:0019637	GO:BP	organophosphate metabolic process	21128	6315	c("GO:0006793", "GO:0071704")
2474	query_1	TRUE	0.018467	316	8882	171	0.0192524	0.541139	GO:0009101	GO:BP	glycoprotein biosynthetic process	21128	3365	c("GO:0009100", "GO:0034645", "GO:1901137", "GO:1901566")
2475	query_1	TRUE	0.0186838	217	8882	123	0.0138482	0.56682	GO:0071805	GO:BP	potassium ion transmembrane transport	21128	18004	c("GO:0006813", "GO:0098655", "GO:0098662")
2476	query_1	TRUE	0.0190087	691	8882	346	0.0389552	0.500724	GO:0006511	GO:BP	ubiquitin-dependent protein catabolic process	21128	2301	GO:0019941
2477	query_1	TRUE	0.0197564	205	8882	117	0.0131727	0.570732	GO:0008016	GO:BP	regulation of heart contraction	21128	3185	c("GO:0060047", "GO:1903522")
2478	query_1	TRUE	0.0201936	250	8882	139	0.0156496	0.556	GO:0016054	GO:BP	organic acid catabolic process	21128	5242	c("GO:0006082", "GO:0044248", "GO:0044282", "GO:1901575")
2479	query_1	TRUE	0.0202218	17	8882	16	0.0018014	0.941176	GO:0035720	GO:BP	intraciliary anterograde transport	21128	9747	GO:0042073
2480	query_1	TRUE	0.0203401	112	8882	70	0.00788111	0.625	GO:0036503	GO:BP	ERAD pathway	21128	10226	c("GO:0010243", "GO:0010498", "GO:0034976")
2481	query_1	TRUE	0.0206013	39	8882	30	0.00337762	0.769231	GO:0002478	GO:BP	antigen processing and presentation of exogenous peptide antigen	21128	1026	c("GO:0019884", "GO:0048002")
2482	query_1	TRUE	0.0206757	501	8882	258	0.0290475	0.51497	GO:0030003	GO:BP	cellular monoatomic cation homeostasis	21128	7045	c("GO:0006873", "GO:0055080")
2483	query_1	TRUE	0.0213297	707	8882	353	0.0397433	0.499293	GO:0008285	GO:BP	negative regulation of cell population proliferation	21128	3241	c("GO:0008283", "GO:0042127", "GO:0048523")
2484	query_1	TRUE	0.0217528	2728	8882	1250	0.140734	0.458211	GO:0048468	GO:BP	cell development	21128	13589	c("GO:0030154", "GO:0048856", "GO:0048869")
2485	query_1	TRUE	0.0221731	830	8882	409	0.0460482	0.492771	GO:0016567	GO:BP	protein ubiquitination	21128	5414	GO:0032446
2486	query_1	TRUE	0.0223525	2843	8882	1300	0.146363	0.457263	GO:0006796	GO:BP	phosphate-containing compound metabolic process	21128	2551	GO:0006793
2487	query_1	TRUE	0.0224151	905	8882	443	0.0498762	0.489503	GO:0051050	GO:BP	positive regulation of transport	21128	14303	c("GO:0006810", "GO:0048518", "GO:0051049")
2488	query_1	TRUE	0.0231378	267	8882	147	0.0165503	0.550562	GO:0070663	GO:BP	regulation of leukocyte proliferation	21128	17299	c("GO:0042127", "GO:0070661")
2489	query_1	TRUE	0.0236328	588	8882	298	0.033551	0.506803	GO:0043269	GO:BP	regulation of monoatomic ion transport	21128	11238	c("GO:0006811", "GO:0051049")
2490	query_1	TRUE	0.023767	2051	8882	953	0.107296	0.464651	GO:0045935	GO:BP	positive regulation of nucleobase-containing compound metabolic process	21128	12505	c("GO:0006139", "GO:0019219", "GO:0031325", "GO:0051173")
2491	query_1	TRUE	0.0239386	675	8882	338	0.0380545	0.500741	GO:0032990	GO:BP	cell part morphogenesis	21128	8439	GO:0032989
2492	query_1	TRUE	0.0258016	214	8882	121	0.0136231	0.565421	GO:0007033	GO:BP	vacuole organization	21128	2713	GO:0006996
2493	query_1	TRUE	0.0265477	13	8882	13	0.00146363	1	GO:0045006	GO:BP	DNA deamination	21128	11987	GO:0006304
2494	query_1	TRUE	0.0273095	366	8882	194	0.0218419	0.530055	GO:0006066	GO:BP	alcohol metabolic process	21128	1983	c("GO:0044281", "GO:1901615")
2495	query_1	TRUE	0.0283306	194	8882	111	0.0124972	0.572165	GO:0051650	GO:BP	establishment of vesicle localization	21128	14734	c("GO:0051648", "GO:0051649", "GO:0051656")
2496	query_1	TRUE	0.0286573	790	8882	390	0.043909	0.493671	GO:0019725	GO:BP	cellular homeostasis	21128	6383	c("GO:0009987", "GO:0042592")
2497	query_1	TRUE	0.0293331	624	8882	314	0.0353524	0.503205	GO:0090407	GO:BP	organophosphate biosynthetic process	21128	19433	c("GO:0019637", "GO:1901576")
2498	query_1	TRUE	0.0298275	5494	8882	2442	0.274938	0.444485	GO:0010468	GO:BP	regulation of gene expression	21128	4271	c("GO:0010467", "GO:0060255")
2499	query_1	TRUE	0.0302061	1499	8882	708	0.0797118	0.472315	GO:0051247	GO:BP	positive regulation of protein metabolic process	21128	14446	c("GO:0010604", "GO:0019538", "GO:0051173", "GO:0051246")
2500	query_1	TRUE	0.0304001	1931	8882	899	0.101216	0.465562	GO:0010557	GO:BP	positive regulation of macromolecule biosynthetic process	21128	4327	c("GO:0009059", "GO:0009891", "GO:0010556", "GO:0010604")
2501	query_1	TRUE	0.0310677	620	8882	312	0.0351272	0.503226	GO:0051046	GO:BP	regulation of secretion	21128	14299	c("GO:0046903", "GO:0051049")
2502	query_1	TRUE	0.0329489	992	8882	481	0.0541545	0.484879	GO:0009894	GO:BP	regulation of catabolic process	21128	3848	c("GO:0009056", "GO:0019222")
2503	query_1	TRUE	0.0332543	640	8882	321	0.0361405	0.501563	GO:0120035	GO:BP	regulation of plasma membrane bounded cell projection organization	21128	20685	c("GO:0031344", "GO:0120036")
2504	query_1	TRUE	0.0335558	403	8882	211	0.0237559	0.523573	GO:0007159	GO:BP	leukocyte cell-cell adhesion	21128	2802	GO:0098609
2505	query_1	TRUE	0.0345738	521	8882	266	0.0299482	0.510557	GO:0009896	GO:BP	positive regulation of catabolic process	21128	3850	c("GO:0009056", "GO:0009893", "GO:0009894")
2506	query_1	TRUE	0.0347176	215	8882	121	0.0136231	0.562791	GO:0046474	GO:BP	glycerophospholipid biosynthetic process	21128	12967	c("GO:0006650", "GO:0008654", "GO:0045017")
2507	query_1	TRUE	0.0348761	252	8882	139	0.0156496	0.551587	GO:0045017	GO:BP	glycerolipid biosynthetic process	21128	11994	c("GO:0008610", "GO:0044249", "GO:0046486")
2508	query_1	TRUE	0.0348799	365	8882	193	0.0217293	0.528767	GO:1903037	GO:BP	regulation of leukocyte cell-cell adhesion	21128	23906	c("GO:0007159", "GO:0022407")
2509	query_1	TRUE	0.0355761	211	8882	119	0.0133979	0.563981	GO:0051648	GO:BP	vesicle localization	21128	14732	GO:0051640
2510	query_1	TRUE	0.0359966	209	8882	118	0.0132853	0.564593	GO:0006643	GO:BP	membrane lipid metabolic process	21128	2421	GO:0044255
2511	query_1	TRUE	0.0367487	246	8882	136	0.0153119	0.552846	GO:0046395	GO:BP	carboxylic acid catabolic process	21128	12904	c("GO:0016054", "GO:0019752")
2512	query_1	TRUE	0.0380182	242	8882	134	0.0150867	0.553719	GO:0006813	GO:BP	potassium ion transport	21128	2563	GO:0030001
2513	query_1	TRUE	0.0405036	1441	8882	681	0.0766719	0.472588	GO:0080134	GO:BP	regulation of response to stress	21128	18942	c("GO:0006950", "GO:0048583")
2514	query_1	TRUE	0.0410226	2697	8882	1233	0.13882	0.457175	GO:0070887	GO:BP	cellular response to chemical stimulus	21128	17415	c("GO:0042221", "GO:0051716")
2515	query_1	TRUE	0.0417993	6012	8882	2661	0.299595	0.442615	GO:0007165	GO:BP	signal transduction	21128	2808	c("GO:0007154", "GO:0009987", "GO:0023052", "GO:0050794", "GO:0051716")
2516	query_1	TRUE	0.0429222	773	8882	381	0.0428957	0.492885	GO:0000165	GO:BP	MAPK cascade	21128	59	GO:0035556
2517	query_1	TRUE	0.0472158	249	8882	137	0.0154245	0.550201	GO:0070085	GO:BP	glycosylation	21128	16944	GO:0008152
2518	query_1	TRUE	0.0481133	955	8882	463	0.0521279	0.484817	GO:0044087	GO:BP	regulation of cellular component biogenesis	21128	11607	c("GO:0044085", "GO:0050794")
15948	query_1	TRUE	6.57937e-86	12321	9299	5905	0.635015	0.479263	GO:0005737	GO:CC	cytoplasm	22112	309	c("GO:0005622", "GO:0110165")
15949	query_1	TRUE	2.74877e-37	3681	9299	1910	0.205398	0.518881	GO:0031090	GO:CC	organelle membrane	22112	1051	c("GO:0016020", "GO:0043227")
15950	query_1	TRUE	1.87144e-36	9840	9299	4613	0.496075	0.468801	GO:0016020	GO:CC	membrane	22112	725	GO:0110165
15951	query_1	TRUE	2.59677e-36	4730	9299	2382	0.256157	0.503594	GO:0012505	GO:CC	endomembrane system	22112	692	GO:0110165
15952	query_1	TRUE	3.45648e-23	3973	9299	1966	0.211421	0.49484	GO:0031982	GO:CC	vesicle	22112	1234	GO:0043227
15953	query_1	TRUE	7.57379e-22	2120	9299	1112	0.119583	0.524528	GO:0098588	GO:CC	bounding membrane of organelle	22112	3229	GO:0031090
15954	query_1	TRUE	2.13547e-19	2487	9299	1269	0.136466	0.510253	GO:0097708	GO:CC	intracellular vesicle	22112	3150	c("GO:0031982", "GO:0043231")
15955	query_1	TRUE	2.20819e-19	2485	9299	1268	0.136359	0.510262	GO:0031410	GO:CC	cytoplasmic vesicle	22112	1112	c("GO:0005737", "GO:0097708")
15956	query_1	TRUE	4.28277e-19	21569	9299	9175	0.986665	0.425379	GO:0110165	GO:CC	cellular anatomical entity	22112	3453	GO:0005575
15957	query_1	TRUE	1.37552e-16	1035	9299	574	0.0617271	0.554589	GO:0005768	GO:CC	endosome	22112	336	c("GO:0012505", "GO:0031410")
15958	query_1	TRUE	2.98747e-16	5440	9299	2566	0.275944	0.471691	GO:0005829	GO:CC	cytosol	22112	380	c("GO:0005737", "GO:0110165")
15959	query_1	TRUE	4.765e-16	2276	9299	1153	0.123992	0.506591	GO:0120025	GO:CC	plasma membrane bounded cell projection	22112	3457	GO:0042995
15960	query_1	TRUE	6.25776e-16	2389	9299	1204	0.129476	0.503977	GO:0042995	GO:CC	cell projection	22112	1854	GO:0110165
15961	query_1	TRUE	1.95083e-15	1645	9299	858	0.092268	0.521581	GO:0005794	GO:CC	Golgi apparatus	22112	358	c("GO:0005737", "GO:0012505", "GO:0043231")
15962	query_1	TRUE	3.7437e-15	1202	9299	648	0.0696849	0.539101	GO:0012506	GO:CC	vesicle membrane	22112	693	c("GO:0031090", "GO:0031982")
15963	query_1	TRUE	8.66382e-15	1481	9299	778	0.0836649	0.525321	GO:0031984	GO:CC	organelle subcompartment	22112	1236	c("GO:0043227", "GO:0043229", "GO:0110165")
15964	query_1	TRUE	4.57359e-14	1183	9299	634	0.0681794	0.535926	GO:0030659	GO:CC	cytoplasmic vesicle membrane	22112	954	c("GO:0012506", "GO:0031410")
15965	query_1	TRUE	3.82024e-13	851	9299	471	0.0506506	0.553467	GO:0005773	GO:CC	vacuole	22112	340	c("GO:0005737", "GO:0043231")
15966	query_1	TRUE	4.24042e-13	2033	9299	1024	0.110119	0.503689	GO:0005783	GO:CC	endoplasmic reticulum	22112	348	c("GO:0005737", "GO:0012505", "GO:0043231")
15967	query_1	TRUE	1.1295e-12	1161	9299	617	0.0663512	0.531438	GO:0098827	GO:CC	endoplasmic reticulum subcompartment	22112	3282	c("GO:0005783", "GO:0031984")
15968	query_1	TRUE	2.46037e-12	1156	9299	613	0.0659211	0.530277	GO:0005789	GO:CC	endoplasmic reticulum membrane	22112	354	c("GO:0031090", "GO:0042175", "GO:0098827")
15969	query_1	TRUE	3.65393e-12	1179	9299	623	0.0669965	0.528414	GO:0042175	GO:CC	nuclear outer membrane-endoplasmic reticulum membrane network	22112	1786	c("GO:0012505", "GO:0016020")
15970	query_1	TRUE	5.57042e-12	15667	9299	6841	0.735671	0.43665	GO:0043227	GO:CC	membrane-bounded organelle	22112	1888	GO:0043226
15971	query_1	TRUE	1.30438e-11	1693	9299	859	0.0923755	0.507383	GO:0005739	GO:CC	mitochondrion	22112	310	c("GO:0005737", "GO:0043231")
15972	query_1	TRUE	1.9779e-11	756	9299	418	0.0449511	0.55291	GO:0000323	GO:CC	lytic vacuole	22112	53	GO:0005773
15973	query_1	TRUE	1.9779e-11	756	9299	418	0.0449511	0.55291	GO:0005764	GO:CC	lysosome	22112	332	GO:0000323
15974	query_1	TRUE	9.64199e-09	651	9299	356	0.0382837	0.546851	GO:0000139	GO:CC	Golgi membrane	22112	18	c("GO:0005794", "GO:0098588")
15975	query_1	TRUE	3.44013e-08	542	9299	301	0.0323691	0.555351	GO:0010008	GO:CC	endosome membrane	22112	670	c("GO:0005768", "GO:0030659", "GO:0098588")
15976	query_1	TRUE	5.27058e-08	1391	9299	698	0.0750618	0.501797	GO:0043005	GO:CC	neuron projection	22112	1855	GO:0120025
15977	query_1	TRUE	7.94507e-08	733	9299	391	0.0420475	0.533424	GO:0005929	GO:CC	cilium	22112	455	c("GO:0043227", "GO:0120025")
15978	query_1	TRUE	9.57201e-08	250	9299	154	0.0165609	0.616	GO:0032838	GO:CC	plasma membrane bounded cell projection cytoplasm	22112	1338	c("GO:0099568", "GO:0120025")
15979	query_1	TRUE	1.98538e-07	462	9299	259	0.0278525	0.560606	GO:0005774	GO:CC	vacuolar membrane	22112	341	c("GO:0005773", "GO:0098588")
15980	query_1	TRUE	3.56466e-07	415	9299	235	0.0252715	0.566265	GO:0030133	GO:CC	transport vesicle	22112	915	c("GO:0012505", "GO:0031410")
15981	query_1	TRUE	6.2923e-07	421	9299	237	0.0254866	0.562945	GO:0005765	GO:CC	lysosomal membrane	22112	333	c("GO:0005764", "GO:0098852")
15982	query_1	TRUE	6.2923e-07	421	9299	237	0.0254866	0.562945	GO:0098852	GO:CC	lytic vacuole membrane	22112	3298	c("GO:0000323", "GO:0005774")
15983	query_1	TRUE	1.13065e-06	4203	9299	1935	0.208087	0.460385	GO:0005654	GO:CC	nucleoplasm	22112	252	c("GO:0031981", "GO:0110165")
15984	query_1	TRUE	1.15773e-06	1207	9299	605	0.0650608	0.501243	GO:0098590	GO:CC	plasma membrane region	22112	3230	c("GO:0005886", "GO:0016020")
15985	query_1	TRUE	1.58456e-06	1268	9299	632	0.0679643	0.498423	GO:0031967	GO:CC	organelle envelope	22112	1221	c("GO:0031975", "GO:0043227", "GO:0043229")
15986	query_1	TRUE	1.58456e-06	1268	9299	632	0.0679643	0.498423	GO:0031975	GO:CC	envelope	22112	1228	GO:0110165
15987	query_1	TRUE	4.48193e-06	159	9299	102	0.0109689	0.641509	GO:0097014	GO:CC	ciliary plasm	22112	2904	c("GO:0005929", "GO:0032838")
15988	query_1	TRUE	6.90535e-06	158	9299	101	0.0108614	0.639241	GO:0005930	GO:CC	axoneme	22112	456	c("GO:0005856", "GO:0097014", "GO:0110165")
15989	query_1	TRUE	3.04131e-05	2109	9299	1000	0.107538	0.474158	GO:0070062	GO:CC	extracellular exosome	22112	2429	c("GO:0005615", "GO:1903561")
15990	query_1	TRUE	3.07474e-05	14610	9299	6325	0.680181	0.432923	GO:0043231	GO:CC	intracellular membrane-bounded organelle	22112	1892	c("GO:0043227", "GO:0043229")
15991	query_1	TRUE	3.12086e-05	2134	9299	1011	0.108721	0.473758	GO:0065010	GO:CC	extracellular membrane-bounded organelle	22112	2409	c("GO:0043227", "GO:0043230")
15992	query_1	TRUE	3.12086e-05	2134	9299	1011	0.108721	0.473758	GO:0043230	GO:CC	extracellular organelle	22112	1891	c("GO:0005576", "GO:0043226")
15993	query_1	TRUE	3.5774e-05	2133	9299	1010	0.108614	0.473511	GO:1903561	GO:CC	extracellular vesicle	22112	3675	c("GO:0031982", "GO:0065010")
15994	query_1	TRUE	4.39027e-05	1337	9299	653	0.0702226	0.488407	GO:0045202	GO:CC	synapse	22112	2151	GO:0030054
15995	query_1	TRUE	4.43808e-05	1357	9299	662	0.0711905	0.487841	GO:0098796	GO:CC	membrane protein complex	22112	3271	c("GO:0016020", "GO:0032991")
15996	query_1	TRUE	4.80228e-05	17853	9299	7656	0.823314	0.428835	GO:0005622	GO:CC	intracellular anatomical structure	22112	237	GO:0110165
15997	query_1	TRUE	4.85879e-05	289	9299	165	0.0177438	0.570934	GO:0099568	GO:CC	cytoplasmic region	22112	3385	GO:0005737
15998	query_1	TRUE	4.92948e-05	4234	9299	1929	0.207442	0.455598	GO:0005576	GO:CC	extracellular region	22112	198	GO:0110165
15999	query_1	TRUE	5.97337e-05	310	9299	175	0.0188192	0.564516	GO:0030135	GO:CC	coated vesicle	22112	917	GO:0031410
16000	query_1	TRUE	6.39398e-05	194	9299	117	0.012582	0.603093	GO:0030662	GO:CC	coated vesicle membrane	22112	957	c("GO:0030135", "GO:0030659", "GO:0098588")
16001	query_1	TRUE	7.16267e-05	25	9299	23	0.00247338	0.92	GO:0030990	GO:CC	intraciliary transport particle	22112	1023	GO:0032991
16002	query_1	TRUE	0.000135178	473	9299	252	0.0270997	0.53277	GO:0098793	GO:CC	presynapse	22112	3269	c("GO:0045202", "GO:0110165")
16003	query_1	TRUE	0.000144952	6168	9299	2756	0.296376	0.446822	GO:0071944	GO:CC	cell periphery	22112	2805	GO:0110165
16004	query_1	TRUE	0.000213197	812	9299	409	0.0439832	0.503695	GO:0005740	GO:CC	mitochondrial envelope	22112	311	c("GO:0005739", "GO:0031967")
16005	query_1	TRUE	0.000251364	48	9299	37	0.00397892	0.770833	GO:0097542	GO:CC	ciliary tip	22112	3065	c("GO:0005929", "GO:0110165")
16006	query_1	TRUE	0.000261081	309	9299	172	0.0184966	0.556634	GO:0030667	GO:CC	secretory granule membrane	22112	961	c("GO:0030141", "GO:0030659", "GO:0098588")
16007	query_1	TRUE	0.000269071	305	9299	170	0.0182815	0.557377	GO:0097060	GO:CC	synaptic membrane	22112	2911	c("GO:0045202", "GO:0098590")
16008	query_1	TRUE	0.000302272	16765	9299	7200	0.774277	0.429466	GO:0043226	GO:CC	organelle	22112	1887	GO:0110165
16009	query_1	TRUE	0.000397232	5682	9299	2541	0.273255	0.447202	GO:0005886	GO:CC	plasma membrane	22112	424	c("GO:0016020", "GO:0071944")
16010	query_1	TRUE	0.000444847	413	9299	221	0.023766	0.535109	GO:0005769	GO:CC	early endosome	22112	337	GO:0005768
16011	query_1	TRUE	0.000530372	761	9299	383	0.0411872	0.503285	GO:0031966	GO:CC	mitochondrial membrane	22112	1220	c("GO:0005740", "GO:0031090")
16012	query_1	TRUE	0.000573001	196	9299	115	0.0123669	0.586735	GO:0055037	GO:CC	recycling endosome	22112	2265	GO:0005768
16013	query_1	TRUE	0.000842969	1378	9299	661	0.0710829	0.479681	GO:0015630	GO:CC	microtubule cytoskeleton	22112	713	GO:0005856
16014	query_1	TRUE	0.000900593	1778	9299	839	0.0902248	0.471879	GO:1902494	GO:CC	catalytic complex	22112	3620	GO:0032991
16015	query_1	TRUE	0.000936424	2122	9299	991	0.106571	0.467012	GO:0030054	GO:CC	cell junction	22112	874	GO:0110165
16016	query_1	TRUE	0.00110742	212	9299	122	0.0131197	0.575472	GO:0030136	GO:CC	clathrin-coated vesicle	22112	918	GO:0030135
16017	query_1	TRUE	0.00132114	18	9299	17	0.00182815	0.944444	GO:0030992	GO:CC	intraciliary transport particle B	22112	1025	c("GO:0030990", "GO:0032991")
16018	query_1	TRUE	0.00156357	295	9299	162	0.0174212	0.549153	GO:0005770	GO:CC	late endosome	22112	338	GO:0005768
16019	query_1	TRUE	0.00158122	199	9299	115	0.0123669	0.577889	GO:0030658	GO:CC	transport vesicle membrane	22112	953	c("GO:0030133", "GO:0030659", "GO:0098588")
16020	query_1	TRUE	0.00165314	24	9299	21	0.00225831	0.875	GO:0042611	GO:CC	MHC protein complex	22112	1817	GO:0098797
16021	query_1	TRUE	0.00196791	3379	9299	1537	0.165287	0.454868	GO:0005615	GO:CC	extracellular space	22112	232	c("GO:0005576", "GO:0110165")
16022	query_1	TRUE	0.00198475	563	9299	288	0.0309711	0.511545	GO:0019866	GO:CC	organelle inner membrane	22112	829	c("GO:0031090", "GO:0031967")
16023	query_1	TRUE	0.00209603	342	9299	184	0.0197871	0.538012	GO:0030139	GO:CC	endocytic vesicle	22112	920	GO:0031410
16024	query_1	TRUE	0.00338827	382	9299	202	0.0217228	0.528796	GO:0098791	GO:CC	Golgi apparatus subcompartment	22112	3268	c("GO:0005794", "GO:0031984")
16025	query_1	TRUE	0.00365525	651	9299	327	0.0351651	0.502304	GO:0030424	GO:CC	axon	22112	938	GO:0043005
16026	query_1	TRUE	0.00367231	261	9299	144	0.0154855	0.551724	GO:0005802	GO:CC	trans-Golgi network	22112	364	GO:0098791
16027	query_1	TRUE	0.00373858	2399	9299	1106	0.118938	0.461025	GO:0005856	GO:CC	cytoskeleton	22112	401	GO:0043232
16028	query_1	TRUE	0.00377128	101	9299	64	0.00688246	0.633663	GO:0032588	GO:CC	trans-Golgi network membrane	22112	1325	c("GO:0005802", "GO:0031090")
16029	query_1	TRUE	0.00383726	130	9299	79	0.00849554	0.607692	GO:0030665	GO:CC	clathrin-coated vesicle membrane	22112	959	c("GO:0030136", "GO:0030662")
16030	query_1	TRUE	0.0039041	13	9299	13	0.001398	1	GO:0030123	GO:CC	AP-3 adaptor complex	22112	905	GO:0030119
16031	query_1	TRUE	0.00439373	182	9299	105	0.0112915	0.576923	GO:0031901	GO:CC	early endosome membrane	22112	1202	c("GO:0005769", "GO:0010008")
16032	query_1	TRUE	0.00462008	1040	9299	503	0.0540918	0.483654	GO:0099503	GO:CC	secretory vesicle	22112	3377	GO:0031410
16033	query_1	TRUE	0.00550121	397	9299	208	0.022368	0.523929	GO:1902495	GO:CC	transmembrane transporter complex	22112	3621	c("GO:0098796", "GO:1990351")
16034	query_1	TRUE	0.00555763	840	9299	412	0.0443058	0.490476	GO:0005815	GO:CC	microtubule organizing center	22112	368	c("GO:0015630", "GO:0110165")
16035	query_1	TRUE	0.00640715	309	9299	166	0.0178514	0.537217	GO:0034702	GO:CC	ion channel complex	22112	1544	GO:1902495
16036	query_1	TRUE	0.00714868	212	9299	119	0.0127971	0.561321	GO:0045211	GO:CC	postsynaptic membrane	22112	2152	c("GO:0097060", "GO:0098794")
16037	query_1	TRUE	0.00876383	144	9299	85	0.00914077	0.590278	GO:0005777	GO:CC	peroxisome	22112	344	GO:0042579
16038	query_1	TRUE	0.00876383	144	9299	85	0.00914077	0.590278	GO:0042579	GO:CC	microbody	22112	1802	c("GO:0005737", "GO:0043231")
16039	query_1	TRUE	0.0121058	859	9299	418	0.0449511	0.486612	GO:0036477	GO:CC	somatodendritic compartment	22112	1728	GO:0110165
16040	query_1	TRUE	0.0137447	507	9299	257	0.0276374	0.506903	GO:0005743	GO:CC	mitochondrial inner membrane	22112	314	c("GO:0019866", "GO:0031966")
16041	query_1	TRUE	0.0171928	160	9299	92	0.00989354	0.575	GO:0031902	GO:CC	late endosome membrane	22112	1203	c("GO:0005770", "GO:0010008")
16042	query_1	TRUE	0.0172195	128	9299	76	0.00817292	0.59375	GO:0140534	GO:CC	endoplasmic reticulum protein-containing complex	22112	3562	c("GO:0005783", "GO:0032991")
16043	query_1	TRUE	0.0189056	74	9299	48	0.00516185	0.648649	GO:0005801	GO:CC	cis-Golgi network	22112	363	c("GO:0005794", "GO:0043231")
16044	query_1	TRUE	0.0249055	424	9299	217	0.0233358	0.511792	GO:1990351	GO:CC	transporter complex	22112	3868	GO:0032991
16045	query_1	TRUE	0.0316086	166	9299	94	0.0101086	0.566265	GO:0036064	GO:CC	ciliary basal body	22112	1690	c("GO:0005815", "GO:0005929")
16046	query_1	TRUE	0.033832	591	9299	293	0.0315088	0.49577	GO:0098794	GO:CC	postsynapse	22112	3270	c("GO:0045202", "GO:0110165")
16047	query_1	TRUE	0.0380443	349	9299	181	0.0194645	0.518625	GO:0031253	GO:CC	cell projection membrane	22112	1081	c("GO:0098590", "GO:0120025")
16048	query_1	TRUE	0.0436916	163	9299	92	0.00989354	0.564417	GO:0070820	GO:CC	tertiary granule	22112	2578	GO:0030141
17659	query_1	TRUE	3.24041e-88	14778	8910	7152	0.802694	0.483963	GO:0005515	GO:MF	protein binding	20171	1498	GO:0005488
17660	query_1	TRUE	5.47081e-21	6079	8910	3008	0.337598	0.494818	GO:0043167	GO:MF	ion binding	20171	5781	GO:0005488
17661	query_1	TRUE	3.80913e-13	5691	8910	2767	0.31055	0.486206	GO:0003824	GO:MF	catalytic activity	20171	368	GO:0003674
17662	query_1	TRUE	5.49867e-13	4368	8910	2160	0.242424	0.494505	GO:0043169	GO:MF	cation binding	20171	5783	GO:0043167
17663	query_1	TRUE	1.30501e-12	4275	8910	2114	0.237262	0.494503	GO:0046872	GO:MF	metal ion binding	20171	6302	GO:0043169
17664	query_1	TRUE	1.02987e-10	18286	8910	8225	0.92312	0.449798	GO:0005488	GO:MF	binding	20171	1486	GO:0003674
17665	query_1	TRUE	2.32746e-08	1230	8910	653	0.0732884	0.530894	GO:0005215	GO:MF	transporter activity	20171	1360	GO:0003674
17666	query_1	TRUE	2.18089e-07	1124	8910	596	0.0668911	0.530249	GO:0022857	GO:MF	transmembrane transporter activity	20171	3832	GO:0005215
17667	query_1	TRUE	3.20342e-06	2527	8910	1249	0.14018	0.494262	GO:0036094	GO:MF	small molecule binding	20171	5448	GO:0005488
17668	query_1	TRUE	5.36279e-06	2413	8910	1194	0.134007	0.49482	GO:0016787	GO:MF	hydrolase activity	20171	3007	GO:0003824
17669	query_1	TRUE	1.0284e-05	679	8910	370	0.0415264	0.544919	GO:0015318	GO:MF	inorganic molecular entity transmembrane transporter activity	20171	2492	GO:0022857
17670	query_1	TRUE	5.93429e-05	2426	8910	1190	0.133558	0.490519	GO:0043168	GO:MF	anion binding	20171	5782	GO:0043167
17671	query_1	TRUE	0.000100145	725	8910	387	0.0434343	0.533793	GO:0015075	GO:MF	monoatomic ion transmembrane transporter activity	20171	2312	GO:0022857
17672	query_1	TRUE	0.000122184	2526	8910	1233	0.138384	0.488124	GO:0003677	GO:MF	DNA binding	20171	324	GO:0003676
17673	query_1	TRUE	0.000169394	1929	8910	955	0.107183	0.495075	GO:0140110	GO:MF	transcription regulator activity	20171	10620	GO:0003674
17674	query_1	TRUE	0.000268198	1360	8910	687	0.0771044	0.505147	GO:0000981	GO:MF	DNA-binding transcription factor activity, RNA polymerase II-specific	20171	119	GO:0003700
17675	query_1	TRUE	0.000307492	731	8910	387	0.0434343	0.529412	GO:0016818	GO:MF	hydrolase activity, acting on acid anhydrides, in phosphorus-containing anhydrides	20171	3030	GO:0016817
17676	query_1	TRUE	0.000307492	731	8910	387	0.0434343	0.529412	GO:0016817	GO:MF	hydrolase activity, acting on acid anhydrides	20171	3029	GO:0016787
17677	query_1	TRUE	0.000341894	1415	8910	712	0.0799102	0.50318	GO:0003700	GO:MF	DNA-binding transcription factor activity	20171	338	GO:0140110
17678	query_1	TRUE	0.000363668	596	8910	321	0.0360269	0.538591	GO:0008324	GO:MF	monoatomic cation transmembrane transporter activity	20171	1665	GO:0015075
17679	query_1	TRUE	0.000365296	1407	8910	708	0.0794613	0.503198	GO:0000977	GO:MF	RNA polymerase II transcription regulatory region sequence-specific DNA binding	20171	116	GO:0000976
17680	query_1	TRUE	0.000373379	730	8910	386	0.0433221	0.528767	GO:0016462	GO:MF	pyrophosphatase activity	20171	2834	GO:0016818
17681	query_1	TRUE	0.000378606	2340	8910	1142	0.128171	0.488034	GO:0016740	GO:MF	transferase activity	20171	2967	GO:0003824
17682	query_1	TRUE	0.000460831	1663	8910	827	0.0928171	0.497294	GO:0003690	GO:MF	double-stranded DNA binding	20171	332	GO:0003677
17683	query_1	TRUE	0.000528854	561	8910	303	0.0340067	0.540107	GO:0022890	GO:MF	inorganic cation transmembrane transporter activity	20171	3854	GO:0015318
17684	query_1	TRUE	0.000758251	2178	8910	1064	0.119416	0.488522	GO:0000166	GO:MF	nucleotide binding	20171	31	c("GO:0036094", "GO:1901265")
17685	query_1	TRUE	0.000838936	2179	8910	1064	0.119416	0.488297	GO:1901265	GO:MF	nucleoside phosphate binding	20171	10973	c("GO:0097159", "GO:1901363")
17686	query_1	TRUE	0.000918797	1504	8910	750	0.0841751	0.49867	GO:0000976	GO:MF	transcription cis-regulatory region binding	20171	115	c("GO:0001067", "GO:1990837")
17687	query_1	TRUE	0.00116673	1506	8910	750	0.0841751	0.498008	GO:0001067	GO:MF	transcription regulatory region nucleic acid binding	20171	151	GO:0003676
17688	query_1	TRUE	0.00155469	1562	8910	775	0.0869809	0.496159	GO:1990837	GO:MF	sequence-specific double-stranded DNA binding	20171	11223	c("GO:0003690", "GO:0043565")
17689	query_1	TRUE	0.00193674	1667	8910	823	0.0923681	0.493701	GO:0043565	GO:MF	sequence-specific DNA binding	20171	5843	GO:0003677
17690	query_1	TRUE	0.00315227	443	8910	241	0.0270483	0.544018	GO:0005216	GO:MF	monoatomic ion channel activity	20171	1361	c("GO:0015075", "GO:0015267")
17691	query_1	TRUE	0.00493646	668	8910	349	0.0391695	0.522455	GO:0017111	GO:MF	ribonucleoside triphosphate phosphatase activity	20171	3178	GO:0016462
17692	query_1	TRUE	0.00558926	1934	8910	942	0.105724	0.487073	GO:0032553	GO:MF	ribonucleotide binding	20171	4497	c("GO:0000166", "GO:0097367")
17693	query_1	TRUE	0.00682173	331	8910	184	0.020651	0.555891	GO:0005261	GO:MF	monoatomic cation channel activity	20171	1390	c("GO:0005216", "GO:0008324")
17694	query_1	TRUE	0.0076037	2300	8910	1109	0.124467	0.482174	GO:0097367	GO:MF	carbohydrate derivative binding	20171	9222	GO:0005488
17695	query_1	TRUE	0.00869387	330	8910	183	0.0205387	0.554545	GO:0022836	GO:MF	gated channel activity	20171	3818	GO:0015267
17696	query_1	TRUE	0.00872309	328	8910	182	0.0204265	0.554878	GO:0022839	GO:MF	monoatomic ion gated channel activity	20171	3819	c("GO:0005216", "GO:0022836")
17697	query_1	TRUE	0.00915683	442	8910	238	0.0267116	0.538462	GO:0046873	GO:MF	metal ion transmembrane transporter activity	20171	6303	c("GO:0008324", "GO:0022890")
17698	query_1	TRUE	0.00968668	2020	8910	979	0.109877	0.484653	GO:0017076	GO:MF	purine nucleotide binding	20171	3163	GO:0000166
17699	query_1	TRUE	0.0107789	1917	8910	931	0.104489	0.485655	GO:0032555	GO:MF	purine ribonucleotide binding	20171	4499	c("GO:0017076", "GO:0032553")
17700	query_1	TRUE	0.0117308	142	8910	87	0.00976431	0.612676	GO:0140375	GO:MF	immune receptor activity	20171	10675	GO:0038023
17701	query_1	TRUE	0.0122468	499	8910	265	0.0297419	0.531062	GO:0022803	GO:MF	passive transmembrane transporter activity	20171	3804	GO:0022857
17702	query_1	TRUE	0.0149146	498	8910	264	0.0296296	0.53012	GO:0015267	GO:MF	channel activity	20171	2461	GO:0022803
17703	query_1	TRUE	0.0187695	2086	8910	1006	0.112907	0.482263	GO:0042802	GO:MF	identical protein binding	20171	5702	GO:0005515
17704	query_1	TRUE	0.0303233	407	8910	218	0.0244669	0.535627	GO:0032561	GO:MF	guanyl ribonucleotide binding	20171	4505	c("GO:0019001", "GO:0032555")
17705	query_1	TRUE	0.0303233	407	8910	218	0.0244669	0.535627	GO:0019001	GO:MF	guanyl nucleotide binding	20171	3618	GO:0017076
17706	query_1	TRUE	0.0306702	1848	8910	894	0.100337	0.483766	GO:0035639	GO:MF	purine ribonucleoside triphosphate binding	20171	5403	c("GO:0043168", "GO:1901265")
17707	query_1	TRUE	0.0339085	385	8910	207	0.0232323	0.537662	GO:0005525	GO:MF	GTP binding	20171	1507	c("GO:0032561", "GO:0035639")
21609	query_1	TRUE	0.0331367	181	2355	115	0.0488323	0.635359	HP:0001161	HP	Hand polydactyly	4856	906	c("HP:0009997", "HP:0010442")
21610	query_1	TRUE	0.0382802	564	2355	319	0.135456	0.565603	HP:0025408	HP	Abnormal spleen morphology	4856	9844	HP:0001743
31490	query_1	TRUE	3.2959e-11	505	3686	309	0.0838307	0.611881	KEGG:05168	KEGG	Herpes simplex virus 1 infection	8091	442	KEGG:00000
31491	query_1	TRUE	9.27321e-05	132	3686	88	0.0238741	0.666667	KEGG:04142	KEGG	Lysosome	8091	274	KEGG:00000
31492	query_1	TRUE	0.00629257	26	3686	22	0.00596853	0.846154	KEGG:00563	KEGG	Glycosylphosphatidylinositol (GPI)-anchor biosynthesis	8091	88	KEGG:00000
31493	query_1	TRUE	0.0163892	1532	3686	763	0.206999	0.498042	KEGG:01100	KEGG	Metabolic pathways	8091	181	KEGG:00000
34467	query_1	TRUE	0.000609787	86	5016	62	0.0123604	0.72093	REAC:R-HSA-877300	REAC	Interferon gamma signaling	10777	1169	REAC:R-HSA-913531
34468	query_1	TRUE	0.0371066	1219	5016	630	0.125598	0.516817	REAC:R-HSA-212436	REAC	Generic Transcription Pathway	10777	991	REAC:R-HSA-73857
36818	query_1	TRUE	1.12596e-22	16020	9418	7836	0.832024	0.489139	TF:M12599_1	TF	Factor: E2F4; motif: YCCCGCCNCNNSSNNSNN; match class: 1	20012	1515	TF:M12599
36819	query_1	TRUE	1.00332e-18	13497	9418	6671	0.708324	0.494258	TF:M00803	TF	Factor: E2F; motif: GGCGSG	20012	1548	TF:M00000
36820	query_1	TRUE	1.12164e-17	17521	9418	8464	0.898705	0.483077	TF:M12599	TF	Factor: E2F4; motif: YCCCGCCNCNNSSNNSNN	20012	1514	TF:M00000
36821	query_1	TRUE	1.91309e-17	15329	9418	7493	0.795604	0.488812	TF:M08526_1	TF	Factor: E2F-3:HES-7; motif: NNNSGCGCSNNNNNCRCGYGNN; match class: 1	20012	1483	TF:M08526
36822	query_1	TRUE	2.14262e-17	16556	9418	8040	0.853684	0.485625	TF:M09894	TF	Factor: E2F-4; motif: SNGGGCGGGAANN	20012	1510	TF:M00000
36823	query_1	TRUE	5.42799e-17	17176	9418	8310	0.882353	0.483815	TF:M08526	TF	Factor: E2F-3:HES-7; motif: NNNSGCGCSNNNNNCRCGYGNN	20012	1482	TF:M00000
36824	query_1	TRUE	9.39228e-17	14291	9418	7018	0.745169	0.491078	TF:M09894_1	TF	Factor: E2F-4; motif: SNGGGCGGGAANN; match class: 1	20012	1511	TF:M09894
36825	query_1	TRUE	2.54614e-16	15212	9418	7432	0.789127	0.488562	TF:M10438_1	TF	Factor: ZF5; motif: GGSGCGCGS; match class: 1	20012	9227	TF:M10438
36826	query_1	TRUE	5.5361e-15	14826	9418	7247	0.769484	0.488803	TF:M11529_1	TF	Factor: E2F-2; motif: GCGCGCGCNCS; match class: 1	20012	1469	TF:M11529
36827	query_1	TRUE	8.98596e-15	16438	9418	7970	0.846252	0.484852	TF:M00716	TF	Factor: ZF5; motif: GSGCGCGR	20012	9222	TF:M00000
36828	query_1	TRUE	1.07453e-14	16581	9418	8033	0.852941	0.48447	TF:M09636	TF	Factor: MAZ; motif: GGGMGGGGSSGGGGGGGGGGGG	20012	4992	TF:M00000
36829	query_1	TRUE	1.55446e-14	15544	9418	7568	0.803568	0.486876	TF:M04826_1	TF	Factor: p300; motif: ACNTCCG; match class: 1	20012	1941	TF:M04826
36830	query_1	TRUE	3.23686e-14	14354	9418	7026	0.746018	0.48948	TF:M12597	TF	Factor: E2F1; motif: GSGCGGGAAN	20012	1444	TF:M00000
36831	query_1	TRUE	3.7309e-14	17424	9418	8401	0.892015	0.482151	TF:M08525	TF	Factor: E2F-1:HES-7; motif: GGCRCGTGSYNNWNGGCGCSM	20012	1432	TF:M00000
36832	query_1	TRUE	6.57586e-14	14907	9418	7275	0.772457	0.488026	TF:M07206	TF	Factor: E2F-1; motif: NGGGCGGGARV	20012	1438	TF:M00000
36833	query_1	TRUE	7.76747e-14	14451	9418	7067	0.750372	0.489032	TF:M00716_1	TF	Factor: ZF5; motif: GSGCGCGR; match class: 1	20012	9223	TF:M00716
36834	query_1	TRUE	1.51162e-13	15395	9418	7493	0.795604	0.486716	TF:M00333	TF	Factor: ZF5; motif: NRNGNGCGCGCWN	20012	9234	TF:M00000
36835	query_1	TRUE	1.73415e-13	16562	9418	8016	0.851136	0.484	TF:M10438	TF	Factor: ZF5; motif: GGSGCGCGS	20012	9226	TF:M00000
36836	query_1	TRUE	2.43705e-13	15607	9418	7587	0.805585	0.486128	TF:M08525_1	TF	Factor: E2F-1:HES-7; motif: GGCRCGTGSYNNWNGGCGCSM; match class: 1	20012	1433	TF:M08525
36837	query_1	TRUE	3.43059e-13	13853	9418	6788	0.720748	0.490002	TF:M09892	TF	Factor: E2F-1; motif: NNNNGGCGGGAARN	20012	1440	TF:M00000
36838	query_1	TRUE	4.08264e-13	16613	9418	8036	0.85326	0.483718	TF:M11529	TF	Factor: E2F-2; motif: GCGCGCGCNCS	20012	1468	TF:M00000
36839	query_1	TRUE	1.00699e-12	14764	9418	7200	0.764494	0.487673	TF:M08205	TF	Factor: E2F-1:Elk-1; motif: SGCGCSNNAMCGGAAGT	20012	1428	TF:M00000
36840	query_1	TRUE	1.80335e-12	13595	9418	6663	0.707475	0.490107	TF:M11531	TF	Factor: E2F-2; motif: GCGCGCGCGYW	20012	1472	TF:M00000
36841	query_1	TRUE	2.99415e-12	14512	9418	7081	0.751858	0.487941	TF:M00986	TF	Factor: Churchill; motif: CGGGNN	20012	834	TF:M00000
36842	query_1	TRUE	1.3511e-11	11697	9418	5776	0.613294	0.493802	TF:M11882_1	TF	Factor: pax-6; motif: NYACGCNYSANYGMNCN; match class: 1	20012	6413	TF:M11882
36843	query_1	TRUE	3.03856e-11	10475	9418	5201	0.55224	0.496516	TF:M00803_1	TF	Factor: E2F; motif: GGCGSG; match class: 1	20012	1549	TF:M00803
36844	query_1	TRUE	5.67434e-11	18110	9418	8680	0.921639	0.479293	TF:M04826	TF	Factor: p300; motif: ACNTCCG	20012	1940	TF:M00000
36845	query_1	TRUE	6.68551e-11	13482	9418	6596	0.700361	0.489245	TF:M11603_1	TF	Factor: TCF-1; motif: ACATCGRGRCGCTGW; match class: 1	20012	8411	TF:M11603
36846	query_1	TRUE	8.58809e-11	13053	9418	6397	0.679231	0.490079	TF:M04823	TF	Factor: E2F-4; motif: NNTTCCCGCCNN	20012	1506	TF:M00000
36847	query_1	TRUE	1.44352e-10	12643	9418	6205	0.658845	0.490785	TF:M11531_1	TF	Factor: E2F-2; motif: GCGCGCGCGYW; match class: 1	20012	1473	TF:M11531
36848	query_1	TRUE	1.58841e-10	12713	9418	6237	0.662243	0.4906	TF:M00333_1	TF	Factor: ZF5; motif: NRNGNGCGCGCWN; match class: 1	20012	9235	TF:M00333
36849	query_1	TRUE	2.10056e-10	15803	9418	7651	0.812381	0.484149	TF:M11882	TF	Factor: pax-6; motif: NYACGCNYSANYGMNCN	20012	6412	TF:M00000
36850	query_1	TRUE	2.96824e-10	14927	9418	7252	0.770015	0.485831	TF:M11530	TF	Factor: E2F-2; motif: NWTTTGGCGCCAWWNN	20012	1470	TF:M00000
36851	query_1	TRUE	5.04633e-10	11111	9418	5486	0.582502	0.493745	TF:M07084	TF	Factor: E2F-4; motif: NGGCGGGAARN	20012	1508	TF:M00000
36852	query_1	TRUE	7.90632e-10	14426	9418	7019	0.745275	0.486552	TF:M09636_1	TF	Factor: MAZ; motif: GGGMGGGGSSGGGGGGGGGGGG; match class: 1	20012	4993	TF:M09636
36853	query_1	TRUE	1.12927e-09	13316	9418	6507	0.690911	0.48866	TF:M07380	TF	Factor: E2F-4; motif: NTTTCSCGCC	20012	1516	TF:M00000
36854	query_1	TRUE	2.38482e-09	13014	9418	6364	0.675727	0.489012	TF:M08441_1	TF	Factor: AP-2gamma:Elk-1; motif: NGCCKNRGGSGRCGGAAGTG; match class: 1	20012	8589	TF:M08441
36855	query_1	TRUE	3.36255e-09	16708	9418	8048	0.854534	0.481685	TF:M07039	TF	Factor: ETF; motif: CCCCGCCCCYN	20012	2166	TF:M00000
36856	query_1	TRUE	3.85145e-09	13508	9418	6590	0.699724	0.487859	TF:M02089	TF	Factor: E2F-3; motif: GGCGGGN	20012	1496	TF:M00000
36857	query_1	TRUE	3.99857e-09	15113	9418	7326	0.777872	0.484748	TF:M11601	TF	Factor: TCF-1; motif: ACATCGRGRCGCTGW	20012	8406	TF:M00000
36858	query_1	TRUE	6.80768e-09	13761	9418	6704	0.711828	0.487174	TF:M11530_1	TF	Factor: E2F-2; motif: NWTTTGGCGCCAWWNN; match class: 1	20012	1471	TF:M11530
36859	query_1	TRUE	1.8995e-08	17286	9418	8300	0.881291	0.480157	TF:M11018	TF	Factor: IRX-1; motif: NACRYNNNNNNNNRYGNN	20012	4374	TF:M00000
36860	query_1	TRUE	5.0604e-08	13660	9418	6648	0.705882	0.486676	TF:M04515	TF	Factor: E2F-1; motif: WWTGGCGCCAAA	20012	1434	TF:M00000
36861	query_1	TRUE	1.33693e-07	16641	9418	8004	0.849862	0.480981	TF:M11603	TF	Factor: TCF-1; motif: ACATCGRGRCGCTGW	20012	8410	TF:M00000
36862	query_1	TRUE	1.83583e-07	16835	9418	8090	0.858993	0.480546	TF:M01240	TF	Factor: BEN; motif: CAGCGRNV	20012	502	TF:M00000
36863	query_1	TRUE	2.97716e-07	10699	9418	5261	0.558611	0.491728	TF:M08205_1	TF	Factor: E2F-1:Elk-1; motif: SGCGCSNNAMCGGAAGT; match class: 1	20012	1429	TF:M08205
36864	query_1	TRUE	3.87905e-07	9955	9418	4910	0.521342	0.493219	TF:M00933	TF	Factor: Sp1; motif: CCCCGCCCCN	20012	7846	TF:M00000
36865	query_1	TRUE	4.28613e-07	11515	9418	5641	0.598959	0.489883	TF:M04869	TF	Factor: Egr-1; motif: GCGCATGCG	20012	1608	TF:M00000
36866	query_1	TRUE	4.82374e-07	10319	9418	5080	0.539393	0.492296	TF:M00008	TF	Factor: Sp1; motif: GGGGCGGGGT	20012	7822	TF:M00000
36867	query_1	TRUE	4.95578e-07	10931	9418	5367	0.569866	0.490989	TF:M07395	TF	Factor: Sp1; motif: NGGGGCGGGGN	20012	7848	TF:M00000
36868	query_1	TRUE	5.55322e-07	10508	9418	5168	0.548736	0.491816	TF:M04869_1	TF	Factor: Egr-1; motif: GCGCATGCG; match class: 1	20012	1609	TF:M04869
36869	query_1	TRUE	6.76179e-07	15801	9418	7617	0.80877	0.482058	TF:M08207_1	TF	Factor: E2F-3:TBR2; motif: ANGTGYKANGGCGCSTTNNCRNNT; match class: 1	20012	1477	TF:M08207
36870	query_1	TRUE	8.64491e-07	10786	9418	5296	0.562327	0.491007	TF:M10072	TF	Factor: sp4; motif: NNGNARGRGGCGGRGCNNRR	20012	7894	TF:M00000
36871	query_1	TRUE	8.82416e-07	11147	9418	5465	0.580272	0.490266	TF:M11535	TF	Factor: E2F-4; motif: TTTTGGCGCCAWWN	20012	1512	TF:M00000
36872	query_1	TRUE	9.49458e-07	10195	9418	5018	0.53281	0.492202	TF:M09896	TF	Factor: E2F-7; motif: GRGGCGGGAANNN	20012	1530	TF:M00000
36873	query_1	TRUE	1.02161e-06	16261	9418	7824	0.83075	0.481151	TF:M11018_1	TF	Factor: IRX-1; motif: NACRYNNNNNNNNRYGNN; match class: 1	20012	4375	TF:M11018
36874	query_1	TRUE	1.35915e-06	11135	9418	5457	0.579422	0.490076	TF:M07206_1	TF	Factor: E2F-1; motif: NGGGCGGGARV; match class: 1	20012	1439	TF:M07206
36875	query_1	TRUE	1.50431e-06	7472	9418	3727	0.395732	0.498796	TF:M00938	TF	Factor: E2F-1; motif: TTGGCGCGRAANNGNM	20012	1448	TF:M00000
36876	query_1	TRUE	1.5938e-06	8635	9418	4279	0.454343	0.495541	TF:M03807	TF	Factor: SP2; motif: GNNGGGGGCGGGGSN	20012	7880	TF:M00000
36877	query_1	TRUE	1.86657e-06	10501	9418	5158	0.547675	0.491191	TF:M04516_1	TF	Factor: E2F-1; motif: TTTGGCGCCAAA; match class: 1	20012	1437	TF:M04516
36878	query_1	TRUE	1.87048e-06	8506	9418	4217	0.44776	0.495768	TF:M03893	TF	Factor: WT1; motif: GNGGGGGCGGGG	20012	8988	TF:M00000
36879	query_1	TRUE	1.87648e-06	16667	9418	8005	0.849968	0.48029	TF:M08441	TF	Factor: AP-2gamma:Elk-1; motif: NGCCKNRGGSGRCGGAAGTG	20012	8588	TF:M00000
36880	query_1	TRUE	1.90672e-06	13522	9418	6566	0.697176	0.485579	TF:M01240_1	TF	Factor: BEN; motif: CAGCGRNV; match class: 1	20012	503	TF:M01240
36881	query_1	TRUE	2.17202e-06	12637	9418	6155	0.653536	0.487062	TF:M12351	TF	Factor: TIEG1; motif: NCCCNSNCCCCGCCCCC	20012	8782	TF:M00000
36882	query_1	TRUE	2.54809e-06	10509	9418	5160	0.547887	0.491008	TF:M00196	TF	Factor: Sp1; motif: NGGGGGCGGGGYN	20012	7854	TF:M00000
36883	query_1	TRUE	2.82998e-06	10555	9418	5181	0.550117	0.490857	TF:M00931	TF	Factor: Sp1; motif: GGGGCGGGGC	20012	7856	TF:M00000
36884	query_1	TRUE	3.02974e-06	10705	9418	5251	0.557549	0.490518	TF:M00932	TF	Factor: Sp1; motif: NNGGGGCGGGGNN	20012	7852	TF:M00000
36885	query_1	TRUE	3.11635e-06	15746	9418	7585	0.805373	0.48171	TF:M04934_1	TF	Factor: TR4; motif: ACCCCGS; match class: 1	20012	5945	TF:M04934
36886	query_1	TRUE	3.13129e-06	12480	9418	6080	0.645572	0.487179	TF:M04515_1	TF	Factor: E2F-1; motif: WWTGGCGCCAAA; match class: 1	20012	1435	TF:M04515
36887	query_1	TRUE	3.1332e-06	8886	9418	4394	0.466553	0.494486	TF:M04953	TF	Factor: Sp1; motif: GGNDGGRGGCGGGG	20012	7830	TF:M00000
36888	query_1	TRUE	3.55938e-06	10130	9418	4980	0.528775	0.491609	TF:M12597_1	TF	Factor: E2F1; motif: GSGCGGGAAN; match class: 1	20012	1445	TF:M12597
36889	query_1	TRUE	5.21284e-06	6182	9418	3104	0.329582	0.502103	TF:M03922	TF	Factor: SP4; motif: NWRGCCACGCCCMCTYN	20012	7892	TF:M00000
36890	query_1	TRUE	7.39938e-06	11335	9418	5541	0.588341	0.48884	TF:M11601_1	TF	Factor: TCF-1; motif: ACATCGRGRCGCTGW; match class: 1	20012	8407	TF:M11601
36891	query_1	TRUE	9.15046e-06	12723	9418	6187	0.656934	0.486285	TF:M12598	TF	Factor: E2F3; motif: NNRGMKGGAR	20012	1494	TF:M00000
36892	query_1	TRUE	9.20318e-06	7899	9418	3920	0.416224	0.496265	TF:M10435	TF	Factor: Sp2; motif: GGGGCGGGG	20012	7870	TF:M00000
36893	query_1	TRUE	9.58196e-06	17371	9418	8315	0.882884	0.478671	TF:M08207	TF	Factor: E2F-3:TBR2; motif: ANGTGYKANGGCGCSTTNNCRNNT	20012	1476	TF:M00000
36894	query_1	TRUE	1.02685e-05	9184	9418	4528	0.480781	0.493031	TF:M08266_1	TF	Factor: ER71:Pax-5; motif: ACCGGAACYACGCWTSANTG; match class: 1	20012	2237	TF:M08266
36895	query_1	TRUE	1.14539e-05	11672	9418	5696	0.604799	0.488005	TF:M04516	TF	Factor: E2F-1; motif: TTTGGCGCCAAA	20012	1436	TF:M00000
36896	query_1	TRUE	1.44513e-05	9627	9418	4735	0.502761	0.491846	TF:M02089_1	TF	Factor: E2F-3; motif: GGCGGGN; match class: 1	20012	1497	TF:M02089
36897	query_1	TRUE	1.55232e-05	14250	9418	6891	0.731684	0.483579	TF:M08487	TF	Factor: GCMa:Erg; motif: ATGCGGGCGGAARKG	20012	3042	TF:M00000
36898	query_1	TRUE	1.88292e-05	4433	9418	2255	0.239435	0.508685	TF:M12156	TF	Factor: Sp2; motif: NTAAGYCCCGCCCMCTN	20012	7874	TF:M00000
36899	query_1	TRUE	1.9143e-05	12240	9418	5958	0.632618	0.486765	TF:M02090	TF	Factor: E2F-4; motif: GCGGGAAANA	20012	1518	TF:M00000
36900	query_1	TRUE	2.03049e-05	9415	9418	4633	0.49193	0.492087	TF:M09892_1	TF	Factor: E2F-1; motif: NNNNGGCGGGAARN; match class: 1	20012	1441	TF:M09892
36901	query_1	TRUE	2.12106e-05	13933	9418	6743	0.715969	0.483959	TF:M07039_1	TF	Factor: ETF; motif: CCCCGCCCCYN; match class: 1	20012	2167	TF:M07039
36902	query_1	TRUE	2.46044e-05	8719	9418	4303	0.456891	0.49352	TF:M07277	TF	Factor: BTEB2; motif: RGGGNGKGGN	20012	624	TF:M00000
36903	query_1	TRUE	2.64024e-05	9359	9418	4605	0.488957	0.49204	TF:M01783	TF	Factor: SP2; motif: GGGCGGGAC	20012	7858	TF:M00000
36904	query_1	TRUE	5.06001e-05	11118	9418	5428	0.576343	0.488217	TF:M09973	TF	Factor: CPBP; motif: GNNRGGGHGGGGNNGGGRN	20012	944	TF:M00000
36905	query_1	TRUE	5.70131e-05	11079	9418	5409	0.574326	0.488221	TF:M11430	TF	Factor: PEA3; motif: NACCGGAAGTN	20012	6516	TF:M00000
36906	query_1	TRUE	5.76999e-05	3413	9418	1754	0.186239	0.513917	TF:M09765_1	TF	Factor: SP1; motif: NRGKGGGCGGGGCN; match class: 1	20012	7835	TF:M09765
36907	query_1	TRUE	6.57976e-05	11051	9418	5395	0.572839	0.488191	TF:M02070	TF	Factor: TEL1; motif: CNCGGAANNN	20012	8550	TF:M00000
36908	query_1	TRUE	7.43894e-05	18954	9418	9007	0.95636	0.475203	TF:M01822_1	TF	Factor: CPBP; motif: SNCCCNN; match class: 1	20012	951	TF:M01822
36909	query_1	TRUE	7.85663e-05	6433	9418	3209	0.340731	0.498834	TF:M07129	TF	Factor: Sp2; motif: GYCCCGCCYCYNNNN	20012	7866	TF:M00000
36910	query_1	TRUE	8.25296e-05	8724	9418	4298	0.45636	0.492664	TF:M10071	TF	Factor: Sp1; motif: NGGGGGCGGGGCCNGGGGGGGG	20012	7836	TF:M00000
36911	query_1	TRUE	0.000123249	8890	9418	4374	0.46443	0.492013	TF:M12666	TF	Factor: SP1; motif: GGCCCCGCCCCCN	20012	7844	TF:M00000
36912	query_1	TRUE	0.000143546	7982	9418	3943	0.418666	0.493986	TF:M09895	TF	Factor: E2F-6; motif: NGGGCGGGARRNN	20012	1524	TF:M00000
36913	query_1	TRUE	0.000148309	7915	9418	3911	0.415269	0.494125	TF:M09970	TF	Factor: KLF3; motif: NNNNNNGGGCGGGGCNNGN	20012	4570	TF:M00000
36914	query_1	TRUE	0.000156602	13422	9418	6495	0.689637	0.483907	TF:M11533	TF	Factor: E2F-1; motif: NTTTTGGCGCCAWWWN	20012	1442	TF:M00000
36915	query_1	TRUE	0.000179299	7888	9418	3897	0.413782	0.494042	TF:M01165	TF	Factor: Elk-1; motif: RACCGGAAGTR	20012	1838	TF:M00000
36916	query_1	TRUE	0.000186142	10417	9418	5091	0.540561	0.48872	TF:M09723	TF	Factor: BTEB1; motif: GGGGGCGGGGCNGSGGGNGS	20012	612	TF:M00000
36917	query_1	TRUE	0.000187063	8209	9418	4049	0.429921	0.493239	TF:M07380_1	TF	Factor: E2F-4; motif: NTTTCSCGCC; match class: 1	20012	1517	TF:M07380
36918	query_1	TRUE	0.00019494	6639	9418	3302	0.350605	0.497364	TF:M02281	TF	Factor: SP1; motif: CCCCKCCCCC	20012	7826	TF:M00000
36919	query_1	TRUE	0.000200123	8018	9418	3958	0.420259	0.493639	TF:M00982	TF	Factor: KROX; motif: CCCGCCCCCRCCCC	20012	4612	TF:M00000
36920	query_1	TRUE	0.000224157	11899	9418	5784	0.614143	0.486091	TF:M09826	TF	Factor: BTEB3; motif: CCNNSCCNSCCCCKCCCCC	20012	626	TF:M00000
36921	query_1	TRUE	0.000248959	14637	9418	7054	0.748991	0.481929	TF:M08266	TF	Factor: ER71:Pax-5; motif: ACCGGAACYACGCWTSANTG	20012	2236	TF:M00000
36922	query_1	TRUE	0.000253178	8403	9418	4139	0.439478	0.492562	TF:M10530	TF	Factor: sp4; motif: NNNGCYCCGCCCCCY	20012	7896	TF:M00000
36923	query_1	TRUE	0.000266979	11136	9418	5426	0.576131	0.487249	TF:M02064	TF	Factor: c-ets-2; motif: ACCGGAWRTN	20012	822	TF:M00000
36924	query_1	TRUE	0.000279643	10806	9418	5271	0.559673	0.487785	TF:M11427	TF	Factor: PEA3; motif: NACCGGAAGTN	20012	6510	TF:M00000
36925	query_1	TRUE	0.000285663	7652	9418	3782	0.401571	0.49425	TF:M09765	TF	Factor: SP1; motif: NRGKGGGCGGGGCN	20012	7834	TF:M00000
36926	query_1	TRUE	0.000288046	4121	9418	2090	0.221915	0.507158	TF:M09967	TF	Factor: AP-2rep; motif: NGGGGCGGGGC	20012	148	TF:M00000
36927	query_1	TRUE	0.000289509	12810	9418	6207	0.659057	0.484543	TF:M02065	TF	Factor: ER81; motif: RCCGGAARYN	20012	1950	TF:M00000
36928	query_1	TRUE	0.00030667	10243	9418	5006	0.531535	0.488724	TF:M12173	TF	Factor: GKLF; motif: NNCCMCRCCCN	20012	4584	TF:M00000
36929	query_1	TRUE	0.000359165	8488	9418	4177	0.443512	0.492107	TF:M07226	TF	Factor: SP1; motif: NCCCCKCCCCC	20012	7832	TF:M00000
36930	query_1	TRUE	0.000361465	14085	9418	6797	0.721703	0.48257	TF:M04106	TF	Factor: RUNX2; motif: NRACCGCAAACCGCAN	20012	7352	TF:M00000
36931	query_1	TRUE	0.000370002	8041	9418	3965	0.421002	0.493098	TF:M04823_1	TF	Factor: E2F-4; motif: NNTTCCCGCCNN; match class: 1	20012	1507	TF:M04823
36932	query_1	TRUE	0.00037525	5325	9418	2669	0.283394	0.501221	TF:M07409	TF	Factor: BTEB2; motif: GCCCCRCCCH	20012	4590	TF:M00000
36933	query_1	TRUE	0.000379655	10280	9418	5022	0.533234	0.488521	TF:M08867	TF	Factor: AP2; motif: GCCYGSGGSN	20012	152	TF:M00000
36934	query_1	TRUE	0.000383635	6093	9418	3037	0.322468	0.498441	TF:M00196_1	TF	Factor: Sp1; motif: NGGGGGCGGGGYN; match class: 1	20012	7855	TF:M00196
36935	query_1	TRUE	0.000455215	8430	9418	4148	0.440433	0.492052	TF:M12351_1	TF	Factor: TIEG1; motif: NCCCNSNCCCCGCCCCC; match class: 1	20012	8783	TF:M12351
36936	query_1	TRUE	0.000457581	8709	9418	4280	0.454449	0.491446	TF:M01199	TF	Factor: RNF96; motif: BCCCGCRGCC	20012	7290	TF:M00000
36937	query_1	TRUE	0.000478816	533	9418	310	0.0329157	0.581614	TF:M07410	TF	Factor: RFX2; motif: GTYNCCATGGCAACNGNNN	20012	7206	TF:M00000
36938	query_1	TRUE	0.000492215	10522	9418	5134	0.545126	0.48793	TF:M01104	TF	Factor: MOVO-B; motif: GNGGGGG	20012	5238	TF:M00000
36939	query_1	TRUE	0.000492353	13015	9418	6299	0.668826	0.48398	TF:M12160	TF	Factor: KLF15; motif: RCCMCRCCCMCN	20012	4550	TF:M00000
36940	query_1	TRUE	0.000492773	11326	9418	5511	0.585156	0.48658	TF:M12158	TF	Factor: KLF15; motif: NCCMCGCCCMCN	20012	4546	TF:M00000
36941	query_1	TRUE	0.000526692	14959	9418	7198	0.764281	0.481182	TF:M07289	TF	Factor: GKLF; motif: NNNRGGNGNGGSN	20012	3168	TF:M00000
36942	query_1	TRUE	0.000538097	11712	9418	5691	0.604268	0.485912	TF:M04710_1	TF	Factor: CHD2; motif: TCTCGCGAG; match class: 1	20012	837	TF:M04710
36943	query_1	TRUE	0.000645174	7299	9418	3609	0.383202	0.494451	TF:M08208_1	TF	Factor: E2F-3:FOXI1; motif: NGACACCGCGCCCAC; match class: 1	20012	1479	TF:M08208
36944	query_1	TRUE	0.000665395	10003	9418	4888	0.519006	0.488653	TF:M02036	TF	Factor: WT1; motif: CGCCCCCNCN	20012	8986	TF:M00000
36945	query_1	TRUE	0.000669509	6414	9418	3187	0.338395	0.496882	TF:M10072_1	TF	Factor: sp4; motif: NNGNARGRGGCGGRGCNNRR; match class: 1	20012	7895	TF:M10072
36946	query_1	TRUE	0.000678136	7224	9418	3573	0.37938	0.494601	TF:M10098	TF	Factor: DP-1; motif: NRNNGGCGGGAANN	20012	8666	TF:M00000
36947	query_1	TRUE	0.000682919	7325	9418	3621	0.384477	0.494334	TF:M07397	TF	Factor: ZBP89; motif: CCCCKCCCCCNN	20012	9072	TF:M00000
36948	query_1	TRUE	0.000694225	7704	9418	3801	0.403589	0.49338	TF:M01078	TF	Factor: c-Ets-1; motif: NNNRCCGGAWRYNNNN	20012	816	TF:M00000
36949	query_1	TRUE	0.000749108	10984	9418	5348	0.567849	0.48689	TF:M11396	TF	Factor: Erg; motif: NACCGGAARTN	20012	2040	TF:M00000
36950	query_1	TRUE	0.000749542	10179	9418	4970	0.527713	0.48826	TF:M11478	TF	Factor: AP-2beta; motif: NSCCNNNGGSN	20012	8580	TF:M00000
36951	query_1	TRUE	0.000763311	5968	9418	2973	0.315672	0.498157	TF:M02073	TF	Factor: Fli-1; motif: ACCGGAAGYN	20012	2438	TF:M00000
36952	query_1	TRUE	0.000800597	7567	9418	3735	0.396581	0.493591	TF:M08523_1	TF	Factor: E2F-1:TBR2; motif: NGGTGNNANGGCGCNNTNNCRNNN; match class: 1	20012	1431	TF:M08523
36953	query_1	TRUE	0.000883078	13404	9418	6476	0.687619	0.483139	TF:M11058	TF	Factor: Hey1; motif: NGCRCGYGYN	20012	3378	TF:M00000
36954	query_1	TRUE	0.000942444	10870	9418	5293	0.562009	0.486937	TF:M00189	TF	Factor: AP-2; motif: MKCCCSCNGGCG	20012	154	TF:M00000
36955	query_1	TRUE	0.00102906	5573	9418	2782	0.295392	0.499193	TF:M07084_1	TF	Factor: E2F-4; motif: NGGCGGGAARN; match class: 1	20012	1509	TF:M07084
36956	query_1	TRUE	0.00107685	11002	9418	5354	0.568486	0.486639	TF:M07250	TF	Factor: E2F-1; motif: NNNSSCGCSAANN	20012	1452	TF:M00000
36957	query_1	TRUE	0.00133968	6151	9418	3057	0.324591	0.496992	TF:M02053	TF	Factor: ELF1; motif: NCCGGAARTN	20012	1800	TF:M00000
36958	query_1	TRUE	0.00140193	7895	9418	3887	0.41272	0.492337	TF:M03567	TF	Factor: Sp2; motif: NYSGCCCCGCCCCCY	20012	7878	TF:M00000
36959	query_1	TRUE	0.00171064	5348	9418	2671	0.283606	0.499439	TF:M01163	TF	Factor: Elk-1; motif: AACCGGAAGTR	20012	1836	TF:M00000
36960	query_1	TRUE	0.00171775	3104	9418	1587	0.168507	0.511276	TF:M02054	TF	Factor: ELF2; motif: CCCGGAARYN	20012	1730	TF:M00000
36961	query_1	TRUE	0.00194846	2371	9418	1228	0.130389	0.517925	TF:M03981	TF	Factor: ETV3; motif: ACCGGAAGTN	20012	2262	TF:M00000
36962	query_1	TRUE	0.00198484	7506	9418	3700	0.392865	0.492939	TF:M12152	TF	Factor: Sp1; motif: NWRGCCACGCCCMCN	20012	7842	TF:M00000
36963	query_1	TRUE	0.00201006	9111	9418	4460	0.473561	0.489518	TF:M01588	TF	Factor: GKLF; motif: GCCMCRCCCNNN	20012	3162	TF:M00000
36964	query_1	TRUE	0.0020891	7452	9418	3674	0.390104	0.493022	TF:M03920	TF	Factor: SP1; motif: RCCMCRCCCMC	20012	7828	TF:M00000
36965	query_1	TRUE	0.00220299	13477	9418	6504	0.690592	0.4826	TF:M00144	TF	Factor: Pax-5; motif: RRMSWGANWYCTNRAGCGKRACSRYNSM	20012	6386	TF:M00000
36966	query_1	TRUE	0.00222717	7674	9418	3779	0.401253	0.492442	TF:M08878	TF	Factor: EGR; motif: CGCCCCCGCNN	20012	1670	TF:M00000
36967	query_1	TRUE	0.00229604	5857	9418	2913	0.309301	0.497354	TF:M11435_1	TF	Factor: Elk-1; motif: NNCCGGAAGTN; match class: 1	20012	1855	TF:M11435
36968	query_1	TRUE	0.002384	9389	9418	4590	0.487365	0.48887	TF:M01857	TF	Factor: AP-2alpha; motif: NGCCYSNNGSN	20012	134	TF:M00000
36969	query_1	TRUE	0.00241462	15387	9418	7386	0.784243	0.480016	TF:M08568_1	TF	Factor: ER71:E2A; motif: CASSTGNACCGGAWRYN; match class: 1	20012	2251	TF:M08568
36970	query_1	TRUE	0.00250261	8488	9418	4164	0.442132	0.490575	TF:M08913	TF	Factor: FLI-1; motif: NAYTTCCGGT	20012	2446	TF:M00000
36971	query_1	TRUE	0.00250732	9447	9418	4617	0.490231	0.488727	TF:M03895	TF	Factor: CTCF; motif: WGCGCCMYCTAGYGGYN	20012	1132	TF:M00000
36972	query_1	TRUE	0.00258507	9030	9418	4420	0.469314	0.48948	TF:M03811	TF	Factor: AP-2gamma; motif: GCCYNCRGSN	20012	144	TF:M00000
36973	query_1	TRUE	0.00276543	6691	9418	3310	0.351455	0.494694	TF:M11535_1	TF	Factor: E2F-4; motif: TTTTGGCGCCAWWN; match class: 1	20012	1513	TF:M11535
36974	query_1	TRUE	0.00277285	10824	9418	5264	0.55893	0.486327	TF:M12722	TF	Factor: ZXDL; motif: GSGSCNNGGGMRGCNCCGGGS	20012	11646	TF:M00000
36975	query_1	TRUE	0.00279095	13918	9418	6707	0.712147	0.481894	TF:M03876	TF	Factor: Kaiso; motif: GCMGGGRGCRGS	20012	4524	TF:M00000
36976	query_1	TRUE	0.00285441	6998	9418	3456	0.366957	0.493855	TF:M12151	TF	Factor: Sp1; motif: NWRGCCMCGCCCMCN	20012	7840	TF:M00000
36977	query_1	TRUE	0.00291415	12825	9418	6199	0.658208	0.483353	TF:M08208	TF	Factor: E2F-3:FOXI1; motif: NGACACCGCGCCCAC	20012	1478	TF:M00000
36978	query_1	TRUE	0.0031548	5479	9418	2730	0.28987	0.498266	TF:M09901	TF	Factor: nerf; motif: NNNCCGGAAGTGN	20012	5486	TF:M00000
36979	query_1	TRUE	0.00317207	11682	9418	5665	0.601508	0.484934	TF:M12231	TF	Factor: LRF; motif: NCGACCACCGN	20012	9192	TF:M00000
36980	query_1	TRUE	0.00321812	5780	9418	2874	0.30516	0.497232	TF:M12601	TF	Factor: ELF4; motif: NCCACTTCCGGNNNN	20012	1782	TF:M00000
36981	query_1	TRUE	0.00326734	8211	9418	4031	0.42801	0.490927	TF:M02062	TF	Factor: Erg; motif: ACCGGAAGTN	20012	2018	TF:M00000
36982	query_1	TRUE	0.00328882	4711	9418	2361	0.25069	0.501167	TF:M09969	TF	Factor: EKLF; motif: NGGGYGKGGCNNGG	20012	1686	TF:M00000
36983	query_1	TRUE	0.00335104	2146	9418	1115	0.11839	0.519571	TF:M11413	TF	Factor: ER71; motif: NACCGGAARTN	20012	2258	TF:M00000
36984	query_1	TRUE	0.00335437	13940	9418	6716	0.713103	0.481779	TF:M08209	TF	Factor: E2F-3:FOXO6; motif: NAATGACACGCGCCCMC	20012	1480	TF:M00000
36985	query_1	TRUE	0.00338138	6352	9418	3147	0.334147	0.495435	TF:M12153	TF	Factor: Sp3; motif: NGCCACGCCCMCN	20012	7884	TF:M00000
36986	query_1	TRUE	0.00341739	4882	9418	2443	0.259397	0.50041	TF:M03970	TF	Factor: ELK1; motif: ACCGGAAGTN	20012	1842	TF:M00000
36987	query_1	TRUE	0.00361355	8597	9418	4213	0.447335	0.490055	TF:M04106_1	TF	Factor: RUNX2; motif: NRACCGCAAACCGCAN; match class: 1	20012	7353	TF:M04106
36988	query_1	TRUE	0.00370443	7193	9418	3547	0.376619	0.493118	TF:M02066	TF	Factor: PEA3; motif: RCCGGAAGYN	20012	6504	TF:M00000
36989	query_1	TRUE	0.00375428	4642	9418	2327	0.24708	0.501293	TF:M09896_1	TF	Factor: E2F-7; motif: GRGGCGGGAANNN; match class: 1	20012	1531	TF:M09896
36990	query_1	TRUE	0.00378299	8824	9418	4320	0.458696	0.489574	TF:M12600	TF	Factor: ELF1; motif: NNNASCCGGAAGTGGNNNN	20012	1722	TF:M00000
36991	query_1	TRUE	0.00380729	8397	9418	4118	0.437248	0.490413	TF:M11434	TF	Factor: Elk-1; motif: NRSCGGAAGNN	20012	1852	TF:M00000
36992	query_1	TRUE	0.00382258	6534	9418	3233	0.343279	0.494796	TF:M07395_1	TF	Factor: Sp1; motif: NGGGGCGGGGN; match class: 1	20012	7849	TF:M07395
36993	query_1	TRUE	0.00385401	3277	9418	1667	0.177001	0.508697	TF:M11420	TF	Factor: ER81; motif: NACCGGAAGTN	20012	1960	TF:M00000
36994	query_1	TRUE	0.00390882	12308	9418	5956	0.632406	0.483913	TF:M08457	TF	Factor: ER71:SREBP-2; motif: NTSACGTGACGGAARY	20012	2246	TF:M00000
36995	query_1	TRUE	0.00395505	6394	9418	3166	0.336165	0.495152	TF:M11452	TF	Factor: Elf-1; motif: NANGCGGAAGTR	20012	1718	TF:M00000
36996	query_1	TRUE	0.00423505	13719	9418	6612	0.70206	0.481959	TF:M11883	TF	Factor: pax-6; motif: NYACGCNTSRNYGCNYN	20012	6414	TF:M00000
36997	query_1	TRUE	0.00430076	7810	9418	3839	0.407624	0.491549	TF:M11433	TF	Factor: Elk-1; motif: NRCCGGAAGTN	20012	1850	TF:M00000
36998	query_1	TRUE	0.00443468	7743	9418	3807	0.404226	0.49167	TF:M02063	TF	Factor: c-ets-1; motif: ACCGGAWGTN	20012	818	TF:M00000
36999	query_1	TRUE	0.00470348	9325	9418	4555	0.483648	0.488472	TF:M03876_1	TF	Factor: Kaiso; motif: GCMGGGRGCRGS; match class: 1	20012	4525	TF:M03876
37000	query_1	TRUE	0.00487575	5748	9418	2856	0.303249	0.496868	TF:M04918	TF	Factor: Egr-1; motif: ACCGCCC	20012	1610	TF:M00000
37001	query_1	TRUE	0.00500026	6985	9418	3446	0.365895	0.493343	TF:M07615	TF	Factor: Sp3; motif: GGGGCGGGGSNN	20012	7890	TF:M00000
37002	query_1	TRUE	0.0051344	1404	9418	746	0.07921	0.531339	TF:M10169	TF	Factor: ZNF76; motif: RNNGCMTKCTGGGARNTGTAGT	20012	11254	TF:M00000
37003	query_1	TRUE	0.00573236	10737	9418	5218	0.554045	0.485983	TF:M03977	TF	Factor: ETS1; motif: ACCGGAARYN	20012	2168	TF:M00000
37004	query_1	TRUE	0.00603496	9957	9418	4851	0.515078	0.487195	TF:M12725	TF	Factor: PHB; motif: NCCCAGCCCCY	20012	6540	TF:M00000
37005	query_1	TRUE	0.00627109	10683	9418	5192	0.551285	0.486006	TF:M00695	TF	Factor: ETF; motif: GVGGMGG	20012	2164	TF:M00000
37006	query_1	TRUE	0.00654216	9627	9418	4695	0.498513	0.487691	TF:M01752	TF	Factor: ERG; motif: ACCGGAART	20012	2016	TF:M00000
37007	query_1	TRUE	0.00700765	10208	9418	4968	0.527501	0.486677	TF:M00025	TF	Factor: Elk-1; motif: NNNNCCGGAARTNN	20012	1834	TF:M00000
37008	query_1	TRUE	0.00701836	4704	9418	2353	0.249841	0.500213	TF:M12155	TF	Factor: Sp2; motif: NTWAGTCCCGCCCMCTT	20012	7872	TF:M00000
37009	query_1	TRUE	0.00706824	11489	9418	5569	0.591315	0.484725	TF:M08377	TF	Factor: meis1:Elf-1; motif: NTGCCGGAAGTN	20012	5088	TF:M00000
37010	query_1	TRUE	0.0076011	4493	9418	2251	0.23901	0.501002	TF:M12666_1	TF	Factor: SP1; motif: GGCCCCGCCCCCN; match class: 1	20012	7845	TF:M12666
37011	query_1	TRUE	0.00764272	8323	9418	4078	0.433001	0.489968	TF:M11424	TF	Factor: Erm; motif: NNSCGGAWGYN	20012	2056	TF:M00000
37012	query_1	TRUE	0.00768876	4516	9418	2262	0.240178	0.500886	TF:M12557	TF	Factor: ETV5; motif: NNACTTCCGNN	20012	2306	TF:M00000
37013	query_1	TRUE	0.0079691	3886	9418	1958	0.2079	0.50386	TF:M10530_1	TF	Factor: sp4; motif: NNNGCYCCGCCCCCY; match class: 1	20012	7897	TF:M10530
37014	query_1	TRUE	0.0079914	13933	9418	6707	0.712147	0.481375	TF:M09746	TF	Factor: HNRPUL1; motif: NCNCAGN	20012	3648	TF:M00000
37015	query_1	TRUE	0.00805113	9609	9418	4685	0.497452	0.487564	TF:M02059	TF	Factor: ELK-1; motif: ACCGGAAGTN	20012	1840	TF:M00000
37016	query_1	TRUE	0.00810116	4787	9418	2392	0.253982	0.499687	TF:M09607	TF	Factor: SAP-1; motif: ACCGGAAGTNN	20012	1878	TF:M00000
37017	query_1	TRUE	0.00817443	8001	9418	3925	0.416755	0.490564	TF:M00940	TF	Factor: E2F-1; motif: NTTTCGCGCS	20012	1458	TF:M00000
37018	query_1	TRUE	0.00829493	7310	9418	3597	0.381928	0.492066	TF:M11428	TF	Factor: PEA3; motif: NACCGGAAGTN	20012	6512	TF:M00000
37019	query_1	TRUE	0.00852285	7738	9418	3800	0.403483	0.491083	TF:M10115	TF	Factor: LRF; motif: NRGGGKCKY	20012	9188	TF:M00000
37020	query_1	TRUE	0.0086908	10654	9418	5176	0.549586	0.485827	TF:M00986_1	TF	Factor: Churchill; motif: CGGGNN; match class: 1	20012	835	TF:M00986
37021	query_1	TRUE	0.00917484	7969	9418	3909	0.415056	0.490526	TF:M04714	TF	Factor: Elf-1; motif: ACTTCCGGG	20012	1694	TF:M00000
37022	query_1	TRUE	0.00977821	14599	9418	7014	0.744744	0.480444	TF:M11417	TF	Factor: c-Ets-2; motif: NACCGGAAGYRCTTCCGGTN	20012	2182	TF:M00000
37023	query_1	TRUE	0.00979285	12157	9418	5879	0.62423	0.48359	TF:M11401	TF	Factor: Fli-1; motif: NACCGGATATCCGGTN	20012	2458	TF:M00000
37024	query_1	TRUE	0.0100786	8930	9418	4363	0.463262	0.488578	TF:M00737	TF	Factor: E2F-1:DP-2; motif: TTTSSCGC	20012	1426	TF:M00000
37025	query_1	TRUE	0.0109159	6268	9418	3099	0.329051	0.494416	TF:M03896	TF	Factor: EGR1; motif: NACGCCCACGCANW	20012	1604	TF:M00000
37026	query_1	TRUE	0.0110584	2793	9418	1426	0.151412	0.510562	TF:M09895_1	TF	Factor: E2F-6; motif: NGGGCGGGARRNN; match class: 1	20012	1525	TF:M09895
37027	query_1	TRUE	0.0112063	6040	9418	2990	0.317477	0.495033	TF:M02067	TF	Factor: ER71; motif: ACCGGAARYN	20012	1942	TF:M00000
37028	query_1	TRUE	0.011298	13176	9418	6353	0.674559	0.482165	TF:M11399	TF	Factor: Fli-1; motif: NACCGGAWWTCCGGTY	20012	2454	TF:M00000
37029	query_1	TRUE	0.0114157	8475	9418	4147	0.440327	0.489322	TF:M03988	TF	Factor: FLI1; motif: ACCGGAARTN	20012	2440	TF:M00000
37030	query_1	TRUE	0.0114343	9536	9418	4648	0.493523	0.487416	TF:M12591_1	TF	Factor: CREB1; motif: NNNNSSGGCGCSSNNNNRTGACGTCAC; match class: 1	20012	987	TF:M12591
37031	query_1	TRUE	0.0122596	2905	9418	1480	0.157146	0.509466	TF:M01258	TF	Factor: GABP; motif: CACTTCCGGNNN	20012	2894	TF:M00000
37032	query_1	TRUE	0.0128235	5751	9418	2851	0.302718	0.49574	TF:M12354_1	TF	Factor: ZNF37A; motif: CCYYGGCTCCNTSCCMN; match class: 1	20012	10097	TF:M12354
37033	query_1	TRUE	0.0131425	9846	9418	4793	0.508919	0.486797	TF:M00915	TF	Factor: AP-2; motif: SNNNCCNCAGGCN	20012	156	TF:M00000
37034	query_1	TRUE	0.0132869	4058	9418	2038	0.216394	0.502218	TF:M01588_1	TF	Factor: GKLF; motif: GCCMCRCCCNNN; match class: 1	20012	3163	TF:M01588
37035	query_1	TRUE	0.0133297	5739	9418	2845	0.302081	0.495731	TF:M00739	TF	Factor: E2F-4:DP-2; motif: TTTCSCGC	20012	1500	TF:M00000
37036	query_1	TRUE	0.0136158	6588	9418	3250	0.345084	0.493321	TF:M12508	TF	Factor: EGR1; motif: NNMCGCCCACGCNN	20012	1628	TF:M00000
37037	query_1	TRUE	0.0137508	9009	9418	4398	0.466978	0.488178	TF:M08487_1	TF	Factor: GCMa:Erg; motif: ATGCGGGCGGAARKG; match class: 1	20012	3043	TF:M08487
37038	query_1	TRUE	0.0139471	12002	9418	5804	0.616267	0.483586	TF:M11401_1	TF	Factor: Fli-1; motif: NACCGGATATCCGGTN; match class: 1	20012	2459	TF:M11401
37039	query_1	TRUE	0.0145031	5667	9418	2810	0.298365	0.495853	TF:M11541_1	TF	Factor: Foxn2; motif: NNGCGTCNNNNNGACGCNN; match class: 1	20012	2707	TF:M11541
37040	query_1	TRUE	0.014651	3703	9418	1866	0.198131	0.503916	TF:M12157	TF	Factor: KLF15; motif: RCCACGCCCCCC	20012	4544	TF:M00000
37041	query_1	TRUE	0.0147766	8103	9418	3969	0.421427	0.489819	TF:M07354	TF	Factor: Egr-1; motif: GCGGGGGCGG	20012	1630	TF:M00000
37042	query_1	TRUE	0.0155396	11290	9418	5470	0.580803	0.4845	TF:M01660	TF	Factor: GABP-alpha; motif: CTTCCK	20012	2886	TF:M00000
37043	query_1	TRUE	0.0156523	13439	9418	6473	0.687301	0.481658	TF:M11881	TF	Factor: pax-6; motif: NYACGCNTSANYGCNYN	20012	6410	TF:M00000
37044	query_1	TRUE	0.0161888	8172	9418	4001	0.424825	0.489599	TF:M08225_1	TF	Factor: Elk-1:Pax-5; motif: ACCGGAACYACGCWTSANYG; match class: 1	20012	1821	TF:M08225
37045	query_1	TRUE	0.0166172	18393	9418	8742	0.928223	0.47529	TF:M04934	TF	Factor: TR4; motif: ACCCCGS	20012	5944	TF:M00000
37046	query_1	TRUE	0.0168999	6157	9418	3043	0.323105	0.494234	TF:M12158_1	TF	Factor: KLF15; motif: NCCMCGCCCMCN; match class: 1	20012	4547	TF:M12158
37047	query_1	TRUE	0.0169261	3529	9418	1781	0.189106	0.504676	TF:M02068	TF	Factor: etv3; motif: ACCGGAAGYN	20012	2260	TF:M00000
37048	query_1	TRUE	0.0169469	6178	9418	3053	0.324166	0.494173	TF:M11419	TF	Factor: ER81; motif: NNCCGGAWGYN	20012	1958	TF:M00000
37049	query_1	TRUE	0.0175424	12719	9418	6137	0.651625	0.482506	TF:M09817	TF	Factor: PAX5; motif: RNGCGTGACCNN	20012	6398	TF:M00000
37050	query_1	TRUE	0.0190015	6967	9418	3428	0.363984	0.492034	TF:M03982	TF	Factor: ETV4; motif: ACCGGAAGTN	20012	2272	TF:M00000
37051	query_1	TRUE	0.0197774	5360	9418	2661	0.282544	0.496455	TF:M03990	TF	Factor: GABPA; motif: ACCGGAAGTN	20012	2870	TF:M00000
37052	query_1	TRUE	0.0205378	3459	9418	1746	0.18539	0.50477	TF:M03914	TF	Factor: KLF16; motif: GMCACGCCCCC	20012	4556	TF:M00000
37053	query_1	TRUE	0.0206389	4321	9418	2162	0.22956	0.500347	TF:M03807_1	TF	Factor: SP2; motif: GNNGGGGGCGGGGSN; match class: 1	20012	7881	TF:M03807
37054	query_1	TRUE	0.0226514	11937	9418	5770	0.612657	0.483371	TF:M11435	TF	Factor: Elk-1; motif: NNCCGGAAGTN	20012	1854	TF:M00000
37055	query_1	TRUE	0.0228457	2953	9418	1500	0.159269	0.507958	TF:M00981_1	TF	Factor: CREB,; motif: NTGACGTNA; match class: 1	20012	1057	TF:M00981
37056	query_1	TRUE	0.0229115	12631	9418	6094	0.647059	0.482464	TF:M04107	TF	Factor: RUNX2; motif: WRACCGCANWAACCGCAN	20012	7354	TF:M00000
37057	query_1	TRUE	0.0230503	5973	9418	2953	0.313549	0.494391	TF:M11541	TF	Factor: Foxn2; motif: NNGCGTCNNNNNGACGCNN	20012	2706	TF:M00000
37058	query_1	TRUE	0.0235959	12430	9418	6000	0.637078	0.482703	TF:M08523	TF	Factor: E2F-1:TBR2; motif: NGGTGNNANGGCGCNNTNNCRNNN	20012	1430	TF:M00000
37059	query_1	TRUE	0.0237115	3213	9418	1626	0.172648	0.506069	TF:M03983	TF	Factor: ETV5; motif: NCCGGAWGYN	20012	2304	TF:M00000
37060	query_1	TRUE	0.0240945	2748	9418	1400	0.148652	0.509461	TF:M08917	TF	Factor: GABP-ALPHA; motif: RCCGGAARTNN	20012	2876	TF:M00000
37061	query_1	TRUE	0.024788	10326	9418	5014	0.532385	0.48557	TF:M02071	TF	Factor: ETV7; motif: NCCGGAANNN	20012	2314	TF:M00000
37062	query_1	TRUE	0.0248635	10624	9418	5154	0.54725	0.485128	TF:M00736	TF	Factor: E2F-1:DP-1; motif: TTTCSCGC	20012	1424	TF:M00000
37063	query_1	TRUE	0.024936	5702	9418	2823	0.299745	0.495089	TF:M11450	TF	Factor: Elf-1; motif: NANSCGGAAGTR	20012	1714	TF:M00000
37064	query_1	TRUE	0.0253667	14168	9418	6808	0.722871	0.480519	TF:M12591	TF	Factor: CREB1; motif: NNNNSSGGCGCSSNNNNRTGACGTCAC	20012	986	TF:M00000
37065	query_1	TRUE	0.0254481	2310	9418	1186	0.125929	0.51342	TF:M11439	TF	Factor: Net; motif: NRCCGGAAGTN	20012	1862	TF:M00000
37066	query_1	TRUE	0.0257068	3377	9418	1705	0.181036	0.504886	TF:M01273	TF	Factor: SP4; motif: SCCCCGCCCCS	20012	7900	TF:M00000
37067	query_1	TRUE	0.0257693	2977	9418	1511	0.160437	0.507558	TF:M11414	TF	Factor: GABP-alpha; motif: NACCGGAAGTN	20012	2880	TF:M00000
37068	query_1	TRUE	0.0263473	1736	9418	904	0.0959864	0.520737	TF:M09606_1	TF	Factor: nerf; motif: NRRNSCGGAAGNRNNNN; match class: 1	20012	1735	TF:M09606
37069	query_1	TRUE	0.027071	6229	9418	3074	0.326396	0.493498	TF:M00932_1	TF	Factor: Sp1; motif: NNGGGGCGGGGNN; match class: 1	20012	7853	TF:M00932
37070	query_1	TRUE	0.0272439	8912	9418	4347	0.461563	0.487769	TF:M11404	TF	Factor: Fli-1; motif: NACCGGAARTN	20012	2462	TF:M00000
37071	query_1	TRUE	0.0291205	8118	9418	3971	0.421639	0.48916	TF:M01303	TF	Factor: SP1; motif: GGGGYGGGGNS	20012	7824	TF:M00000
37072	query_1	TRUE	0.030136	13318	9418	6412	0.680824	0.481454	TF:M11880	TF	Factor: pax-6; motif: NYACGCWTSANYGMNCN	20012	6408	TF:M00000
37073	query_1	TRUE	0.0306662	11974	9418	5785	0.614249	0.48313	TF:M09734	TF	Factor: ZNF692; motif: SYNGGSCCCASCCNC	20012	11014	TF:M00000
37074	query_1	TRUE	0.0310149	6078	9418	3001	0.318645	0.493748	TF:M00931_1	TF	Factor: Sp1; motif: GGGGCGGGGC; match class: 1	20012	7857	TF:M00931
37075	query_1	TRUE	0.0318604	579	9418	324	0.0344022	0.559585	TF:M04627_1	TF	Factor: Rfx1; motif: GTTGCYNNGGARMS; match class: 1	20012	7203	TF:M04627
37076	query_1	TRUE	0.0352089	3946	9418	1978	0.210023	0.501267	TF:M11402	TF	Factor: Fli-1; motif: NACCGGAARTN	20012	2460	TF:M00000
37077	query_1	TRUE	0.0353691	10149	9418	4928	0.523253	0.485565	TF:M11400	TF	Factor: Fli-1; motif: NACCGGAARTN	20012	2456	TF:M00000
37078	query_1	TRUE	0.036242	9332	9418	4543	0.482374	0.48682	TF:M08911	TF	Factor: CTCF; motif: NCCRSTAGGGGGCGC	20012	1140	TF:M00000
37079	query_1	TRUE	0.0373229	4009	9418	2008	0.213209	0.500873	TF:M08980_1	TF	Factor: VDR:RXR-ALPHA; motif: NRGGTCANNNGGTTCNN; match class: 1	20012	8923	TF:M08980
37080	query_1	TRUE	0.0375611	12729	9418	6136	0.651518	0.482049	TF:M07041	TF	Factor: HDAC1; motif: KGCARGGTC	20012	3318	TF:M00000
37081	query_1	TRUE	0.0377976	5079	9418	2522	0.267785	0.496554	TF:M00008_1	TF	Factor: Sp1; motif: GGGGCGGGGT; match class: 1	20012	7823	TF:M00008
37082	query_1	TRUE	0.0387216	6417	9418	3161	0.335634	0.492598	TF:M09606	TF	Factor: nerf; motif: NRRNSCGGAAGNRNNNN	20012	1734	TF:M00000
37083	query_1	TRUE	0.03958	11269	9418	5453	0.578998	0.483894	TF:M12590	TF	Factor: CP2; motif: NRRRCCGGCYNRARCCGGNN	20012	8662	TF:M00000
37084	query_1	TRUE	0.0396387	6888	9418	3385	0.359418	0.491434	TF:M01873	TF	Factor: Egr-1; motif: GCGGGGGCGG	20012	1632	TF:M00000
37085	query_1	TRUE	0.0413529	7748	9418	3793	0.402739	0.489546	TF:M11448	TF	Factor: Elf-1; motif: NANGCGGAAGTN	20012	1710	TF:M00000
37086	query_1	TRUE	0.0416575	6202	9418	3058	0.324697	0.493067	TF:M09893	TF	Factor: E2F-3; motif: NNGGCGGGAAA	20012	1488	TF:M00000
37087	query_1	TRUE	0.0422287	8422	9418	4112	0.436611	0.488245	TF:M11477	TF	Factor: AP-2beta; motif: NSCCYNRGGSN	20012	8578	TF:M00000
37088	query_1	TRUE	0.0427391	8251	9418	4031	0.42801	0.488547	TF:M07348	TF	Factor: AP-2alpha; motif: NSCCNCRGGSN	20012	132	TF:M00000
37089	query_1	TRUE	0.043633	4689	9418	2334	0.247823	0.497761	TF:M02074	TF	Factor: GABPalpha; motif: RCCGGAWRYN	20012	2868	TF:M00000
37090	query_1	TRUE	0.044169	8812	9418	4296	0.456148	0.487517	TF:M05439	TF	Factor: RREB-1; motif: GGGWCSA	20012	7342	TF:M00000
37091	query_1	TRUE	0.0466726	6422	9418	3162	0.33574	0.49237	TF:M07063	TF	Factor: Sp1; motif: GGGGCGGGGC	20012	7850	TF:M00000
37092	query_1	TRUE	0.0470982	3248	9418	1639	0.174028	0.504618	TF:M12600_1	TF	Factor: ELF1; motif: NNNASCCGGAAGTGGNNNN; match class: 1	20012	1723	TF:M12600
37093	query_1	TRUE	0.0485195	6887	9418	3383	0.359206	0.491215	TF:M02065_1	TF	Factor: ER81; motif: RCCGGAARYN; match class: 1	20012	1951	TF:M02065
37094	query_1	TRUE	0.0497501	6549	9418	3222	0.342111	0.491984	TF:M02090_1	TF	Factor: E2F-4; motif: GCGGGAAANA; match class: 1	20012	1519	TF:M02090
46694	query_1	TRUE	0.000703378	183	3649	115	0.0315155	0.628415	WP:WP4803	WP	Ciliopathies	7899	687	WP:000000
46695	query_1	TRUE	0.01526	101	3649	66	0.0180871	0.653465	WP:WP4536	WP	Genes related to primary cilium development (based on CRISPR)	7899	642	WP:000000

## Sheet: cl_ndtis_insig_anticor
	query	significant	p_value	term_size	query_size	intersection_size	precision	recall	term_id	source	term_name	effective_domain_size	source_order	parents
2366	query_1	TRUE	2.66352e-30	6446	8886	3110	0.349989	0.48247	GO:0032502	GO:BP	developmental process	21128	8073	GO:0008150
2367	query_1	TRUE	2.58766e-28	11139	8886	5102	0.574162	0.45803	GO:0050794	GO:BP	regulation of cellular process	21128	14091	c("GO:0009987", "GO:0050789")
2368	query_1	TRUE	3.93542e-25	5861	8886	2820	0.317353	0.481147	GO:0048856	GO:BP	anatomical structure development	21128	13923	GO:0032502
2369	query_1	TRUE	6.65362e-25	12926	8886	5819	0.65485	0.450178	GO:0065007	GO:BP	biological regulation	21128	16927	GO:0008150
2370	query_1	TRUE	1.02514e-23	12378	8886	5584	0.628404	0.451123	GO:0050789	GO:BP	regulation of biological process	21128	14087	c("GO:0008150", "GO:0065007")
2371	query_1	TRUE	1.01635e-22	4627	8886	2259	0.25422	0.488221	GO:0007275	GO:BP	multicellular organism development	21128	2887	c("GO:0032501", "GO:0048856")
2372	query_1	TRUE	6.71095e-22	7657	8886	3577	0.402543	0.467154	GO:0032501	GO:BP	multicellular organismal process	21128	8072	GO:0008150
2373	query_1	TRUE	4.88989e-19	7491	8886	3483	0.391965	0.464958	GO:0051716	GO:BP	cellular response to stimulus	21128	14782	c("GO:0009987", "GO:0050896")
2374	query_1	TRUE	6.57327e-19	9039	8886	4144	0.466352	0.458458	GO:0050896	GO:BP	response to stimulus	21128	14175	GO:0008150
2375	query_1	TRUE	2.59673e-18	6348	8886	2983	0.335697	0.469912	GO:0048518	GO:BP	positive regulation of biological process	21128	13622	c("GO:0008150", "GO:0050789")
2376	query_1	TRUE	8.57879e-18	3962	8886	1930	0.217196	0.487128	GO:0048731	GO:BP	system development	21128	13811	c("GO:0007275", "GO:0048856")
2377	query_1	TRUE	1.91778e-15	5657	8886	2659	0.299235	0.470037	GO:0048522	GO:BP	positive regulation of cellular process	21128	13626	c("GO:0009987", "GO:0048518", "GO:0050794")
2378	query_1	TRUE	1.9201e-15	3109	8886	1532	0.172406	0.492763	GO:0048513	GO:BP	animal organ development	21128	13619	GO:0048856
2379	query_1	TRUE	2.03028e-15	5724	8886	2688	0.302498	0.469602	GO:0051171	GO:BP	regulation of nitrogen compound metabolic process	21128	14399	c("GO:0006807", "GO:0019222")
2380	query_1	TRUE	2.52725e-15	4755	8886	2263	0.25467	0.47592	GO:0048523	GO:BP	negative regulation of cellular process	21128	13627	c("GO:0009987", "GO:0048519", "GO:0050794")
2381	query_1	TRUE	2.52864e-15	5882	8886	2756	0.310151	0.468548	GO:0080090	GO:BP	regulation of primary metabolic process	21128	18924	c("GO:0019222", "GO:0044238")
2382	query_1	TRUE	2.98147e-15	4287	8886	2056	0.231375	0.479589	GO:0030154	GO:BP	cell differentiation	21128	7086	GO:0048869
2383	query_1	TRUE	8.79853e-15	6462	8886	3003	0.337947	0.464717	GO:0023052	GO:BP	signaling	21128	7037	GO:0008150
2384	query_1	TRUE	1.14499e-14	6573	8886	3050	0.343237	0.464019	GO:0007154	GO:BP	cell communication	21128	2797	GO:0009987
2385	query_1	TRUE	1.36146e-14	4312	8886	2062	0.23205	0.4782	GO:0048869	GO:BP	cellular developmental process	21128	13935	c("GO:0009987", "GO:0032502")
2386	query_1	TRUE	8.0434e-14	5482	8886	2569	0.289106	0.468625	GO:0019538	GO:BP	protein metabolic process	21128	6224	c("GO:0043170", "GO:0044238", "GO:1901564")
2387	query_1	TRUE	3.3334e-13	6012	8886	2794	0.314427	0.464737	GO:0007165	GO:BP	signal transduction	21128	2808	c("GO:0007154", "GO:0009987", "GO:0023052", "GO:0050794", "GO:0051716")
2388	query_1	TRUE	3.39671e-13	5653	8886	2638	0.296871	0.466655	GO:0031323	GO:BP	regulation of cellular metabolic process	21128	7549	c("GO:0019222", "GO:0044237", "GO:0050794")
2389	query_1	TRUE	6.40159e-13	6538	8886	3019	0.339748	0.461762	GO:1901564	GO:BP	organonitrogen compound metabolic process	21128	22679	c("GO:0006807", "GO:0071704")
2390	query_1	TRUE	1.04906e-12	3857	8886	1846	0.207743	0.47861	GO:0009893	GO:BP	positive regulation of metabolic process	21128	3847	c("GO:0008152", "GO:0019222", "GO:0048518")
2391	query_1	TRUE	2.1036e-12	3540	8886	1703	0.19165	0.481073	GO:0010604	GO:BP	positive regulation of macromolecule metabolic process	21128	4369	c("GO:0009893", "GO:0043170", "GO:0060255")
2392	query_1	TRUE	4.2194e-12	2560	8886	1262	0.142021	0.492969	GO:0051246	GO:BP	regulation of protein metabolic process	21128	14445	c("GO:0019538", "GO:0051171", "GO:0060255", "GO:0080090")
2393	query_1	TRUE	4.81883e-12	4890	8886	2295	0.258271	0.469325	GO:0044271	GO:BP	cellular nitrogen compound biosynthetic process	21128	11656	c("GO:0034641", "GO:0044249")
2394	query_1	TRUE	9.54964e-12	1692	8886	864	0.0972316	0.510638	GO:0009719	GO:BP	response to endogenous stimulus	21128	3710	GO:0050896
2395	query_1	TRUE	2.06666e-11	1818	8886	920	0.103534	0.506051	GO:0007049	GO:BP	cell cycle	21128	2724	GO:0009987
2396	query_1	TRUE	3.45823e-11	2868	8886	1394	0.156876	0.486053	GO:0006793	GO:BP	phosphorus metabolic process	21128	2548	GO:0044237
2397	query_1	TRUE	3.97493e-11	2869	8886	1394	0.156876	0.485884	GO:0007166	GO:BP	cell surface receptor signaling pathway	21128	2809	GO:0007165
2398	query_1	TRUE	4.43797e-11	2843	8886	1382	0.155526	0.486106	GO:0006796	GO:BP	phosphate-containing compound metabolic process	21128	2551	GO:0006793
2399	query_1	TRUE	4.84679e-11	929	8886	503	0.0566059	0.541442	GO:0000278	GO:BP	mitotic cell cycle	21128	80	GO:0007049
2400	query_1	TRUE	7.95224e-11	3154	8886	1519	0.170943	0.481611	GO:0051173	GO:BP	positive regulation of nitrogen compound metabolic process	21128	14401	c("GO:0006807", "GO:0009893", "GO:0051171")
2401	query_1	TRUE	8.01586e-11	1270	8886	663	0.0746117	0.522047	GO:0022402	GO:BP	cell cycle process	21128	6990	c("GO:0007049", "GO:0009987")
2402	query_1	TRUE	1.19048e-10	5973	8886	2753	0.309813	0.460907	GO:0009058	GO:BP	biosynthetic process	21128	3326	GO:0008152
2403	query_1	TRUE	1.27702e-10	2401	8886	1180	0.132793	0.491462	GO:0051172	GO:BP	negative regulation of nitrogen compound metabolic process	21128	14400	c("GO:0006807", "GO:0009892", "GO:0051171")
2404	query_1	TRUE	1.63058e-10	5886	8886	2714	0.305424	0.461094	GO:1901576	GO:BP	organic substance biosynthetic process	21128	22687	c("GO:0009058", "GO:0071704")
2405	query_1	TRUE	1.93383e-10	5793	8886	2673	0.30081	0.461419	GO:0044249	GO:BP	cellular biosynthetic process	21128	11645	c("GO:0009058", "GO:0044237")
2406	query_1	TRUE	2.54023e-10	2244	8886	1107	0.124578	0.493316	GO:0031324	GO:BP	negative regulation of cellular metabolic process	21128	7550	c("GO:0009892", "GO:0031323", "GO:0044237", "GO:0048523")
2407	query_1	TRUE	3.62412e-10	2664	8886	1295	0.145735	0.486111	GO:0010033	GO:BP	response to organic substance	21128	3939	GO:0042221
2408	query_1	TRUE	3.74973e-10	3998	8886	1887	0.212357	0.471986	GO:0048583	GO:BP	regulation of response to stimulus	21128	13677	c("GO:0050789", "GO:0050896")
2409	query_1	TRUE	4.1032e-10	3097	8886	1488	0.167454	0.480465	GO:0031325	GO:BP	positive regulation of cellular metabolic process	21128	7551	c("GO:0009893", "GO:0031323", "GO:0044237", "GO:0048522")
2410	query_1	TRUE	4.42009e-10	773	8886	424	0.0477155	0.548512	GO:1903047	GO:BP	mitotic cell cycle process	21128	23916	c("GO:0000278", "GO:0022402")
2411	query_1	TRUE	6.14108e-10	2474	8886	1208	0.135944	0.488278	GO:0050793	GO:BP	regulation of developmental process	21128	14090	c("GO:0032502", "GO:0050789")
2412	query_1	TRUE	6.26185e-10	2697	8886	1308	0.147198	0.484983	GO:0070887	GO:BP	cellular response to chemical stimulus	21128	17415	c("GO:0042221", "GO:0051716")
2413	query_1	TRUE	7.57085e-10	1993	8886	990	0.111411	0.496739	GO:0071310	GO:BP	cellular response to organic substance	21128	17637	c("GO:0010033", "GO:0070887")
2414	query_1	TRUE	1.22749e-09	2113	8886	1043	0.117376	0.493611	GO:0008219	GO:BP	cell death	21128	3234	GO:0009987
2415	query_1	TRUE	1.56475e-09	2365	8886	1156	0.130092	0.488795	GO:0051128	GO:BP	regulation of cellular component organization	21128	14357	c("GO:0016043", "GO:0050794")
2416	query_1	TRUE	1.76021e-09	3059	8886	1466	0.164979	0.479242	GO:0065009	GO:BP	regulation of molecular function	21128	16929	GO:0065007
2417	query_1	TRUE	1.80396e-09	3980	8886	1873	0.210781	0.470603	GO:0006950	GO:BP	response to stress	21128	2656	GO:0050896
2418	query_1	TRUE	1.8925e-09	1140	8886	595	0.0669593	0.52193	GO:0009790	GO:BP	embryo development	21128	3771	GO:0007275
2419	query_1	TRUE	1.9977e-09	2728	8886	1318	0.148323	0.483138	GO:0048468	GO:BP	cell development	21128	13589	c("GO:0030154", "GO:0048856", "GO:0048869")
2420	query_1	TRUE	2.9628e-09	3873	8886	1824	0.205267	0.470953	GO:0043412	GO:BP	macromolecule modification	21128	11326	GO:0043170
2421	query_1	TRUE	3.65468e-09	1445	8886	735	0.0827144	0.508651	GO:0071495	GO:BP	cellular response to endogenous stimulus	21128	17804	GO:0009719
2422	query_1	TRUE	3.94654e-09	2356	8886	1149	0.129305	0.487691	GO:0050790	GO:BP	regulation of catalytic activity	21128	14088	GO:0065009
2423	query_1	TRUE	4.21895e-09	4097	8886	1921	0.216183	0.46888	GO:0019219	GO:BP	regulation of nucleobase-containing compound metabolic process	21128	5932	c("GO:0006139", "GO:0031323", "GO:0051171", "GO:0080090")
2424	query_1	TRUE	4.52573e-09	2051	8886	1011	0.113774	0.49293	GO:0045935	GO:BP	positive regulation of nucleobase-containing compound metabolic process	21128	12505	c("GO:0006139", "GO:0019219", "GO:0031325", "GO:0051173")
2425	query_1	TRUE	5.61099e-09	5927	8886	2716	0.305649	0.458242	GO:0048519	GO:BP	negative regulation of biological process	21128	13623	c("GO:0008150", "GO:0050789")
2426	query_1	TRUE	6.2709e-09	1054	8886	552	0.0621202	0.523719	GO:0006259	GO:BP	DNA metabolic process	21128	2134	c("GO:0044260", "GO:0090304")
2427	query_1	TRUE	6.74487e-09	2697	8886	1300	0.146298	0.482017	GO:0009653	GO:BP	anatomical structure morphogenesis	21128	3664	c("GO:0032502", "GO:0048856")
2428	query_1	TRUE	8.23155e-09	6851	8886	3112	0.350214	0.45424	GO:0060255	GO:BP	regulation of macromolecule metabolic process	21128	15399	c("GO:0019222", "GO:0043170")
2429	query_1	TRUE	8.65071e-09	7386	8886	3341	0.375985	0.452342	GO:0019222	GO:BP	regulation of metabolic process	21128	5935	c("GO:0008152", "GO:0050789")
2430	query_1	TRUE	1.05609e-08	4822	8886	2234	0.251407	0.463293	GO:0009059	GO:BP	macromolecule biosynthetic process	21128	3327	c("GO:0043170", "GO:1901576")
2431	query_1	TRUE	1.17101e-08	1894	8886	937	0.105447	0.49472	GO:0006915	GO:BP	apoptotic process	21128	2636	GO:0012501
2432	query_1	TRUE	1.17742e-08	1872	8886	927	0.104321	0.495192	GO:0016310	GO:BP	phosphorylation	21128	5357	GO:0006796
2433	query_1	TRUE	1.34275e-08	1509	8886	761	0.0856403	0.504307	GO:0022414	GO:BP	reproductive process	21128	7002	c("GO:0000003", "GO:0008150")
2434	query_1	TRUE	1.37299e-08	1948	8886	961	0.108148	0.493326	GO:0012501	GO:BP	programmed cell death	21128	4716	GO:0008219
2435	query_1	TRUE	1.40824e-08	1518	8886	765	0.0860905	0.503953	GO:0000003	GO:BP	reproduction	21128	3	GO:0008150
2436	query_1	TRUE	1.90728e-08	2667	8886	1283	0.144384	0.481065	GO:0035556	GO:BP	intracellular signal transduction	21128	9639	GO:0007165
2437	query_1	TRUE	2.4841e-08	1168	8886	602	0.067747	0.515411	GO:0048646	GO:BP	anatomical structure formation involved in morphogenesis	21128	13727	c("GO:0009653", "GO:0032502")
2438	query_1	TRUE	2.58094e-08	861	8886	458	0.0515418	0.53194	GO:0009725	GO:BP	response to hormone	21128	3716	c("GO:0009719", "GO:0010033")
2439	query_1	TRUE	3.00186e-08	3263	8886	1546	0.173982	0.473797	GO:0044260	GO:BP	cellular macromolecule metabolic process	21128	11650	c("GO:0043170", "GO:0044237")
2440	query_1	TRUE	3.19622e-08	3649	8886	1716	0.193113	0.470266	GO:0036211	GO:BP	protein modification process	21128	10066	c("GO:0019538", "GO:0043412")
2441	query_1	TRUE	3.35442e-08	1521	8886	764	0.0859779	0.502301	GO:0007155	GO:BP	cell adhesion	21128	2798	GO:0009987
2442	query_1	TRUE	4.69161e-08	1124	8886	580	0.0652712	0.516014	GO:0051726	GO:BP	regulation of cell cycle	21128	14784	c("GO:0007049", "GO:0050794")
2443	query_1	TRUE	5.59945e-08	1638	8886	816	0.0918298	0.498168	GO:0010941	GO:BP	regulation of cell death	21128	4663	c("GO:0008219", "GO:0050794")
2444	query_1	TRUE	6.20828e-08	1665	8886	828	0.0931803	0.497297	GO:1901700	GO:BP	response to oxygen-containing compound	21128	22780	GO:0042221
2445	query_1	TRUE	7.5778e-08	4161	8886	1937	0.217983	0.465513	GO:0019438	GO:BP	aromatic compound biosynthetic process	21128	6132	c("GO:0006725", "GO:0044249")
2446	query_1	TRUE	7.68157e-08	4072	8886	1898	0.213594	0.46611	GO:0034654	GO:BP	nucleobase-containing compound biosynthetic process	21128	9218	c("GO:0006139", "GO:0018130", "GO:0019438", "GO:0044271", "GO:1901362")
2447	query_1	TRUE	9.25327e-08	1571	8886	784	0.0882287	0.499045	GO:0006468	GO:BP	protein phosphorylation	21128	2271	c("GO:0016310", "GO:0036211")
2448	query_1	TRUE	1.117e-07	720	8886	388	0.0436642	0.538889	GO:0010564	GO:BP	regulation of cell cycle process	21128	4334	c("GO:0022402", "GO:0051726")
2449	query_1	TRUE	1.15416e-07	4124	8886	1919	0.215958	0.465325	GO:0031326	GO:BP	regulation of cellular biosynthetic process	21128	7552	c("GO:0009889", "GO:0031323", "GO:0044249")
2450	query_1	TRUE	1.25661e-07	4150	8886	1930	0.217196	0.46506	GO:0018130	GO:BP	heterocycle biosynthetic process	21128	5537	c("GO:0044249", "GO:0046483")
2451	query_1	TRUE	1.76326e-07	4190	8886	1946	0.218996	0.464439	GO:0009889	GO:BP	regulation of biosynthetic process	21128	3843	c("GO:0009058", "GO:0019222")
2452	query_1	TRUE	2.02108e-07	3965	8886	1847	0.207855	0.465826	GO:0010556	GO:BP	regulation of macromolecule biosynthetic process	21128	4326	c("GO:0009059", "GO:0009889", "GO:0060255")
2453	query_1	TRUE	2.70846e-07	3783	8886	1766	0.19874	0.466825	GO:0051252	GO:BP	regulation of RNA metabolic process	21128	14451	c("GO:0016070", "GO:0019219", "GO:0060255")
2454	query_1	TRUE	3.13852e-07	881	8886	462	0.0519919	0.524404	GO:0006974	GO:BP	cellular response to DNA damage stimulus	21128	2675	GO:0033554
2455	query_1	TRUE	3.51396e-07	1540	8886	766	0.086203	0.497403	GO:0031399	GO:BP	regulation of protein modification process	21128	7591	c("GO:0036211", "GO:0051246")
2456	query_1	TRUE	3.52078e-07	1483	8886	740	0.0832771	0.498989	GO:0043067	GO:BP	regulation of programmed cell death	21128	11152	c("GO:0010941", "GO:0012501")
2457	query_1	TRUE	4.3832e-07	4307	8886	1993	0.224285	0.462735	GO:1901362	GO:BP	organic cyclic compound biosynthetic process	21128	22499	c("GO:1901360", "GO:1901576")
2458	query_1	TRUE	4.57987e-07	2037	8886	990	0.111411	0.486009	GO:0031328	GO:BP	positive regulation of cellular biosynthetic process	21128	7554	c("GO:0009891", "GO:0031325", "GO:0031326", "GO:0044249")
2459	query_1	TRUE	4.88123e-07	1507	8886	750	0.0844024	0.497678	GO:0007010	GO:BP	cytoskeleton organization	21128	2697	GO:0006996
2460	query_1	TRUE	5.01174e-07	1931	8886	942	0.106009	0.48783	GO:0010557	GO:BP	positive regulation of macromolecule biosynthetic process	21128	4327	c("GO:0009059", "GO:0009891", "GO:0010556", "GO:0010604")
2461	query_1	TRUE	6.4893e-07	908	8886	473	0.0532298	0.520925	GO:0051338	GO:BP	regulation of transferase activity	21128	14517	GO:0050790
2462	query_1	TRUE	8.76784e-07	1502	8886	746	0.0839523	0.496671	GO:0016477	GO:BP	cell migration	21128	5389	GO:0048870
2463	query_1	TRUE	1.11765e-06	2525	8886	1205	0.135607	0.477228	GO:0007399	GO:BP	nervous system development	21128	2985	GO:0048731
2464	query_1	TRUE	1.20545e-06	3004	8886	1417	0.159464	0.471704	GO:0051239	GO:BP	regulation of multicellular organismal process	21128	14441	c("GO:0032501", "GO:0050789")
2465	query_1	TRUE	1.28752e-06	1454	8886	723	0.0813639	0.497249	GO:0042981	GO:BP	regulation of apoptotic process	21128	11103	c("GO:0006915", "GO:0043067")
2466	query_1	TRUE	1.29708e-06	1242	8886	626	0.0704479	0.504026	GO:0045944	GO:BP	positive regulation of transcription by RNA polymerase II	21128	12513	c("GO:0006357", "GO:0006366", "GO:0045893")
2467	query_1	TRUE	1.45359e-06	865	8886	451	0.050754	0.521387	GO:0035239	GO:BP	tube morphogenesis	21128	9451	c("GO:0009653", "GO:0035295")
2468	query_1	TRUE	1.46408e-06	2077	8886	1004	0.112987	0.48339	GO:0009891	GO:BP	positive regulation of biosynthetic process	21128	3845	c("GO:0009058", "GO:0009889", "GO:0009893")
2469	query_1	TRUE	1.55643e-06	1995	8886	967	0.108823	0.484712	GO:0009888	GO:BP	tissue development	21128	3842	GO:0048856
2470	query_1	TRUE	1.63501e-06	660	8886	354	0.0398379	0.536364	GO:0051301	GO:BP	cell division	21128	14484	GO:0009987
2471	query_1	TRUE	1.70548e-06	1070	8886	546	0.061445	0.51028	GO:0009887	GO:BP	animal organ morphogenesis	21128	3841	c("GO:0009653", "GO:0048513")
2472	query_1	TRUE	1.79951e-06	4088	8886	1891	0.212807	0.462573	GO:0042221	GO:BP	response to chemical	21128	10676	GO:0050896
2473	query_1	TRUE	1.82559e-06	1118	8886	568	0.0639208	0.50805	GO:0072359	GO:BP	circulatory system development	21128	18474	GO:0048731
2474	query_1	TRUE	1.88463e-06	1843	8886	898	0.101058	0.487249	GO:0051254	GO:BP	positive regulation of RNA metabolic process	21128	14453	c("GO:0010604", "GO:0016070", "GO:0045935", "GO:0051252")
2475	query_1	TRUE	2.24787e-06	3585	8886	1670	0.187936	0.46583	GO:0097659	GO:BP	nucleic acid-templated transcription	21128	19903	c("GO:0010467", "GO:0032774")
2476	query_1	TRUE	2.47103e-06	1031	8886	527	0.0593068	0.511154	GO:0051248	GO:BP	negative regulation of protein metabolic process	21128	14447	c("GO:0010605", "GO:0019538", "GO:0051172", "GO:0051246")
2477	query_1	TRUE	2.55267e-06	3584	8886	1669	0.187824	0.465681	GO:0006351	GO:BP	DNA-templated transcription	21128	2189	GO:0097659
2478	query_1	TRUE	2.58935e-06	452	8886	253	0.0284718	0.559735	GO:0000280	GO:BP	nuclear division	21128	82	GO:0048285
2479	query_1	TRUE	2.65774e-06	618	8886	333	0.0374747	0.538835	GO:0048514	GO:BP	blood vessel morphogenesis	21128	13620	c("GO:0001568", "GO:0035239")
2480	query_1	TRUE	2.95672e-06	3622	8886	1685	0.189624	0.465213	GO:0032774	GO:BP	RNA biosynthetic process	21128	8281	c("GO:0009059", "GO:0016070", "GO:0034654")
2481	query_1	TRUE	3.02703e-06	933	8886	481	0.0541301	0.515541	GO:0040007	GO:BP	growth	21128	10515	GO:0008150
2482	query_1	TRUE	3.6172e-06	814	8886	425	0.047828	0.522113	GO:0097435	GO:BP	supramolecular fiber organization	21128	19838	GO:0016043
2483	query_1	TRUE	3.79931e-06	630	8886	338	0.0380374	0.536508	GO:0034660	GO:BP	ncRNA metabolic process	21128	9222	GO:0016070
2484	query_1	TRUE	4.76532e-06	1191	8886	599	0.0674094	0.502939	GO:1901701	GO:BP	cellular response to oxygen-containing compound	21128	22781	c("GO:0070887", "GO:1901700")
2485	query_1	TRUE	4.80335e-06	1699	8886	830	0.0934054	0.488523	GO:0048870	GO:BP	cell motility	21128	13936	GO:0009987
2486	query_1	TRUE	5.28778e-06	1244	8886	623	0.0701103	0.500804	GO:0042325	GO:BP	regulation of phosphorylation	21128	10721	c("GO:0016310", "GO:0019220")
2487	query_1	TRUE	6.91748e-06	1353	8886	672	0.0756246	0.496674	GO:0040011	GO:BP	locomotion	21128	10519	GO:0008150
2488	query_1	TRUE	9.97425e-06	1567	8886	768	0.0864281	0.490108	GO:0045595	GO:BP	regulation of cell differentiation	21128	12220	c("GO:0030154", "GO:0050793", "GO:0050794")
2489	query_1	TRUE	1.14401e-05	555	8886	300	0.033761	0.540541	GO:0044770	GO:BP	cell cycle phase transition	21128	11905	GO:0022402
2490	query_1	TRUE	1.42455e-05	3467	8886	1610	0.181184	0.464378	GO:1903506	GO:BP	regulation of nucleic acid-templated transcription	21128	24286	c("GO:0097659", "GO:2001141")
2491	query_1	TRUE	1.46367e-05	3465	8886	1609	0.181071	0.464358	GO:0006355	GO:BP	regulation of DNA-templated transcription	21128	2193	c("GO:0006351", "GO:0010468", "GO:1903506")
2492	query_1	TRUE	1.51683e-05	1400	8886	691	0.0777628	0.493571	GO:2000026	GO:BP	regulation of multicellular organismal development	21128	26787	c("GO:0007275", "GO:0050793", "GO:0051239")
2493	query_1	TRUE	1.57767e-05	1710	8886	831	0.0935179	0.485965	GO:1902680	GO:BP	positive regulation of RNA biosynthetic process	21128	23603	c("GO:0010557", "GO:0031328", "GO:0032774", "GO:0051254", "GO:2001141")
2494	query_1	TRUE	1.91079e-05	1941	8886	934	0.105109	0.481195	GO:0033554	GO:BP	cellular response to stress	21128	8768	c("GO:0006950", "GO:0051716")
2495	query_1	TRUE	1.91481e-05	635	8886	337	0.0379248	0.530709	GO:0051276	GO:BP	chromosome organization	21128	14465	GO:0006996
2496	query_1	TRUE	2.02607e-05	1703	8886	827	0.0930677	0.485614	GO:0045893	GO:BP	positive regulation of DNA-templated transcription	21128	12467	c("GO:0006351", "GO:0006355", "GO:1903508")
2497	query_1	TRUE	2.02607e-05	1703	8886	827	0.0930677	0.485614	GO:1903508	GO:BP	positive regulation of nucleic acid-templated transcription	21128	24288	c("GO:0097659", "GO:1902680", "GO:1903506")
2498	query_1	TRUE	2.13905e-05	2267	8886	1079	0.121427	0.475959	GO:0048584	GO:BP	positive regulation of response to stimulus	21128	13678	c("GO:0048518", "GO:0048583", "GO:0050896")
2499	query_1	TRUE	2.23212e-05	3490	8886	1618	0.182084	0.46361	GO:2001141	GO:BP	regulation of RNA biosynthetic process	21128	27809	c("GO:0010556", "GO:0031326", "GO:0032774", "GO:0051252")
2500	query_1	TRUE	2.2925e-05	3568	8886	1652	0.18591	0.463004	GO:0006996	GO:BP	organelle organization	21128	2686	GO:0016043
2501	query_1	TRUE	2.38128e-05	598	8886	319	0.0358992	0.533445	GO:0032870	GO:BP	cellular response to hormone stimulus	21128	8335	c("GO:0009725", "GO:0071310", "GO:0071495")
2502	query_1	TRUE	2.48415e-05	1079	8886	543	0.0611074	0.503244	GO:0035295	GO:BP	tube development	21128	9483	c("GO:0007275", "GO:0048856")
2503	query_1	TRUE	2.81786e-05	584	8886	312	0.0351114	0.534247	GO:0051347	GO:BP	positive regulation of transferase activity	21128	14526	c("GO:0043085", "GO:0051338")
2504	query_1	TRUE	2.99012e-05	618	8886	328	0.036912	0.530744	GO:0048598	GO:BP	embryonic morphogenesis	21128	13688	c("GO:0009653", "GO:0009790")
2505	query_1	TRUE	3.1295e-05	252	8886	150	0.0168805	0.595238	GO:0000819	GO:BP	sister chromatid segregation	21128	253	c("GO:0051276", "GO:0098813")
2506	query_1	TRUE	3.20455e-05	1181	8886	589	0.066284	0.49873	GO:0043085	GO:BP	positive regulation of catalytic activity	21128	11157	c("GO:0044093", "GO:0050790")
2507	query_1	TRUE	3.44533e-05	661	8886	348	0.0391627	0.526475	GO:0045859	GO:BP	regulation of protein kinase activity	21128	12447	c("GO:0001932", "GO:0043549")
2508	query_1	TRUE	3.70043e-05	706	8886	369	0.041526	0.522663	GO:0001568	GO:BP	blood vessel development	21128	374	c("GO:0001944", "GO:0048856")
2509	query_1	TRUE	3.90563e-05	535	8886	288	0.0324105	0.538318	GO:0051052	GO:BP	regulation of DNA metabolic process	21128	14305	c("GO:0006259", "GO:0019219", "GO:0060255")
2510	query_1	TRUE	4.38136e-05	1580	8886	769	0.0865406	0.486709	GO:0044093	GO:BP	positive regulation of molecular function	21128	11613	GO:0065009
2511	query_1	TRUE	5.0606e-05	434	8886	239	0.0268962	0.550691	GO:0007059	GO:BP	chromosome segregation	21128	2733	GO:0022402
2512	query_1	TRUE	5.28285e-05	591	8886	314	0.0353365	0.531303	GO:0006281	GO:BP	DNA repair	21128	2153	c("GO:0006259", "GO:0006974")
2513	query_1	TRUE	5.58831e-05	340	8886	193	0.0217196	0.567647	GO:0098813	GO:BP	nuclear chromosome segregation	21128	20093	GO:0007059
2514	query_1	TRUE	5.86661e-05	1220	8886	605	0.0680846	0.495902	GO:0060429	GO:BP	epithelium development	21128	15559	GO:0009888
2515	query_1	TRUE	5.99712e-05	324	8886	185	0.0208193	0.570988	GO:0045229	GO:BP	external encapsulating structure organization	21128	12109	GO:0016043
2516	query_1	TRUE	6.0436e-05	322	8886	184	0.0207067	0.571429	GO:0043062	GO:BP	extracellular structure organization	21128	11148	GO:0016043
2517	query_1	TRUE	6.2759e-05	2790	8886	1306	0.146973	0.4681	GO:0065008	GO:BP	regulation of biological quality	21128	16928	GO:0065007
2518	query_1	TRUE	6.46202e-05	3378	8886	1564	0.176007	0.462996	GO:0023051	GO:BP	regulation of signaling	21128	7036	c("GO:0023052", "GO:0050789")
2519	query_1	TRUE	6.59172e-05	1085	8886	543	0.0611074	0.500461	GO:0007417	GO:BP	central nervous system development	21128	2999	c("GO:0007399", "GO:0048731")
2520	query_1	TRUE	6.99427e-05	3388	8886	1568	0.176457	0.46281	GO:0010646	GO:BP	regulation of cell communication	21128	4410	c("GO:0007154", "GO:0050794")
2521	query_1	TRUE	7.06562e-05	737	8886	382	0.042989	0.518318	GO:0001944	GO:BP	vasculature development	21128	577	c("GO:0048731", "GO:0072359")
2522	query_1	TRUE	7.84324e-05	1189	8886	590	0.0663966	0.496215	GO:0033043	GO:BP	regulation of organelle organization	21128	8468	c("GO:0006996", "GO:0051128")
2523	query_1	TRUE	8.21819e-05	1627	8886	788	0.0886788	0.484327	GO:0009890	GO:BP	negative regulation of biosynthetic process	21128	3844	c("GO:0009058", "GO:0009889", "GO:0009892")
2524	query_1	TRUE	8.30658e-05	321	8886	183	0.0205942	0.570093	GO:0030198	GO:BP	extracellular matrix organization	21128	7106	c("GO:0043062", "GO:0045229")
2525	query_1	TRUE	8.34294e-05	2861	8886	1336	0.150349	0.46697	GO:0009605	GO:BP	response to external stimulus	21128	3626	GO:0050896
2526	query_1	TRUE	0.000103983	1101	8886	549	0.0617826	0.498638	GO:0001932	GO:BP	regulation of protein phosphorylation	21128	568	c("GO:0006468", "GO:0031399", "GO:0042325")
2527	query_1	TRUE	0.000117524	1441	8886	703	0.0791132	0.487856	GO:0080134	GO:BP	regulation of response to stress	21128	18942	c("GO:0006950", "GO:0048583")
2528	query_1	TRUE	0.000121709	1688	8886	814	0.0916048	0.482227	GO:0022008	GO:BP	neurogenesis	21128	6958	c("GO:0007399", "GO:0030154")
2529	query_1	TRUE	0.000126224	663	8886	346	0.0389377	0.52187	GO:0061061	GO:BP	muscle structure development	21128	16144	GO:0048856
2530	query_1	TRUE	0.000126316	450	8886	245	0.0275715	0.544444	GO:0044772	GO:BP	mitotic cell cycle phase transition	21128	11907	c("GO:0044770", "GO:1903047")
2531	query_1	TRUE	0.000140852	702	8886	364	0.0409633	0.518519	GO:0051129	GO:BP	negative regulation of cellular component organization	21128	14358	c("GO:0016043", "GO:0048523", "GO:0051128")
2532	query_1	TRUE	0.00014172	844	8886	430	0.0483907	0.509479	GO:0060322	GO:BP	head development	21128	15461	GO:0048856
2533	query_1	TRUE	0.000141938	775	8886	398	0.0447896	0.513548	GO:0043549	GO:BP	regulation of kinase activity	21128	11416	c("GO:0042325", "GO:0051338")
2534	query_1	TRUE	0.000148477	1596	8886	772	0.0868782	0.483709	GO:0031327	GO:BP	negative regulation of cellular biosynthetic process	21128	7553	c("GO:0009890", "GO:0031324", "GO:0031326", "GO:0044249")
2535	query_1	TRUE	0.000149176	713	8886	369	0.041526	0.517532	GO:0030855	GO:BP	epithelial cell differentiation	21128	7340	c("GO:0030154", "GO:0060429")
2536	query_1	TRUE	0.000193262	926	8886	467	0.0525546	0.50432	GO:0030334	GO:BP	regulation of cell migration	21128	7179	c("GO:0016477", "GO:2000145")
2537	query_1	TRUE	0.000194461	913	8886	461	0.0518794	0.504929	GO:0033993	GO:BP	response to lipid	21128	8857	GO:0010033
2538	query_1	TRUE	0.000199682	1033	8886	516	0.0580689	0.499516	GO:0040012	GO:BP	regulation of locomotion	21128	10520	c("GO:0040011", "GO:0050789")
2539	query_1	TRUE	0.000201365	1565	8886	757	0.0851902	0.483706	GO:0045934	GO:BP	negative regulation of nucleobase-containing compound metabolic process	21128	12504	c("GO:0006139", "GO:0019219", "GO:0031324", "GO:0051172")
2540	query_1	TRUE	0.000205296	2991	8886	1389	0.156313	0.464393	GO:0009966	GO:BP	regulation of signal transduction	21128	3898	c("GO:0007165", "GO:0010646", "GO:0023051", "GO:0048583")
2541	query_1	TRUE	0.000205816	367	8886	204	0.0229575	0.555858	GO:0031589	GO:BP	cell-substrate adhesion	21128	7676	GO:0007155
2542	query_1	TRUE	0.000228686	988	8886	495	0.0557056	0.501012	GO:2000145	GO:BP	regulation of cell motility	21128	26903	c("GO:0040012", "GO:0048870", "GO:0050794")
2543	query_1	TRUE	0.00023734	294	8886	168	0.0189061	0.571429	GO:0140014	GO:BP	mitotic nuclear division	21128	20857	c("GO:0000280", "GO:1903047")
2544	query_1	TRUE	0.000238477	694	8886	359	0.0404006	0.517291	GO:0009792	GO:BP	embryo development ending in birth or egg hatching	21128	3773	GO:0009790
2545	query_1	TRUE	0.000251341	675	8886	350	0.0393878	0.518519	GO:0071363	GO:BP	cellular response to growth factor stimulus	21128	17687	c("GO:0070848", "GO:0071495")
2546	query_1	TRUE	0.00025768	1438	8886	699	0.0786631	0.486092	GO:0051253	GO:BP	negative regulation of RNA metabolic process	21128	14452	c("GO:0010605", "GO:0016070", "GO:0045934", "GO:0051252")
2547	query_1	TRUE	0.000287815	948	8886	476	0.0535674	0.50211	GO:0098609	GO:BP	cell-cell adhesion	21128	19990	GO:0007155
2548	query_1	TRUE	0.000297901	2674	8886	1248	0.140446	0.466717	GO:0006366	GO:BP	transcription by RNA polymerase II	21128	2202	GO:0006351
2549	query_1	TRUE	0.00029933	311	8886	176	0.0198064	0.565916	GO:0042254	GO:BP	ribosome biogenesis	21128	10687	GO:0022613
2550	query_1	TRUE	0.000300879	416	8886	227	0.0255458	0.545673	GO:0043434	GO:BP	response to peptide hormone	21128	11338	c("GO:0009725", "GO:1901652")
2551	query_1	TRUE	0.000323234	205	8886	123	0.013842	0.6	GO:0000070	GO:BP	mitotic sister chromatid segregation	21128	25	c("GO:0000819", "GO:0140014", "GO:1903047")
2552	query_1	TRUE	0.000332833	498	8886	266	0.0299347	0.534137	GO:0048285	GO:BP	organelle fission	21128	13447	GO:0006996
2553	query_1	TRUE	0.000353577	982	8886	491	0.0552555	0.5	GO:0007167	GO:BP	enzyme-linked receptor protein signaling pathway	21128	2810	GO:0007166
2554	query_1	TRUE	0.000372586	598	8886	313	0.0352239	0.523411	GO:0071396	GO:BP	cellular response to lipid	21128	17720	c("GO:0033993", "GO:0071310")
2555	query_1	TRUE	0.000378357	705	8886	363	0.0408508	0.514894	GO:0070848	GO:BP	response to growth factor	21128	17397	GO:0009719
2556	query_1	TRUE	0.00040057	461	8886	248	0.0279091	0.537961	GO:0048568	GO:BP	embryonic organ development	21128	13662	c("GO:0009790", "GO:0048513")
2557	query_1	TRUE	0.000519817	711	8886	365	0.0410758	0.513361	GO:0080135	GO:BP	regulation of cellular response to stress	21128	18943	c("GO:0033554", "GO:0050794", "GO:0080134")
2558	query_1	TRUE	0.000677853	1401	8886	679	0.0764123	0.484654	GO:0030182	GO:BP	neuron differentiation	21128	7098	c("GO:0030154", "GO:0048699")
2559	query_1	TRUE	0.000694435	1537	8886	740	0.0832771	0.481457	GO:0010558	GO:BP	negative regulation of macromolecule biosynthetic process	21128	4328	c("GO:0009059", "GO:0009890", "GO:0010556", "GO:0010605")
2560	query_1	TRUE	0.000705314	251	8886	145	0.0163178	0.577689	GO:0033044	GO:BP	regulation of chromosome organization	21128	8469	c("GO:0033043", "GO:0051276")
2561	query_1	TRUE	0.000733213	672	8886	346	0.0389377	0.514881	GO:0043009	GO:BP	chordate embryonic development	21128	11117	GO:0009792
2562	query_1	TRUE	0.000735103	2572	8886	1199	0.134931	0.466174	GO:0006357	GO:BP	regulation of transcription by RNA polymerase II	21128	2195	c("GO:0006355", "GO:0006366")
2563	query_1	TRUE	0.00073579	627	8886	325	0.0365744	0.518341	GO:0040008	GO:BP	regulation of growth	21128	10516	c("GO:0040007", "GO:0050789")
2564	query_1	TRUE	0.000743155	168	8886	103	0.0115913	0.613095	GO:1902850	GO:BP	microtubule cytoskeleton organization involved in mitosis	21128	23739	c("GO:0000226", "GO:1903047")
2565	query_1	TRUE	0.000751469	1473	8886	711	0.0800135	0.482688	GO:0048699	GO:BP	generation of neurons	21128	13779	GO:0022008
2566	query_1	TRUE	0.000772505	1311	8886	638	0.0717983	0.486651	GO:0051094	GO:BP	positive regulation of developmental process	21128	14332	c("GO:0032502", "GO:0048518", "GO:0050793")
2567	query_1	TRUE	0.000789237	1258	8886	614	0.0690975	0.488076	GO:0018193	GO:BP	peptidyl-amino acid modification	21128	5590	GO:0036211
2568	query_1	TRUE	0.000793263	1400	8886	678	0.0762998	0.484286	GO:0019220	GO:BP	regulation of phosphate metabolic process	21128	5933	c("GO:0006796", "GO:0051174")
2569	query_1	TRUE	0.000795704	1141	8886	561	0.063133	0.491674	GO:0009628	GO:BP	response to abiotic stimulus	21128	3642	GO:0050896
2570	query_1	TRUE	0.000844984	460	8886	246	0.027684	0.534783	GO:0034470	GO:BP	ncRNA processing	21128	9152	c("GO:0006396", "GO:0034660")
2571	query_1	TRUE	0.000868806	822	8886	415	0.0467027	0.504866	GO:0042327	GO:BP	positive regulation of phosphorylation	21128	10723	c("GO:0016310", "GO:0042325", "GO:0045937")
2572	query_1	TRUE	0.00090149	1401	8886	678	0.0762998	0.48394	GO:0051174	GO:BP	regulation of phosphorus metabolic process	21128	14402	c("GO:0006793", "GO:0031323")
2573	query_1	TRUE	0.000927406	528	8886	278	0.0312852	0.526515	GO:0001525	GO:BP	angiogenesis	21128	351	c("GO:0048514", "GO:0048646")
2574	query_1	TRUE	0.000996488	3579	8886	1638	0.184335	0.45767	GO:0009892	GO:BP	negative regulation of metabolic process	21128	3846	c("GO:0008152", "GO:0019222", "GO:0048519")
2575	query_1	TRUE	0.00102333	75	8886	53	0.00596444	0.706667	GO:1905818	GO:BP	regulation of chromosome separation	21128	26303	c("GO:0051304", "GO:0051983")
2576	query_1	TRUE	0.00106663	795	8886	402	0.0452397	0.50566	GO:0007420	GO:BP	brain development	21128	3002	c("GO:0007417", "GO:0048513", "GO:0060322")
2577	query_1	TRUE	0.0011123	830	8886	418	0.0470403	0.503614	GO:0060284	GO:BP	regulation of cell development	21128	15427	c("GO:0045595", "GO:0048468")
2578	query_1	TRUE	0.00111792	95	8886	64	0.00720234	0.673684	GO:0007091	GO:BP	metaphase/anaphase transition of mitotic cell cycle	21128	2754	c("GO:0044772", "GO:0044784")
2579	query_1	TRUE	0.00113715	330	8886	183	0.0205942	0.554545	GO:0006913	GO:BP	nucleocytoplasmic transport	21128	2634	GO:0051169
2580	query_1	TRUE	0.00113715	330	8886	183	0.0205942	0.554545	GO:0051169	GO:BP	nuclear transport	21128	14397	GO:0046907
2581	query_1	TRUE	0.00122749	1248	8886	608	0.0684222	0.487179	GO:0009968	GO:BP	negative regulation of signal transduction	21128	3900	c("GO:0007165", "GO:0009966", "GO:0010648", "GO:0023057", "GO:0048585")
2582	query_1	TRUE	0.00128377	445	8886	238	0.0267837	0.534831	GO:0048732	GO:BP	gland development	21128	13812	GO:0048513
2583	query_1	TRUE	0.00129272	263	8886	150	0.0168805	0.570342	GO:0071559	GO:BP	response to transforming growth factor beta	21128	17838	GO:0070848
2584	query_1	TRUE	0.00132295	257	8886	147	0.0165429	0.571984	GO:0071560	GO:BP	cellular response to transforming growth factor beta stimulus	21128	17839	c("GO:0071363", "GO:0071559")
2585	query_1	TRUE	0.00134352	1313	8886	637	0.0716858	0.485149	GO:1903507	GO:BP	negative regulation of nucleic acid-templated transcription	21128	24287	c("GO:0097659", "GO:1902679", "GO:1903506")
2586	query_1	TRUE	0.00135857	971	8886	482	0.0542426	0.496395	GO:0003006	GO:BP	developmental process involved in reproduction	21128	1483	c("GO:0022414", "GO:0032502")
2587	query_1	TRUE	0.00137805	1985	8886	937	0.105447	0.47204	GO:0008283	GO:BP	cell population proliferation	21128	3239	GO:0009987
2588	query_1	TRUE	0.00138245	1311	8886	636	0.0715733	0.485126	GO:0045892	GO:BP	negative regulation of DNA-templated transcription	21128	12466	c("GO:0006351", "GO:0006355", "GO:1903507")
2589	query_1	TRUE	0.00140965	1123	8886	551	0.0620077	0.49065	GO:1901698	GO:BP	response to nitrogen compound	21128	22778	GO:0042221
2590	query_1	TRUE	0.00146593	492	8886	260	0.0292595	0.528455	GO:0007346	GO:BP	regulation of mitotic cell cycle	21128	2942	c("GO:0000278", "GO:0051726")
2591	query_1	TRUE	0.00164141	2683	8886	1244	0.139995	0.46366	GO:0002376	GO:BP	immune system process	21128	931	GO:0008150
2592	query_1	TRUE	0.0016875	375	8886	204	0.0229575	0.544	GO:0007178	GO:BP	transmembrane receptor protein serine/threonine kinase signaling pathway	21128	2819	GO:0007167
2593	query_1	TRUE	0.00183038	367	8886	200	0.0225073	0.544959	GO:0010639	GO:BP	negative regulation of organelle organization	21128	4403	c("GO:0006996", "GO:0033043", "GO:0051129")
2594	query_1	TRUE	0.00211265	285	8886	160	0.0180059	0.561404	GO:0051321	GO:BP	meiotic cell cycle	21128	14500	c("GO:0007049", "GO:0022414")
2595	query_1	TRUE	0.00215366	98	8886	65	0.00731488	0.663265	GO:0044784	GO:BP	metaphase/anaphase transition of cell cycle	21128	11915	c("GO:0033045", "GO:0044770")
2596	query_1	TRUE	0.00215426	652	8886	334	0.0375872	0.51227	GO:0048589	GO:BP	developmental growth	21128	13683	c("GO:0032502", "GO:0040007")
2597	query_1	TRUE	0.00251681	408	8886	219	0.0246455	0.536765	GO:0060537	GO:BP	muscle tissue development	21128	15663	GO:0009888
2598	query_1	TRUE	0.00267899	64	8886	46	0.00517668	0.71875	GO:0051784	GO:BP	negative regulation of nuclear division	21128	14808	c("GO:0000280", "GO:0010639", "GO:0051783")
2599	query_1	TRUE	0.0028264	727	8886	368	0.0414135	0.50619	GO:0030036	GO:BP	actin cytoskeleton organization	21128	7057	c("GO:0007010", "GO:0030029")
2600	query_1	TRUE	0.00284278	146	8886	90	0.0101283	0.616438	GO:0051783	GO:BP	regulation of nuclear division	21128	14807	c("GO:0000280", "GO:0033043")
2601	query_1	TRUE	0.00321225	1001	8886	493	0.0554805	0.492507	GO:0060548	GO:BP	negative regulation of cell death	21128	15674	c("GO:0008219", "GO:0010941", "GO:0048523")
2602	query_1	TRUE	0.00340444	1327	8886	640	0.0720234	0.482291	GO:1902679	GO:BP	negative regulation of RNA biosynthetic process	21128	23602	c("GO:0010558", "GO:0031327", "GO:0032774", "GO:0051253", "GO:2001141")
2603	query_1	TRUE	0.00345216	1499	8886	717	0.0806887	0.478319	GO:0051247	GO:BP	positive regulation of protein metabolic process	21128	14446	c("GO:0010604", "GO:0019538", "GO:0051173", "GO:0051246")
2604	query_1	TRUE	0.00389638	216	8886	125	0.0140671	0.578704	GO:0010810	GO:BP	regulation of cell-substrate adhesion	21128	4554	c("GO:0030155", "GO:0031589")
2605	query_1	TRUE	0.00408814	1353	8886	651	0.0732613	0.481153	GO:0023057	GO:BP	negative regulation of signaling	21128	7039	c("GO:0023051", "GO:0023052", "GO:0048519")
2606	query_1	TRUE	0.00408814	1353	8886	651	0.0732613	0.481153	GO:0010648	GO:BP	negative regulation of cell communication	21128	4412	c("GO:0007154", "GO:0010646", "GO:0048523")
2607	query_1	TRUE	0.00421048	497	8886	260	0.0292595	0.523139	GO:1901652	GO:BP	response to peptide	21128	22742	c("GO:0010243", "GO:1901700")
2608	query_1	TRUE	0.00435345	1034	8886	507	0.057056	0.490329	GO:0010243	GO:BP	response to organonitrogen compound	21128	4119	c("GO:0010033", "GO:1901698")
2609	query_1	TRUE	0.00466916	92	8886	61	0.00686473	0.663043	GO:0030071	GO:BP	regulation of mitotic metaphase/anaphase transition	21128	7069	c("GO:0007091", "GO:1901990", "GO:1902099")
2610	query_1	TRUE	0.0049608	128	8886	80	0.00900293	0.625	GO:0051983	GO:BP	regulation of chromosome segregation	21128	14922	c("GO:0007059", "GO:0010564")
2611	query_1	TRUE	0.0052085	229	8886	131	0.0147423	0.572052	GO:0006364	GO:BP	rRNA processing	21128	2201	c("GO:0016072", "GO:0034470", "GO:0042254")
2612	query_1	TRUE	0.00529375	386	8886	207	0.0232951	0.536269	GO:0071900	GO:BP	regulation of protein serine/threonine kinase activity	21128	18062	GO:0045859
2613	query_1	TRUE	0.00532893	51	8886	38	0.00427639	0.745098	GO:2000816	GO:BP	negative regulation of mitotic sister chromatid separation	21128	27515	c("GO:0010965", "GO:0033048", "GO:0051306", "GO:1905819")
2614	query_1	TRUE	0.00532893	51	8886	38	0.00427639	0.745098	GO:0033046	GO:BP	negative regulation of sister chromatid segregation	21128	8471	c("GO:0000819", "GO:0033045", "GO:0051985", "GO:2001251")
2615	query_1	TRUE	0.00532893	51	8886	38	0.00427639	0.745098	GO:0033048	GO:BP	negative regulation of mitotic sister chromatid segregation	21128	8473	c("GO:0000070", "GO:0033046", "GO:0033047")
2616	query_1	TRUE	0.00545172	309	8886	170	0.0191312	0.550162	GO:0034504	GO:BP	protein localization to nucleus	21128	9175	GO:0033365
2617	query_1	TRUE	0.00572109	268	8886	150	0.0168805	0.559701	GO:0016072	GO:BP	rRNA metabolic process	21128	5256	GO:0034660
2618	query_1	TRUE	0.00595786	3360	8886	1533	0.172519	0.45625	GO:0010605	GO:BP	negative regulation of macromolecule metabolic process	21128	4370	c("GO:0009892", "GO:0043170", "GO:0060255")
2619	query_1	TRUE	0.0063829	1163	8886	564	0.0634706	0.484953	GO:0010628	GO:BP	positive regulation of gene expression	21128	4392	c("GO:0010467", "GO:0010468", "GO:0010604")
2620	query_1	TRUE	0.00641417	931	8886	459	0.0516543	0.493018	GO:0030097	GO:BP	hemopoiesis	21128	7073	GO:0048468
2621	query_1	TRUE	0.00658023	572	8886	294	0.0330858	0.513986	GO:0040017	GO:BP	positive regulation of locomotion	21128	10525	c("GO:0040011", "GO:0040012", "GO:0048518")
2622	query_1	TRUE	0.00665338	53	8886	39	0.00438893	0.735849	GO:0051985	GO:BP	negative regulation of chromosome segregation	21128	14924	c("GO:0007059", "GO:0010948", "GO:0051983")
2623	query_1	TRUE	0.00665338	53	8886	39	0.00438893	0.735849	GO:1905819	GO:BP	negative regulation of chromosome separation	21128	26304	c("GO:0051304", "GO:0051985", "GO:1905818")
2624	query_1	TRUE	0.00670404	1725	8886	815	0.0917173	0.472464	GO:1902531	GO:BP	regulation of intracellular signal transduction	21128	23502	c("GO:0009966", "GO:0035556")
2625	query_1	TRUE	0.00710157	5494	8886	2453	0.276052	0.446487	GO:0010468	GO:BP	regulation of gene expression	21128	4271	c("GO:0010467", "GO:0060255")
2626	query_1	TRUE	0.00744566	106	8886	68	0.00765249	0.641509	GO:0033045	GO:BP	regulation of sister chromatid segregation	21128	8470	c("GO:0000819", "GO:0033044", "GO:0051983")
2627	query_1	TRUE	0.00761068	590	8886	302	0.033986	0.511864	GO:0007507	GO:BP	heart development	21128	3080	c("GO:0048513", "GO:0072359")
2628	query_1	TRUE	0.00779802	432	8886	228	0.0256583	0.527778	GO:1901987	GO:BP	regulation of cell cycle phase transition	21128	23055	c("GO:0010564", "GO:0044770")
2629	query_1	TRUE	0.00793272	62	8886	44	0.00495161	0.709677	GO:0010965	GO:BP	regulation of mitotic sister chromatid separation	21128	4683	c("GO:0051306", "GO:1905818")
2630	query_1	TRUE	0.00825298	541	8886	279	0.0313977	0.515712	GO:0051493	GO:BP	regulation of cytoskeleton organization	21128	14611	c("GO:0007010", "GO:0033043")
2631	query_1	TRUE	0.00836839	135	8886	83	0.00934054	0.614815	GO:0007052	GO:BP	mitotic spindle organization	21128	2726	c("GO:0007051", "GO:1902850")
2632	query_1	TRUE	0.00859282	95	8886	62	0.00697727	0.652632	GO:1902099	GO:BP	regulation of metaphase/anaphase transition of cell cycle	21128	23153	c("GO:0033045", "GO:0044784", "GO:1901987")
2633	query_1	TRUE	0.00859815	386	8886	206	0.0231825	0.533679	GO:0140694	GO:BP	non-membrane-bounded organelle assembly	21128	21093	GO:0070925
2634	query_1	TRUE	0.00905713	907	8886	447	0.0503038	0.492834	GO:0010562	GO:BP	positive regulation of phosphorus metabolic process	21128	4332	c("GO:0006793", "GO:0031325", "GO:0051174")
2635	query_1	TRUE	0.00905713	907	8886	447	0.0503038	0.492834	GO:0045937	GO:BP	positive regulation of phosphate metabolic process	21128	12507	c("GO:0006796", "GO:0010562", "GO:0019220")
2636	query_1	TRUE	0.00926916	1611	8886	763	0.0858654	0.473619	GO:0048585	GO:BP	negative regulation of response to stimulus	21128	13679	c("GO:0048519", "GO:0048583", "GO:0050896")
2637	query_1	TRUE	0.00955846	813	8886	404	0.0454648	0.496925	GO:0030029	GO:BP	actin filament-based process	21128	7050	GO:0009987
2638	query_1	TRUE	0.00989874	557	8886	286	0.0321855	0.513465	GO:2000147	GO:BP	positive regulation of cell motility	21128	26905	c("GO:0040017", "GO:0048522", "GO:0048870", "GO:2000145")
2639	query_1	TRUE	0.0102908	299	8886	164	0.018456	0.548495	GO:0051054	GO:BP	positive regulation of DNA metabolic process	21128	14307	c("GO:0006259", "GO:0010604", "GO:0045935", "GO:0051052")
2640	query_1	TRUE	0.0103124	349	8886	188	0.0211569	0.538682	GO:0007517	GO:BP	muscle organ development	21128	3086	c("GO:0048513", "GO:0061061")
2641	query_1	TRUE	0.0105631	165	8886	98	0.0110286	0.593939	GO:0006606	GO:BP	protein import into nucleus	21128	2390	c("GO:0006886", "GO:0034504", "GO:0051170", "GO:0072594")
2642	query_1	TRUE	0.0110295	768	8886	383	0.0431015	0.498698	GO:0043086	GO:BP	negative regulation of catalytic activity	21128	11158	c("GO:0044092", "GO:0050790")
2643	query_1	TRUE	0.0113523	402	8886	213	0.0239703	0.529851	GO:0030900	GO:BP	forebrain development	21128	7358	c("GO:0007420", "GO:0048856")
2644	query_1	TRUE	0.0114294	77	8886	52	0.0058519	0.675325	GO:0003151	GO:BP	outflow tract morphogenesis	21128	1613	c("GO:0003007", "GO:0009653")
2645	query_1	TRUE	0.011665	933	8886	458	0.0515418	0.49089	GO:0014070	GO:BP	response to organic cyclic compound	21128	4783	GO:0010033
2646	query_1	TRUE	0.0117263	900	8886	443	0.0498537	0.492222	GO:0043069	GO:BP	negative regulation of programmed cell death	21128	11154	c("GO:0012501", "GO:0043067", "GO:0060548")
2647	query_1	TRUE	0.0120556	909	8886	447	0.0503038	0.491749	GO:0019953	GO:BP	sexual reproduction	21128	6457	GO:0000003
2648	query_1	TRUE	0.0125667	1115	8886	540	0.0607698	0.484305	GO:0044092	GO:BP	negative regulation of molecular function	21128	11612	GO:0065009
2649	query_1	TRUE	0.0126637	479	8886	249	0.0280216	0.519833	GO:0016570	GO:BP	histone modification	21128	5415	GO:0036211
2650	query_1	TRUE	0.0127655	494	8886	256	0.0288094	0.518219	GO:0033674	GO:BP	positive regulation of kinase activity	21128	8831	c("GO:0042327", "GO:0043549", "GO:0051347")
2651	query_1	TRUE	0.0130394	1666	8886	786	0.0884537	0.471789	GO:0007267	GO:BP	cell-cell signaling	21128	2880	c("GO:0007154", "GO:0023052")
2652	query_1	TRUE	0.0131515	892	8886	439	0.0494036	0.492152	GO:0048609	GO:BP	multicellular organismal reproductive process	21128	13693	c("GO:0022414", "GO:0032504")
2653	query_1	TRUE	0.0131545	881	8886	434	0.0488409	0.492622	GO:0043066	GO:BP	negative regulation of apoptotic process	21128	11151	c("GO:0006915", "GO:0042981", "GO:0043069")
2654	query_1	TRUE	0.0133238	743	8886	371	0.0417511	0.499327	GO:0006412	GO:BP	translation	21128	2234	c("GO:0010467", "GO:0019538", "GO:0034645", "GO:0043043")
2655	query_1	TRUE	0.0134144	934	8886	458	0.0515418	0.490364	GO:0032504	GO:BP	multicellular organism reproduction	21128	8074	c("GO:0000003", "GO:0032501")
2656	query_1	TRUE	0.0153015	170	8886	100	0.0112537	0.588235	GO:0051170	GO:BP	import into nucleus	21128	14398	GO:0006913
2657	query_1	TRUE	0.0159325	493	8886	255	0.0286968	0.517241	GO:0031400	GO:BP	negative regulation of protein modification process	21128	7592	c("GO:0031399", "GO:0036211", "GO:0051248")
2658	query_1	TRUE	0.0160445	777	8886	386	0.0434391	0.496782	GO:0030155	GO:BP	regulation of cell adhesion	21128	7087	c("GO:0007155", "GO:0050794")
2659	query_1	TRUE	0.016176	307	8886	167	0.0187936	0.543974	GO:0048511	GO:BP	rhythmic process	21128	13617	GO:0008150
2660	query_1	TRUE	0.0169382	49	8886	36	0.00405132	0.734694	GO:0045841	GO:BP	negative regulation of mitotic metaphase/anaphase transition	21128	12433	c("GO:0007091", "GO:0030071", "GO:0045839", "GO:1901991", "GO:1902100", "GO:2000816")
2661	query_1	TRUE	0.0171934	301	8886	164	0.018456	0.54485	GO:0010631	GO:BP	epithelial cell migration	21128	4395	c("GO:0001667", "GO:0090132")
2662	query_1	TRUE	0.0177814	65	8886	45	0.00506415	0.692308	GO:0051306	GO:BP	mitotic sister chromatid separation	21128	14489	c("GO:0000070", "GO:0051304", "GO:1903047")
2663	query_1	TRUE	0.0185847	417	8886	219	0.0246455	0.52518	GO:0045860	GO:BP	positive regulation of protein kinase activity	21128	12448	c("GO:0001934", "GO:0033674", "GO:0045859")
2664	query_1	TRUE	0.0187908	1005	8886	489	0.0550304	0.486567	GO:0031401	GO:BP	positive regulation of protein modification process	21128	7593	c("GO:0031399", "GO:0036211", "GO:0051247")
2665	query_1	TRUE	0.0206381	51	8886	37	0.00416385	0.72549	GO:1902100	GO:BP	negative regulation of metaphase/anaphase transition of cell cycle	21128	23154	c("GO:0044784", "GO:1901988", "GO:1902099")
2666	query_1	TRUE	0.0214159	698	8886	349	0.0392753	0.5	GO:1901699	GO:BP	cellular response to nitrogen compound	21128	22779	c("GO:0070887", "GO:1901698")
2667	query_1	TRUE	0.0216375	304	8886	165	0.0185685	0.542763	GO:0090132	GO:BP	epithelium migration	21128	19189	GO:0090130
2668	query_1	TRUE	0.0220939	302	8886	164	0.018456	0.543046	GO:0071375	GO:BP	cellular response to peptide hormone stimulus	21128	17699	c("GO:0032870", "GO:0043434", "GO:1901653")
2669	query_1	TRUE	0.0223851	240	8886	134	0.0150799	0.558333	GO:0014706	GO:BP	striated muscle tissue development	21128	4791	GO:0060537
2670	query_1	TRUE	0.0246503	99	8886	63	0.0070898	0.636364	GO:0090398	GO:BP	cellular senescence	21128	19428	c("GO:0033554", "GO:0044237")
2671	query_1	TRUE	0.0260843	530	8886	271	0.0304974	0.511321	GO:0030335	GO:BP	positive regulation of cell migration	21128	7180	c("GO:0016477", "GO:0030334", "GO:2000147")
2672	query_1	TRUE	0.0264609	214	8886	121	0.0136169	0.565421	GO:0007623	GO:BP	circadian rhythm	21128	3168	GO:0048511
2673	query_1	TRUE	0.0267492	212	8886	120	0.0135044	0.566038	GO:1903046	GO:BP	meiotic cell cycle process	21128	23915	c("GO:0022402", "GO:0022414", "GO:0051321")
2674	query_1	TRUE	0.0269065	1130	8886	544	0.0612199	0.481416	GO:0048666	GO:BP	neuron development	21128	13747	c("GO:0030182", "GO:0048468")
2675	query_1	TRUE	0.0287218	383	8886	202	0.0227324	0.527415	GO:0045786	GO:BP	negative regulation of cell cycle	21128	12392	c("GO:0007049", "GO:0048523", "GO:0051726")
2676	query_1	TRUE	0.0290161	194	8886	111	0.0124916	0.572165	GO:0140013	GO:BP	meiotic nuclear division	21128	20856	c("GO:0000280", "GO:1903046")
2677	query_1	TRUE	0.0327348	594	8886	300	0.033761	0.505051	GO:0007423	GO:BP	sensory organ development	21128	3005	GO:0048513
2678	query_1	TRUE	0.0328791	227	8886	127	0.0142921	0.559471	GO:0010632	GO:BP	regulation of epithelial cell migration	21128	4396	c("GO:0010631", "GO:0030334", "GO:0051239")
2679	query_1	TRUE	0.0336914	57	8886	40	0.00450146	0.701754	GO:0045839	GO:BP	negative regulation of mitotic nuclear division	21128	12431	c("GO:0007088", "GO:0010948", "GO:0045930", "GO:0051784", "GO:0140014")
2680	query_1	TRUE	0.03417	285	8886	155	0.0174432	0.54386	GO:0098742	GO:BP	cell-cell adhesion via plasma-membrane adhesion molecules	21128	20053	GO:0098609
2681	query_1	TRUE	0.0348122	119	8886	73	0.00821517	0.613445	GO:0007088	GO:BP	regulation of mitotic nuclear division	21128	2752	c("GO:0007346", "GO:0010564", "GO:0051783", "GO:0140014")
2682	query_1	TRUE	0.0353127	745	8886	369	0.041526	0.495302	GO:0001934	GO:BP	positive regulation of protein phosphorylation	21128	570	c("GO:0001932", "GO:0006468", "GO:0031401", "GO:0042327")
2683	query_1	TRUE	0.0376846	300	8886	162	0.0182309	0.54	GO:0010948	GO:BP	negative regulation of cell cycle process	21128	4668	c("GO:0010564", "GO:0022402", "GO:0045786")
2684	query_1	TRUE	0.0377664	81	8886	53	0.00596444	0.654321	GO:0051304	GO:BP	chromosome separation	21128	14487	c("GO:0007059", "GO:0022402")
2685	query_1	TRUE	0.0378344	774	8886	382	0.042989	0.49354	GO:0007276	GO:BP	gamete generation	21128	2888	c("GO:0019953", "GO:0048609")
2686	query_1	TRUE	0.0385756	273	8886	149	0.0167679	0.545788	GO:0090092	GO:BP	regulation of transmembrane receptor protein serine/threonine kinase signaling pathway	21128	19155	c("GO:0007178", "GO:0009966")
2687	query_1	TRUE	0.0389329	772	8886	381	0.0428764	0.493523	GO:0043043	GO:BP	peptide biosynthetic process	21128	11131	c("GO:0006518", "GO:0043604", "GO:1901566")
2688	query_1	TRUE	0.0406955	336	8886	179	0.020144	0.532738	GO:0071214	GO:BP	cellular response to abiotic stimulus	21128	17545	c("GO:0009628", "GO:0104004")
2689	query_1	TRUE	0.0406955	336	8886	179	0.020144	0.532738	GO:0104004	GO:BP	cellular response to environmental stimulus	21128	20403	GO:0051716
2690	query_1	TRUE	0.0418318	313	8886	168	0.0189061	0.536741	GO:2001020	GO:BP	regulation of response to DNA damage stimulus	21128	27714	c("GO:0006974", "GO:0080135")
2691	query_1	TRUE	0.0427992	311	8886	167	0.0187936	0.536977	GO:0061458	GO:BP	reproductive system development	21128	16509	GO:0048731
2692	query_1	TRUE	0.0435269	574	8886	290	0.0326356	0.505226	GO:0009611	GO:BP	response to wounding	21128	3632	GO:0006950
2693	query_1	TRUE	0.0447921	307	8886	165	0.0185685	0.537459	GO:0048608	GO:BP	reproductive structure development	21128	13692	c("GO:0003006", "GO:0048856", "GO:0061458")
2694	query_1	TRUE	0.0449679	224	8886	125	0.0140671	0.558036	GO:0048738	GO:BP	cardiac muscle tissue development	21128	13818	c("GO:0007507", "GO:0014706")
2695	query_1	TRUE	0.0470788	1724	8886	806	0.0907045	0.467517	GO:0044419	GO:BP	biological process involved in interspecies interaction between organisms	21128	11726	GO:0008150
2696	query_1	TRUE	0.0479444	112	8886	69	0.00776502	0.616071	GO:0035282	GO:BP	segmentation	21128	9471	GO:0003002
2697	query_1	TRUE	0.0481115	514	8886	262	0.0294846	0.509728	GO:1902532	GO:BP	negative regulation of intracellular signal transduction	21128	23503	c("GO:0009968", "GO:0035556", "GO:1902531")
2698	query_1	TRUE	0.0490377	1695	8886	793	0.0892415	0.467847	GO:0051240	GO:BP	positive regulation of multicellular organismal process	21128	14442	c("GO:0032501", "GO:0048518", "GO:0051239")
16081	query_1	TRUE	1.94052e-28	12321	9280	5590	0.602371	0.453697	GO:0005737	GO:CC	cytoplasm	22112	309	c("GO:0005622", "GO:0110165")
16082	query_1	TRUE	3.10843e-24	4203	9280	2072	0.223276	0.492981	GO:0005654	GO:CC	nucleoplasm	22112	252	c("GO:0031981", "GO:0110165")
16083	query_1	TRUE	7.73166e-18	5440	9280	2574	0.277371	0.473162	GO:0005829	GO:CC	cytosol	22112	380	c("GO:0005737", "GO:0110165")
16084	query_1	TRUE	1.97519e-13	6627	9280	3051	0.328772	0.460389	GO:0031974	GO:CC	membrane-enclosed lumen	22112	1227	GO:0110165
16085	query_1	TRUE	1.97519e-13	6627	9280	3051	0.328772	0.460389	GO:0043233	GO:CC	organelle lumen	22112	1894	c("GO:0031974", "GO:0043226")
16086	query_1	TRUE	1.97519e-13	6627	9280	3051	0.328772	0.460389	GO:0070013	GO:CC	intracellular organelle lumen	22112	2410	c("GO:0043229", "GO:0043233")
16087	query_1	TRUE	2.563e-13	1927	9280	975	0.105065	0.505968	GO:0005694	GO:CC	chromosome	22112	284	GO:0043232
16088	query_1	TRUE	6.55345e-11	6168	9280	2828	0.304741	0.458495	GO:0071944	GO:CC	cell periphery	22112	2805	GO:0110165
16089	query_1	TRUE	1.02577e-10	5495	9280	2535	0.273168	0.461328	GO:0031981	GO:CC	nuclear lumen	22112	1233	c("GO:0005634", "GO:0070013")
16090	query_1	TRUE	4.00589e-10	3379	9280	1604	0.172845	0.474697	GO:0005615	GO:CC	extracellular space	22112	232	c("GO:0005576", "GO:0110165")
16091	query_1	TRUE	5.16125e-10	4234	9280	1979	0.213254	0.467407	GO:0005576	GO:CC	extracellular region	22112	198	GO:0110165
16092	query_1	TRUE	5.17878e-10	9840	9280	4384	0.472414	0.445528	GO:0016020	GO:CC	membrane	22112	725	GO:0110165
16093	query_1	TRUE	4.33161e-08	2122	9280	1028	0.110776	0.484449	GO:0030054	GO:CC	cell junction	22112	874	GO:0110165
16094	query_1	TRUE	1.05827e-07	424	9280	241	0.0259698	0.568396	GO:0005925	GO:CC	focal adhesion	22112	453	GO:0030055
16095	query_1	TRUE	1.84895e-07	434	9280	245	0.0264009	0.564516	GO:0030055	GO:CC	cell-substrate junction	22112	875	GO:0070161
16096	query_1	TRUE	3.52398e-07	5682	9280	2577	0.277694	0.453537	GO:0005886	GO:CC	plasma membrane	22112	424	c("GO:0016020", "GO:0071944")
16097	query_1	TRUE	2.84249e-06	2133	9280	1018	0.109698	0.477262	GO:1903561	GO:CC	extracellular vesicle	22112	3675	c("GO:0031982", "GO:0065010")
16098	query_1	TRUE	3.19772e-06	2134	9280	1018	0.109698	0.477038	GO:0043230	GO:CC	extracellular organelle	22112	1891	c("GO:0005576", "GO:0043226")
16099	query_1	TRUE	3.19772e-06	2134	9280	1018	0.109698	0.477038	GO:0065010	GO:CC	extracellular membrane-bounded organelle	22112	2409	c("GO:0043227", "GO:0043230")
16100	query_1	TRUE	3.19819e-06	1778	9280	859	0.0925647	0.483127	GO:1902494	GO:CC	catalytic complex	22112	3620	GO:0032991
16101	query_1	TRUE	3.57402e-06	983	9280	498	0.0536638	0.506612	GO:0070161	GO:CC	anchoring junction	22112	2451	GO:0030054
16102	query_1	TRUE	4.02667e-06	2109	9280	1006	0.108405	0.477003	GO:0070062	GO:CC	extracellular exosome	22112	2429	c("GO:0005615", "GO:1903561")
16103	query_1	TRUE	4.70777e-06	429	9280	237	0.0255388	0.552448	GO:0062023	GO:CC	collagen-containing extracellular matrix	22112	2371	GO:0031012
16104	query_1	TRUE	5.13012e-06	565	9280	302	0.0325431	0.534513	GO:0031012	GO:CC	extracellular matrix	22112	1034	GO:0030312
16105	query_1	TRUE	6.45469e-06	566	9280	302	0.0325431	0.533569	GO:0030312	GO:CC	external encapsulating structure	22112	933	c("GO:0071944", "GO:0110165")
16106	query_1	TRUE	9.14858e-05	1363	9280	661	0.0712284	0.48496	GO:0000785	GO:CC	chromatin	22112	92	c("GO:0005694", "GO:0110165")
16107	query_1	TRUE	0.000118333	882	9280	442	0.0476293	0.501134	GO:0016604	GO:CC	nuclear body	22112	771	c("GO:0005654", "GO:0110165")
16108	query_1	TRUE	0.000216033	3973	9280	1804	0.194397	0.454065	GO:0031982	GO:CC	vesicle	22112	1234	GO:0043227
16109	query_1	TRUE	0.000220596	392	9280	212	0.0228448	0.540816	GO:0098687	GO:CC	chromosomal region	22112	3258	c("GO:0005694", "GO:0110165")
16110	query_1	TRUE	0.000311786	516	9280	270	0.0290948	0.523256	GO:0005667	GO:CC	transcription regulator complex	22112	262	GO:0032991
16111	query_1	TRUE	0.000324729	423	9280	226	0.0243534	0.534279	GO:0016607	GO:CC	nuclear speck	22112	774	GO:0016604
16112	query_1	TRUE	0.000513843	1408	9280	675	0.0727371	0.479403	GO:0099080	GO:CC	supramolecular complex	22112	3354	GO:0110165
16113	query_1	TRUE	0.000893234	2399	9280	1111	0.11972	0.46311	GO:0005856	GO:CC	cytoskeleton	22112	401	GO:0043232
16114	query_1	TRUE	0.00263806	110	9280	69	0.00743534	0.627273	GO:0030863	GO:CC	cortical cytoskeleton	22112	985	c("GO:0005856", "GO:0005938")
16115	query_1	TRUE	0.00278768	275	9280	151	0.0162716	0.549091	GO:0000793	GO:CC	condensed chromosome	22112	96	GO:0005694
16116	query_1	TRUE	0.00280545	175	9280	102	0.0109914	0.582857	GO:0000779	GO:CC	condensed chromosome, centromeric region	22112	88	c("GO:0000775", "GO:0000793")
16117	query_1	TRUE	0.00450656	942	9280	458	0.0493534	0.4862	GO:0140535	GO:CC	intracellular protein-containing complex	22112	3563	GO:0032991
16118	query_1	TRUE	0.00455273	325	9280	174	0.01875	0.535385	GO:0031983	GO:CC	vesicle lumen	22112	1235	c("GO:0031982", "GO:0043233")
16119	query_1	TRUE	0.00466254	323	9280	173	0.0186422	0.535604	GO:0060205	GO:CC	cytoplasmic vesicle lumen	22112	2297	c("GO:0031410", "GO:0031983", "GO:0070013")
16120	query_1	TRUE	0.00577945	52	9280	37	0.00398707	0.711538	GO:0071011	GO:CC	precatalytic spliceosome	22112	2615	GO:0005681
16121	query_1	TRUE	0.0061743	320	9280	171	0.0184267	0.534375	GO:0034774	GO:CC	secretory granule lumen	22112	1575	c("GO:0030141", "GO:0060205")
16122	query_1	TRUE	0.010077	6538	9280	2878	0.310129	0.440196	GO:0043228	GO:CC	non-membrane-bounded organelle	22112	1889	GO:0043226
16123	query_1	TRUE	0.0108058	92	9280	58	0.00625	0.630435	GO:0005684	GO:CC	U2-type spliceosomal complex	22112	274	GO:0005681
16124	query_1	TRUE	0.0108288	6537	9280	2877	0.310022	0.44011	GO:0043232	GO:CC	intracellular non-membrane-bounded organelle	22112	1893	c("GO:0043228", "GO:0043229")
16125	query_1	TRUE	0.0109285	165	9280	95	0.0102371	0.575758	GO:0000776	GO:CC	kinetochore	22112	87	c("GO:0000779", "GO:0043232", "GO:0099080")
16126	query_1	TRUE	0.0124917	321	9280	170	0.018319	0.529595	GO:0005938	GO:CC	cell cortex	22112	462	c("GO:0005737", "GO:0071944")
16127	query_1	TRUE	0.0135851	508	9280	257	0.027694	0.505906	GO:0015629	GO:CC	actin cytoskeleton	22112	712	GO:0005856
16128	query_1	TRUE	0.0168705	50	9280	35	0.00377155	0.7	GO:0071005	GO:CC	U2-type precatalytic spliceosome	22112	2609	c("GO:0005684", "GO:0071011")
16129	query_1	TRUE	0.0208414	165	9280	94	0.0101293	0.569697	GO:0019814	GO:CC	immunoglobulin complex	22112	821	GO:0032991
16130	query_1	TRUE	0.022309	145	9280	84	0.00905172	0.57931	GO:0001650	GO:CC	fibrillar center	22112	148	c("GO:0005730", "GO:0110165")
16131	query_1	TRUE	0.0288052	75	9280	48	0.00517241	0.64	GO:0030684	GO:CC	preribosome	22112	973	GO:1990904
16132	query_1	TRUE	0.0302746	1378	9280	645	0.0695043	0.46807	GO:0015630	GO:CC	microtubule cytoskeleton	22112	713	GO:0005856
16133	query_1	TRUE	0.0319188	128	9280	75	0.0080819	0.585938	GO:1905368	GO:CC	peptidase complex	22112	3706	GO:1902494
16134	query_1	TRUE	0.0361541	233	9280	126	0.0135776	0.540773	GO:0000228	GO:CC	nuclear chromosome	22112	37	c("GO:0005694", "GO:0031981")
16135	query_1	TRUE	0.0424353	4730	9280	2095	0.225754	0.442918	GO:0012505	GO:CC	endomembrane system	22112	692	GO:0110165
16136	query_1	TRUE	0.0467685	39	9280	28	0.00301724	0.717949	GO:0099738	GO:CC	cell cortex region	22112	3395	c("GO:0005938", "GO:0099568")
16137	query_1	TRUE	0.0496912	21569	9280	9093	0.979849	0.421577	GO:0110165	GO:CC	cellular anatomical entity	22112	3453	GO:0005575
17794	query_1	TRUE	4.12773e-40	14778	8641	6753	0.781507	0.456963	GO:0005515	GO:MF	protein binding	20171	1498	GO:0005488
17795	query_1	TRUE	3.02063e-08	2082	8641	1030	0.119199	0.494717	GO:0019899	GO:MF	enzyme binding	20171	3767	GO:0005515
17796	query_1	TRUE	3.38331e-05	1304	8641	650	0.0752228	0.498466	GO:0044877	GO:MF	protein-containing complex binding	20171	6120	GO:0005488
17797	query_1	TRUE	6.71233e-05	594	8641	316	0.0365698	0.531987	GO:0003682	GO:MF	chromatin binding	20171	328	GO:0005488
17798	query_1	TRUE	0.000178876	561	8641	298	0.0344867	0.531194	GO:0050839	GO:MF	cell adhesion molecule binding	20171	8014	GO:0005515
17799	query_1	TRUE	0.000208384	589	8641	311	0.0359912	0.528014	GO:0008134	GO:MF	transcription factor binding	20171	1578	GO:0005515
17800	query_1	TRUE	0.000409525	5691	8641	2589	0.299618	0.454929	GO:0003824	GO:MF	catalytic activity	20171	368	GO:0003674
17801	query_1	TRUE	0.000430032	788	8641	403	0.0466381	0.511421	GO:0019900	GO:MF	kinase binding	20171	3768	GO:0019899
17802	query_1	TRUE	0.000527897	706	8641	364	0.0421248	0.515581	GO:0019901	GO:MF	protein kinase binding	20171	3769	GO:0019900
17803	query_1	TRUE	0.00177862	482	8641	255	0.0295105	0.529046	GO:0140297	GO:MF	DNA-binding transcription factor binding	20171	10642	GO:0008134
17804	query_1	TRUE	0.00201452	18286	8641	7924	0.917023	0.433337	GO:0005488	GO:MF	binding	20171	1486	GO:0003674
17805	query_1	TRUE	0.00325528	6079	8641	2744	0.317556	0.45139	GO:0043167	GO:MF	ion binding	20171	5781	GO:0005488
17806	query_1	TRUE	0.0040578	2335	8641	1097	0.126953	0.469807	GO:0140096	GO:MF	catalytic activity, acting on a protein	20171	10611	GO:0003824
17807	query_1	TRUE	0.00658041	1664	8641	794	0.0918875	0.477163	GO:0030554	GO:MF	adenyl nucleotide binding	20171	3988	GO:0017076
17808	query_1	TRUE	0.00690583	334	8641	181	0.0209466	0.541916	GO:0045296	GO:MF	cadherin binding	20171	6156	GO:0050839
17809	query_1	TRUE	0.00706887	1556	8641	745	0.0862169	0.478792	GO:0005102	GO:MF	signaling receptor binding	20171	1283	GO:0005515
17810	query_1	TRUE	0.00738473	2006	8641	947	0.109594	0.472084	GO:0098772	GO:MF	molecular function regulator activity	20171	9305	GO:0003674
17811	query_1	TRUE	0.00838839	41	8641	31	0.00358755	0.756098	GO:0030020	GO:MF	extracellular matrix structural constituent conferring tensile strength	20171	3867	GO:0005201
17812	query_1	TRUE	0.0132049	967	8641	475	0.0549705	0.49121	GO:0016772	GO:MF	transferase activity, transferring phosphorus-containing groups	20171	2994	GO:0016740
17813	query_1	TRUE	0.013816	724	8641	363	0.042009	0.501381	GO:0005509	GO:MF	calcium ion binding	20171	1497	GO:0046872
17814	query_1	TRUE	0.0180203	1563	8641	744	0.0861011	0.476008	GO:0032559	GO:MF	adenyl ribonucleotide binding	20171	4503	c("GO:0030554", "GO:0032555")
17815	query_1	TRUE	0.0207546	1500	8641	715	0.0827451	0.476667	GO:0005524	GO:MF	ATP binding	20171	1506	c("GO:0032559", "GO:0035639")
17816	query_1	TRUE	0.0224196	277	8641	151	0.0174748	0.545126	GO:0031267	GO:MF	small GTPase binding	20171	4150	GO:0051020
17817	query_1	TRUE	0.0231976	44	8641	32	0.00370328	0.727273	GO:0001046	GO:MF	core promoter sequence-specific DNA binding	20171	137	GO:0000976
17818	query_1	TRUE	0.0264847	39	8641	29	0.00335609	0.74359	GO:0016251	GO:MF	RNA polymerase II general transcription initiation factor activity	20171	2771	GO:0140223
17819	query_1	TRUE	0.0290679	2300	8641	1071	0.123944	0.465652	GO:0097367	GO:MF	carbohydrate derivative binding	20171	9222	GO:0005488
17820	query_1	TRUE	0.035435	308	8641	165	0.019095	0.535714	GO:0051020	GO:MF	GTPase binding	20171	8029	GO:0019899
17821	query_1	TRUE	0.0464833	1264	8641	605	0.070015	0.478639	GO:0030234	GO:MF	enzyme regulator activity	20171	3898	GO:0098772
30617	query_1	TRUE	0.000844434	5052	5070	2447	0.482643	0.484363	HPA:0190222	HPA	esophagus; squamous epithelial cells[‚â•Medium]	11006	326	HPA:0190221
30618	query_1	TRUE	0.00143346	6672	5070	3188	0.628797	0.477818	HPA:0190000	HPA	esophagus	11006	324	HPA:0000000
30619	query_1	TRUE	0.00143346	6672	5070	3188	0.628797	0.477818	HPA:0190221	HPA	esophagus; squamous epithelial cells[‚â•Low]	11006	325	HPA:0190000
30620	query_1	TRUE	0.0014581	5953	5070	2859	0.563905	0.480262	HPA:0610832	HPA	urinary bladder; urothelial cells[‚â•Medium]	11006	854	HPA:0610831
30621	query_1	TRUE	0.00242326	6922	5070	3299	0.65069	0.476596	HPA:0630000	HPA	cervix	11006	201	HPA:0000000
30622	query_1	TRUE	0.00421316	6252	5070	2990	0.589744	0.478247	HPA:0330221	HPA	oral mucosa; squamous epithelial cells[‚â•Low]	11006	489	HPA:0330000
30623	query_1	TRUE	0.00421316	6252	5070	2990	0.589744	0.478247	HPA:0330000	HPA	oral mucosa	11006	488	HPA:0000000
30624	query_1	TRUE	0.00428362	4042	5070	1969	0.388363	0.487135	HPA:0620222	HPA	vagina; squamous epithelial cells[‚â•Medium]	11006	858	HPA:0620221
30625	query_1	TRUE	0.00525525	5055	5070	2438	0.480868	0.482295	HPA:0310431	HPA	lymph node; germinal center cells[‚â•Low]	11006	460	HPA:0310000
30626	query_1	TRUE	0.00540577	7176	5070	3410	0.672584	0.475195	HPA:0050000	HPA	breast	11006	54	HPA:0000000
30627	query_1	TRUE	0.00557486	6805	5070	3241	0.63925	0.476267	HPA:0050051	HPA	breast; glandular cells[‚â•Low]	11006	58	HPA:0050000
30628	query_1	TRUE	0.00620685	3723	5070	1818	0.35858	0.488316	HPA:0630222	HPA	cervix; squamous epithelial cells[‚â•Medium]	11006	206	HPA:0630221
30629	query_1	TRUE	0.0105601	5452	5070	2617	0.516174	0.480007	HPA:0630221	HPA	cervix; squamous epithelial cells[‚â•Low]	11006	205	HPA:0630000
30630	query_1	TRUE	0.0132286	4946	5070	2382	0.469822	0.481601	HPA:0600222	HPA	tonsil; squamous epithelial cells[‚â•Medium]	11006	850	HPA:0600221
30631	query_1	TRUE	0.0132388	4454	5070	2154	0.424852	0.48361	HPA:0090191	HPA	cerebellum; cells in molecular layer[‚â•Low]	11006	134	HPA:0090000
30632	query_1	TRUE	0.0134332	4353	5070	2107	0.415582	0.484034	HPA:0330222	HPA	oral mucosa; squamous epithelial cells[‚â•Medium]	11006	490	HPA:0330221
30633	query_1	TRUE	0.0151248	7297	5070	3459	0.682249	0.47403	HPA:0610000	HPA	urinary bladder	11006	852	HPA:0000000
30634	query_1	TRUE	0.0151248	7297	5070	3459	0.682249	0.47403	HPA:0610831	HPA	urinary bladder; urothelial cells[‚â•Low]	11006	853	HPA:0610000
30635	query_1	TRUE	0.0155814	3981	5070	1933	0.381262	0.485556	HPA:0340461	HPA	ovary; ovarian stroma cells[‚â•Low]	11006	496	HPA:0340000
30636	query_1	TRUE	0.0172829	4094	5070	1985	0.391519	0.484856	HPA:0600432	HPA	tonsil; germinal center cells[‚â•Medium]	11006	844	HPA:0600431
30637	query_1	TRUE	0.0189301	5688	5070	2722	0.536884	0.478551	HPA:0630051	HPA	cervix; glandular cells[‚â•Low]	11006	202	HPA:0630000
30638	query_1	TRUE	0.0252637	7029	5070	3334	0.657594	0.474321	HPA:0470000	HPA	skin 2	11006	676	HPA:0000000
30639	query_1	TRUE	0.0256074	4726	5070	2276	0.448915	0.481591	HPA:0030071	HPA	appendix; lymphoid tissue[‚â•Low]	11006	44	HPA:0030000
30640	query_1	TRUE	0.0321808	2037	5070	1015	0.200197	0.498282	HPA:0610833	HPA	urinary bladder; urothelial cells[High]	11006	855	HPA:0610832
30641	query_1	TRUE	0.0345682	3285	5070	1603	0.316174	0.487976	HPA:0460662	HPA	skin 1; keratinocytes[‚â•Medium]	11006	659	HPA:0460661
30642	query_1	TRUE	0.0362582	2715	5070	1335	0.263314	0.491713	HPA:0530722	HPA	spleen; cells in white pulp[‚â•Medium]	11006	780	HPA:0530721
30643	query_1	TRUE	0.0418382	4078	5070	1972	0.388955	0.48357	HPA:0460651	HPA	skin 1; fibroblasts[‚â•Low]	11006	649	HPA:0460000
30644	query_1	TRUE	0.0454029	5992	5070	2856	0.563314	0.476636	HPA:0620000	HPA	vagina	11006	856	HPA:0000000
30645	query_1	TRUE	0.0454029	5992	5070	2856	0.563314	0.476636	HPA:0620221	HPA	vagina; squamous epithelial cells[‚â•Low]	11006	857	HPA:0620000
30646	query_1	TRUE	0.0459985	6645	5070	3155	0.622288	0.474793	HPA:0600221	HPA	tonsil; squamous epithelial cells[‚â•Low]	11006	849	HPA:0600000
31429	query_1	TRUE	0.0333175	200	3688	116	0.0314534	0.58	KEGG:04510	KEGG	Focal adhesion	8091	307	KEGG:00000
31780	query_1	TRUE	0.0282697	731	6794	388	0.0571092	0.53078	MIRNA:hsa-miR-30a-5p	MIRNA	hsa-miR-30a-5p	14850	528	MIRNA:000000
31781	query_1	TRUE	0.0390985	336	6794	190	0.0279659	0.565476	MIRNA:hsa-miR-324-3p	MIRNA	hsa-miR-324-3p	14850	675	MIRNA:000000
34414	query_1	TRUE	3.39212e-05	68	4960	53	0.0106855	0.779412	REAC:R-HSA-166786	REAC	Creation of C4 and C2 activators	10777	392	REAC:R-HSA-166663
34415	query_1	TRUE	0.000347545	61	4960	47	0.00947581	0.770492	REAC:R-HSA-173623	REAC	Classical antibody-mediated complement activation	10777	356	REAC:R-HSA-166786
34416	query_1	TRUE	0.000405916	76	4960	56	0.0112903	0.736842	REAC:R-HSA-166663	REAC	Initial triggering of complement	10777	1140	REAC:R-HSA-166658
34417	query_1	TRUE	0.000494063	83	4960	60	0.0120968	0.722892	REAC:R-HSA-2871809	REAC	FCERI mediated Ca+2 mobilization	10777	848	REAC:R-HSA-2454202
34418	query_1	TRUE	0.000834228	67	4960	50	0.0100806	0.746269	REAC:R-HSA-1650814	REAC	Collagen biosynthesis and modifying enzymes	10777	364	REAC:R-HSA-1474290
34419	query_1	TRUE	0.00169171	136	4960	89	0.0179435	0.654412	REAC:R-HSA-2871837	REAC	FCERI mediated NF-kB activation	10777	850	REAC:R-HSA-2454202
34420	query_1	TRUE	0.00219461	60	4960	45	0.00907258	0.75	REAC:R-HSA-5690714	REAC	CD22 mediated BCR regulation	10777	254	REAC:R-HSA-983705
34421	query_1	TRUE	0.00250025	89	4960	62	0.0125	0.696629	REAC:R-HSA-1474290	REAC	Collagen formation	10777	367	REAC:R-HSA-1474244
34422	query_1	TRUE	0.00267073	298	4960	175	0.0352823	0.587248	REAC:R-HSA-1474244	REAC	Extracellular matrix organization	10777	844	REAC:0000000
34423	query_1	TRUE	0.00350995	69	4960	50	0.0100806	0.724638	REAC:R-HSA-2730905	REAC	Role of LAT2/NTAL/LAB on calcium mobilization	10777	1986	REAC:R-HSA-2454202
34424	query_1	TRUE	0.00775546	182	4960	112	0.0225806	0.615385	REAC:R-HSA-2454202	REAC	Fc epsilon receptor (FCERI) signaling	10777	892	REAC:R-HSA-168249
34425	query_1	TRUE	0.00907806	661	4960	356	0.0717742	0.538578	REAC:R-HSA-8953854	REAC	Metabolism of RNA	10777	1343	REAC:0000000
34426	query_1	TRUE	0.0101381	81	4960	56	0.0112903	0.691358	REAC:R-HSA-2029485	REAC	Role of phospholipids in phagocytosis	10777	1987	REAC:R-HSA-2029480
34427	query_1	TRUE	0.0132772	163	4960	101	0.0203629	0.619632	REAC:R-HSA-983705	REAC	Signaling by the B Cell Receptor (BCR)	10777	2202	REAC:R-HSA-1280218
34428	query_1	TRUE	0.0199156	140	4960	88	0.0177419	0.628571	REAC:R-HSA-1474228	REAC	Degradation of the extracellular matrix	10777	692	REAC:R-HSA-1474244
34429	query_1	TRUE	0.0201623	84	4960	57	0.0114919	0.678571	REAC:R-HSA-983695	REAC	Antigen activates B Cell Receptor (BCR) leading to generation of second messengers	10777	146	REAC:R-HSA-983705
34430	query_1	TRUE	0.0301472	83	4960	56	0.0112903	0.674699	REAC:R-HSA-2871796	REAC	FCERI mediated MAPK activation	10777	849	REAC:R-HSA-2454202
34431	query_1	TRUE	0.0449468	109	4960	70	0.0141129	0.642202	REAC:R-HSA-69618	REAC	Mitotic Spindle Checkpoint	10777	1406	REAC:R-HSA-69620
36675	query_1	TRUE	0.0078731	10530	8875	4832	0.544451	0.458879	TF:M00444	TF	Factor: VDR; motif: GGGKNARNRRGGWSA	20012	8934	TF:M00000
46509	query_1	TRUE	0.0476477	35	3693	27	0.00731113	0.771429	WP:WP4542	WP	Leukocyte-intrinsic Hippo pathway functions	7899	505	WP:000000

## Sheet: pdx_tumtis_sig_cor
	query	significant	p_value	term_size	query_size	intersection_size	precision	recall	term_id	source	term_name	effective_domain_size	source_order	parents
1	query_1	TRUE	0.00572053	11	118	5	0.0423729	0.454545	CORUM:441	CORUM	TFTC-type histone acetyl transferase complex	3383	255	CORUM:0000000
464	query_1	TRUE	0.00315201	322	589	26	0.0441426	0.0807453	GO:0007281	GO:BP	germ cell development	21128	2893	c("GO:0003006", "GO:0007276", "GO:0022412", "GO:0048468")
6221	query_1	TRUE	0.00137203	12321	617	398	0.645057	0.0323026	GO:0005737	GO:CC	cytoplasm	22112	309	c("GO:0005622", "GO:0110165")
6222	query_1	TRUE	0.00414047	1378	617	66	0.106969	0.0478955	GO:0015630	GO:CC	microtubule cytoskeleton	22112	713	GO:0005856
6223	query_1	TRUE	0.022172	289	617	21	0.0340357	0.0726644	GO:0099568	GO:CC	cytoplasmic region	22112	3385	GO:0005737
6224	query_1	TRUE	0.0342374	18	617	5	0.00810373	0.277778	GO:0002177	GO:CC	manchette	22112	182	c("GO:0015630", "GO:0110165")
12073	query_1	TRUE	0.0100936	2629	355	118	0.332394	0.044884	HPA:0460642	HPA	skin 1; Langerhans[‚â•Medium]	11006	623	HPA:0460641
12074	query_1	TRUE	0.0289065	5297	355	206	0.580282	0.0388899	HPA:0350472	HPA	pancreas; exocrine glandular cells[‚â•Medium]	11006	501	HPA:0350471
15287	query_1	TRUE	0.0359506	94	307	11	0.0358306	0.117021	REAC:R-HSA-3214815	REAC	HDACs deacetylate histones	10777	1034	REAC:R-HSA-3247509
15288	query_1	TRUE	0.0463906	624	307	35	0.114007	0.0560897	REAC:R-HSA-199991	REAC	Membrane Trafficking	10777	1338	REAC:R-HSA-5653656
24487	query_1	TRUE	0.0023436	87	244	12	0.0491803	0.137931	WP:WP5234	WP	Bardet-Biedl syndrome	7899	734	WP:000000
24488	query_1	TRUE	0.0171427	48	244	8	0.0327869	0.166667	WP:WP410	WP	Exercise-induced circadian regulation	7899	691	WP:000000

[truncated: 7 more sheets: pdx_tumtis_sig_anticor, pdx_tumtis_insig_cor, pdx_tumtis_insig_anticor, pdx_ndtis_sig_cor, pdx_ndtis_sig_anticor, pdx_ndtis_insig_cor, pdx_ndtis_insig_anticor]
